# Supplementary material for: The miR-302 cluster-IRFs-IRF1AS axis regulates influenza A virus replication in a species-specific manner
Source: mBio. 2025 Jul 8;16(8):e01375-25. doi: 10.1128/mbio.01375-25 (PMC12345190; doi:10.1128/mbio.01375-25)
Supplement: Table S1 — High-throughput sequencing data and microarray data sets used in this study. [file mbio.01375-25-s0002.xlsx]

## Sheet: miRNA-H1N1_A-WSN-1933
id	MOCK-1_count	MOCK-2_count	MOCK-3_count	WSN-1_count	WSN-2_count	WSN-3_count	MOCK-1_TPM	MOCK-2_TPM	MOCK-3_TPM	WSN-1_TPM	WSN-2_TPM	WSN-3_TPM	MOCK_mean	WSN_mean	log2(fc)	PValue	FDR	length	seq	total
hsa-let-7c-3p	24	41	30	9	7	7	2.5516	5.2633	3.1914	1.239	0.7436	0.7342	3.66877	0.9056	-2.01835	1.16575e-06	2.70591e-05	22	CTGTACAACCTTCTAGCTTTCC	118
hsa-miR-1-3p	0	2	3	9	9	9	0.01	0.2567	0.3191	1.239	0.9561	0.944	0.195267	1.04637	2.42187	0.00331977	0.0348399	22	TGGAATGTAAAGAAGTATGTAT	32
hsa-miR-100-3p	22	38	23	8	7	8	2.339	4.8781	2.4468	1.1014	0.7436	0.8391	3.2213	0.8947	-1.84817	1.63025e-05	0.000309277	22	CAAGCTTGTATCTATAGGTATG	106
hsa-miR-101-5p	17	15	31	2	3	8	1.8074	1.9256	3.2978	0.2753	0.3187	0.8391	2.3436	0.4777	-2.29455	1.66647e-05	0.000313137	22	CAGTTATCACAGTGCTGATGCT	76
hsa-miR-10396b-3p	6	8	1	0	0	2	0.6379	1.027	0.1064	0.01	0.01	0.2098	0.590433	0.0766	-2.94636	0.0394293	0.227736	22	GGCCCCGGGCCCTCGACCGGAC	17
hsa-miR-10399-3p	0	0	0	3	5	2	0.01	0.01	0.01	0.413	0.5311	0.2098	0.01	0.384633	5.26541	0.0207029	0.147462	21	CTCTCGGACAAGCTGTAGGTC	10
hsa-miR-1180-5p	11	7	18	4	6	6	1.1695	0.8986	1.9149	0.5507	0.6374	0.6294	1.32767	0.605833	-1.1319	0.0278316	0.181595	21	GGACCCACCCGGCCGGGAATA	52
hsa-miR-122-5p	39	12	31	70	57	69	4.1464	1.5405	3.2978	9.637	6.055	7.2376	2.9949	7.6432	1.35167	0.000609893	0.00813053	22	TGGAGTGTGACAATGGTGTTTG	278
hsa-miR-122b-5p	0	1	4	3	21	18	0.01	0.1284	0.4255	0.413	2.2308	1.8881	0.187967	1.51063	3.0066	0.0010873	0.013161	23	TTTAGTGTGATAATGGCGTTTGA	47
hsa-miR-124-3p	7	10	7	11	21	30	0.7442	1.2837	0.7447	1.5144	2.2308	3.1468	0.9242	2.29733	1.31368	0.0101523	0.0848751	22	TAAGGCACGCGGTGAATGCCAA	86
hsa-miR-1246	95	2	18	161	163	215	10.1003	0.2567	1.9149	22.1652	17.3153	22.5519	4.09063	20.6775	2.33766	0.00129968	0.0149957	19	AATGGATTTTTGGAGCAGG	654
hsa-miR-1247-3p	36	22	31	3	3	11	3.8275	2.8242	3.2978	0.413	0.3187	1.1538	3.3165	0.6285	-2.39968	3.47552e-08	1.00841e-06	24	CCCCGGGAACGTCGAGACTGGAGC	106
hsa-miR-1255a	1	0	2	7	5	8	0.1063	0.01	0.2128	0.9637	0.5311	0.8391	0.1097	0.777967	2.82614	0.00943712	0.0795703	23	AGGATGAGCAAAGAAAGTAGATT	23
hsa-miR-1255b-5p	11	7	10	0	2	8	1.1695	0.8986	1.0638	0.01	0.2125	0.8391	1.04397	0.353867	-1.5608	0.0333847	0.203386	22	CGGATGAGCAAAGAAAGTGGTT	38
hsa-miR-1275	9	9	9	55	101	104	0.9569	1.1553	0.9574	7.572	10.7291	10.9088	1.0232	9.73663	3.25033	2.77929e-21	2.74177e-19	17	GTGGGGGAGAGGCTGTC	287
hsa-miR-1276	19	11	15	34	44	23	2.0201	1.4121	1.5957	4.6808	4.6741	2.4125	1.67597	3.92247	1.22677	0.0080443	0.0690061	20	TAAAGAGCCCTGTGGAGACA	146
hsa-miR-128-1-5p	69	72	81	28	43	24	7.336	9.2428	8.6169	3.8548	4.5678	2.5174	8.39857	3.64667	-1.20356	1.00075e-06	2.35056e-05	23	CGGGGCCGTAGCACTGTCTGAGA	317
hsa-miR-1293	7	13	14	19	24	28	0.7442	1.6688	1.4893	2.6158	2.5495	2.937	1.30077	2.70077	1.05401	0.0227894	0.156667	22	TGGGTGGTCTGGAGATTTGTGC	105
hsa-miR-130a-5p	30	25	22	7	6	18	3.1896	3.2093	2.3404	0.9637	0.6374	1.8881	2.9131	1.16307	-1.32462	0.00067501	0.00870454	22	GCTCTTTTCACATTGTGCTACT	108
hsa-miR-133a-3p	1	1	0	5	7	10	0.1063	0.1284	0.01	0.6884	0.7436	1.0489	0.0815667	0.826967	3.34178	0.00131707	0.015108	22	TTTGGTCCCCTTCAACCAGCTG	24
hsa-miR-135b-5p	15	15	19	6	7	7	1.5948	1.9256	2.0212	0.826	0.7436	0.7342	1.8472	0.767933	-1.26629	0.00245777	0.0270904	23	TATGGCTTTTCATTCCTATGTGA	69
hsa-miR-138-1-3p	25	23	37	10	3	14	2.658	2.9526	3.9361	1.3767	0.3187	1.4685	3.18223	1.05463	-1.5933	0.000144062	0.00216973	22	GCTACTTCACAACACCAGGGCC	112
hsa-miR-139-3p	22	4	9	16	35	30	2.339	0.5135	0.9574	2.2028	3.718	3.1468	1.26997	3.02253	1.25097	0.0270648	0.178592	23	TGGAGACGCGGCCCTGTTGGAGT	116
hsa-miR-139-5p	21	7	8	46	68	59	2.2327	0.8986	0.851	6.3329	7.2236	6.1887	1.32743	6.58173	2.30983	2.40507e-09	8.04272e-08	23	TCTACAGTGCACGTGTCTCCAGT	209
hsa-miR-141-3p	357	294	297	761	961	1171	37.9557	37.7414	31.5952	104.768	102.086	122.829	35.7641	109.894	1.61953	4.28199e-23	4.69354e-21	22	TAACACTGTCTGGTAAAGATGG	3841
hsa-miR-141-5p	8	3	6	122	141	166	0.8505	0.3851	0.6383	16.796	14.9783	17.4121	0.624633	16.3955	4.71414	1.39778e-45	4.59638e-43	22	CATCTTCCAGTACAGTGTTGGA	446
hsa-miR-143-3p	75	71	87	203	204	381	7.9739	9.1144	9.2552	27.9474	21.6707	39.964	8.78117	29.8607	1.76576	1.46154e-11	6.55369e-10	21	TGAGATGAAGCACTGTAGCTC	1021
hsa-miR-143-5p	2	0	0	6	9	5	0.2126	0.01	0.01	0.826	0.9561	0.5245	0.0775333	0.768867	3.30984	0.00475604	0.0456256	22	GGTGCAGTGCTGCATCTCTGGT	22
hsa-miR-144-3p	2	0	6	13	24	24	0.2126	0.01	0.6383	1.7897	2.5495	2.5174	0.286967	2.28553	2.99358	2.52974e-06	5.6183e-05	20	TACAGTATAGATGATGTACT	69
hsa-miR-144-5p	0	0	1	5	13	5	0.01	0.01	0.1064	0.6884	1.381	0.5245	0.0421333	0.864633	4.35905	0.000658235	0.00865798	22	GGATATCATCATATACTGTAAG	24
hsa-miR-145-3p	0	1	0	24	21	29	0.01	0.1284	0.01	3.3041	2.2308	3.0419	0.0494667	2.85893	5.85288	9.68287e-14	6.16268e-12	22	GGATTCCTGGAAATACTGTTCT	75
hsa-miR-145-5p	2	1	5	17	20	21	0.2126	0.1284	0.5319	2.3404	2.1246	2.2027	0.290967	2.22257	2.9333	8.76369e-07	2.08322e-05	23	GTCCAGTTTTCCCAGGAATCCCT	66
hsa-miR-146a-3p	0	0	0	2	6	3	0.01	0.01	0.01	0.2753	0.6374	0.3147	0.01	0.409133	5.3545	0.0192326	0.139951	22	CCTCTGAAATTCAGTTCTTCAG	11
hsa-miR-146a-5p	53	56	75	381	647	711	5.6349	7.1888	7.9786	52.453	68.73	74.5785	6.9341	65.2538	3.23428	6.49774e-50	3.20501e-47	22	TGAGAACTGAATTCCATGGGTT	1923
hsa-miR-146b-3p	10	7	2	21	42	35	1.0632	0.8986	0.2128	2.8911	4.4616	3.6712	0.724867	3.67463	2.34181	6.31618e-07	1.5385e-05	22	GCCCTGTGGACTCAGTTCTGGT	117
hsa-miR-146b-5p	1223	1045	1233	1890	2586	2767	130.028	134.149	131.168	260.2	274.707	290.237	131.781	275.048	1.06154	2.73085e-12	1.45621e-10	23	TGAGAACTGAATTCCATAGGCTG	10744
hsa-miR-147b-3p	64	76	48	114	189	221	6.8044	9.7563	5.1063	15.6946	20.0772	23.1812	7.22233	19.651	1.44407	5.18127e-08	1.48154e-06	21	GTGTGCGGAAATGCTTCTGCT	712
hsa-miR-147b-5p	35	28	67	56	98	112	3.7211	3.5944	7.1275	7.7096	10.4104	11.7479	4.81433	9.95597	1.04823	0.00380129	0.0386595	22	TGGAAACATTTCTGCACAAACT	396
hsa-miR-181d-3p	2	8	10	18	18	23	0.2126	1.027	1.0638	2.4781	1.9121	2.4125	0.7678	2.26757	1.56234	0.0042458	0.0422276	21	CCACCGGGGGATGAATGTCAC	79
hsa-miR-184	1	3	5	21	52	46	0.1063	0.3851	0.5319	2.8911	5.5239	4.8251	0.3411	4.41337	3.69361	7.23518e-12	3.75658e-10	22	TGGACGGAGAACTGATAAGGGT	128
hsa-miR-187-3p	0	0	0	4	3	3	0.01	0.01	0.01	0.5507	0.3187	0.3147	0.01	0.3947	5.30268	0.0183732	0.134759	22	TCGTGTCTTGTGTTGCAGCCGG	10
hsa-miR-187-5p	0	0	0	3	5	4	0.01	0.01	0.01	0.413	0.5311	0.4196	0.01	0.454567	5.50642	0.00888071	0.0752002	22	GGCTACAACACAGGACCCGGGC	12
hsa-miR-190b-5p	11	12	4	95	189	192	1.1695	1.5405	0.4255	13.0788	20.0772	20.1393	1.04517	17.7651	4.08724	4.46373e-33	8.00631e-31	22	TGATATGTTTGATATTGGGTTG	503
hsa-miR-191-3p	59	49	63	10	27	25	6.2728	6.2902	6.702	1.3767	2.8682	2.6223	6.42167	2.28907	-1.48819	9.62515e-08	2.56627e-06	22	GCTGCGCTTGGATTTCGTCCCC	233
hsa-miR-193a-3p	21	12	18	131	41	49	2.2327	1.5405	1.9149	18.035	4.3554	5.1397	1.89603	9.1767	2.27499	3.05889e-05	0.000548654	22	AACTGGCCTACAAAGTCCCAGT	272
hsa-miR-195-3p	15	18	32	46	82	84	1.5948	2.3107	3.4042	6.3329	8.7108	8.811	2.43657	7.95157	1.70639	6.23059e-07	1.53662e-05	22	CCAATATTGGCTGTGCTGCTCC	277
hsa-miR-199a-3p	13	7	9	43	39	73	1.3821	0.8986	0.9574	5.9199	4.1429	7.6571	1.07937	5.90663	2.45215	3.14186e-09	1.01621e-07	22	ACAGTAGTCTGCACATTGGTTA	184
hsa-miR-199a-5p	73	40	59	217	289	291	7.7613	5.1349	6.2765	29.8748	30.7001	30.5237	6.3909	30.3662	2.24838	2.79412e-25	3.24283e-23	23	CCCAGTGTTCAGACTACCTGTTC	969
hsa-miR-199b-3p	13	7	9	43	39	73	1.3821	0.8986	0.9574	5.9199	4.1429	7.6571	1.07937	5.90663	2.45215	3.05164e-09	1.00348e-07	22	ACAGTAGTCTGCACATTGGTTA	184
hsa-miR-199b-5p	5	0	5	75	110	130	0.5316	0.01	0.5319	10.3254	11.6852	13.636	0.357833	11.8822	5.05337	3.22005e-37	7.94145e-35	23	CCCAGTGTTTAGACTATCTGTTC	325
hsa-miR-200c-3p	375	268	263	1067	1418	1444	39.8694	34.4037	27.9782	146.896	150.632	151.465	34.0838	149.664	2.13457	9.89955e-37	2.1702e-34	23	TAATACTGCCGGGTAATGATGGA	4835
hsa-miR-200c-5p	0	1	0	3	7	12	0.01	0.1284	0.01	0.413	0.7436	1.2587	0.0494667	0.8051	4.02464	0.00122391	0.0145469	22	CGTCTTACCCAGCAGTGTTTGG	23
hsa-miR-202-5p	1	2	1	11	11	21	0.1063	0.2567	0.1064	1.5144	1.1685	2.2027	0.156467	1.62853	3.37965	8.1293e-06	0.000167074	22	TTCCTATGCATATACTTCTTTG	47
hsa-miR-215-5p	135	122	163	1039	1415	1229	14.353	15.6614	17.3401	143.041	150.314	128.913	15.7848	140.756	3.15658	1.121e-71	7.37241e-69	21	ATGACCTATGAATTGACAGAC	4103
hsa-miR-222-5p	80	112	81	29	30	28	8.5055	14.3777	8.6169	3.9925	3.1869	2.937	10.5	3.37213	-1.63866	7.14494e-10	2.56309e-08	22	CTCAGTAGCCAGTGTAGATCCT	360
hsa-miR-23b-5p	1424	1358	1216	376	503	551	151.398	174.329	129.359	51.7647	53.4331	57.7957	151.695	54.3312	-1.48133	6.86878e-28	1.04247e-25	22	TGGGTTCCTGGCATGCTGATTT	5428
hsa-miR-25-5p	1230	1040	1118	299	436	460	130.772	133.507	118.934	41.1639	46.3157	48.2505	127.738	45.2434	-1.49741	9.77514e-32	1.6072e-29	21	AGGCGGAGACTTGGGCAATTG	4583
hsa-miR-26a-1-3p	24	28	24	1	2	4	2.5516	3.5944	2.5531	0.1377	0.2125	0.4196	2.8997	0.2566	-3.49831	2.47984e-11	1.08727e-09	22	CCTATTCTTGGTTACTTGCACG	83
hsa-miR-26a-2-3p	88	66	63	23	13	22	9.356	8.4726	6.702	3.1665	1.381	2.3076	8.17687	2.28503	-1.83933	1.20587e-10	4.75835e-09	22	CCTATTCTTGATTACTTGTTTC	275
hsa-miR-26b-3p	113	118	92	28	41	50	12.014	15.1479	9.7871	3.8548	4.3554	5.2446	12.3163	4.48493	-1.45741	1.52287e-10	5.77814e-09	21	CCTGTTCTCCATTACTTGGCT	442
hsa-miR-27b-5p	3585	3225	3114	282	396	403	381.152	414	331.271	38.8235	42.0666	42.2716	375.474	41.0539	-3.19312	3.6098e-122	7.12214e-119	22	AGAGCTTAGCTGATTGGTGAAC	11005
hsa-miR-296-3p	9	4	2	16	18	25	0.9569	0.5135	0.2128	2.2028	1.9121	2.6223	0.561067	2.24573	2.00094	0.000451553	0.0061869	22	GAGGGTTGGGTGGAGGCTCTCC	74
hsa-miR-299-5p	16	16	13	6	7	9	1.7011	2.054	1.383	0.826	0.7436	0.944	1.7127	0.837867	-1.03148	0.0143546	0.112835	22	TGGTTTACCGTCCCACATACAT	67
hsa-miR-29b-1-5p	72	52	69	14	17	10	7.6549	6.6754	7.3403	1.9274	1.8059	1.0489	7.22353	1.59407	-2.17999	1.28626e-13	7.93058e-12	24	GCTGGTTTCATATGGTGGTTTAGA	234
hsa-miR-3065-3p	32	38	26	47	84	80	3.4022	4.8781	2.7659	6.4706	8.9232	8.3914	3.68207	7.9284	1.10651	0.000317101	0.00443717	23	TCAGCACCAGGATATTGTTGGAG	307
hsa-miR-3074-3p	2	4	11	11	19	18	0.2126	0.5135	1.1702	1.5144	2.0183	1.8881	0.6321	1.80693	1.51532	0.0211482	0.149553	22	GATATCAGCTCAGTAGGCACCG	65
hsa-miR-3074-5p	0	8	2	9	18	18	0.01	1.027	0.2128	1.239	1.9121	1.8881	0.4166	1.67973	2.0115	0.00643154	0.0574182	21	GTTCCTGCTGAACTGAGCCAG	55
hsa-miR-3131	1	2	5	10	21	26	0.1063	0.2567	0.5319	1.3767	2.2308	2.7272	0.2983	2.11157	2.82348	2.71717e-05	0.000501896	23	TCGAGGACTGGTGGAAGGGCCTT	65
hsa-miR-3173-3p	0	2	1	4	9	8	0.01	0.2567	0.1064	0.5507	0.9561	0.8391	0.124367	0.781967	2.65251	0.00619995	0.055789	22	AAAGGAGGAAATAGGCAGGCCA	24
hsa-miR-3180	0	0	1	13	25	13	0.01	0.01	0.1064	1.7897	2.6557	1.3636	0.0421333	1.93633	5.52222	7.7264e-09	2.41971e-07	19	TGGGGCGGAGCTTCCGGAG	52
hsa-miR-3180-3p	4	11	9	93	131	134	0.4253	1.4121	0.9574	12.8035	13.916	14.0556	0.9316	13.5917	3.86687	7.54729e-34	1.48908e-31	22	TGGGGCGGAGCTTCCGGAGGCC	382
hsa-miR-3180-5p	3	1	2	9	7	12	0.319	0.1284	0.2128	1.239	0.7436	1.2587	0.220067	1.08043	2.2956	0.00425415	0.0422276	25	CTTCCAGACGCTCCGCCCCACGTCG	34
hsa-miR-3181	0	0	0	8	8	5	0.01	0.01	0.01	1.1014	0.8498	0.5245	0.01	0.825233	6.36673	9.91035e-05	0.00153962	19	ATCGGGCCCTCGGCGCCGG	21
hsa-miR-3183	0	0	1	2	3	9	0.01	0.01	0.1064	0.2753	0.3187	0.944	0.0421333	0.512667	3.60499	0.0255493	0.170877	22	GCCTCTCTCGGAGTCGCTCGGA	15
hsa-miR-3200-3p	12	6	11	4	2	2	1.2758	0.7702	1.1702	0.5507	0.2125	0.2098	1.07207	0.324333	-1.72485	0.00717038	0.0625981	22	CACCTTGCGCTACTCAGGTCTG	37
hsa-miR-320c	526	597	488	923	1393	1412	55.9235	76.6382	51.914	127.071	147.977	148.108	61.4919	141.052	1.19776	4.44444e-11	1.90628e-09	20	AAAAGCTGGGTTGAGAGGGT	5339
hsa-miR-320d	159	210	160	397	608	561	16.9046	26.9582	17.021	54.6558	64.5871	58.8446	20.2946	59.3625	1.54846	3.65096e-14	2.40111e-12	19	AAAAGCTGGGTTGAGAGGA	2095
hsa-miR-338-3p	33	18	14	48	63	53	3.5085	2.3107	1.4893	6.6083	6.6924	5.5593	2.43617	6.28667	1.36768	0.000163828	0.00244874	22	TCCAGCATCAGTGATTTTGTTG	229
hsa-miR-33a-3p	16	12	17	5	10	1	1.7011	1.5405	1.8085	0.6884	1.0623	0.1049	1.68337	0.618533	-1.44443	0.00622077	0.055789	22	CAATGTTTCCACAGTGCATCAC	61
hsa-miR-33b-3p	546	464	513	92	136	127	58.0499	59.5647	54.5735	12.6658	14.4471	13.3213	57.396	13.4781	-2.09034	4.61058e-45	1.29952e-42	22	CAGTGCCTCGGCAGTGCAGCCC	1878
hsa-miR-33b-5p	8	4	5	385	30	13	0.8505	0.5135	0.5319	53.0037	3.1869	1.3636	0.631967	19.1847	4.92397	6.23893e-06	0.000130951	20	GTGCATTGCTGTTGCATTGC	445
hsa-miR-3620-5p	1	0	0	9	7	3	0.1063	0.01	0.01	1.239	0.7436	0.3147	0.0421	0.765767	4.18501	0.0030039	0.031864	22	GTGGGCTGGGCTGGGCTGGGCC	20
hsa-miR-365a-5p	157	132	197	39	54	41	16.692	16.9451	20.9571	5.3692	5.7364	4.3006	18.1981	5.1354	-1.82524	1.02347e-17	8.77961e-16	23	AGGGACTTTTGGGGGCAGATGTG	620
hsa-miR-365b-5p	33	42	35	10	15	16	3.5085	5.3916	3.7233	1.3767	1.5934	1.6783	4.2078	1.54947	-1.44129	9.69865e-06	0.000193287	22	AGGGACTTTCAGGGGCAGCTGT	151
hsa-miR-3663-5p	1	2	1	16	22	24	0.1063	0.2567	0.1064	2.2028	2.337	2.5174	0.156467	2.3524	3.91021	1.16699e-09	3.96979e-08	21	GCTGGTCTGCGTGGTGCTCGG	66
hsa-miR-371a-5p	1	0	0	5	13	4	0.1063	0.01	0.01	0.6884	1.381	0.4196	0.0421	0.829667	4.30064	0.00126773	0.0148002	20	ACTCAAACTGTGGGGGCACT	23
hsa-miR-375-3p	575	569	547	911	1192	1438	61.1331	73.0438	58.1904	125.419	126.625	150.835	64.1224	134.293	1.06648	2.28483e-10	8.50561e-09	22	TTTGTTCGTTCGGCTCGCGTGA	5232
hsa-miR-412-5p	1	2	0	6	4	9	0.1063	0.2567	0.01	0.826	0.4249	0.944	0.124333	0.731633	2.55691	0.0161581	0.122146	23	TGGTCGACCAGTTGGAAAGTAAT	22
hsa-miR-4286	25	31	23	37	79	52	2.658	3.9795	2.4468	5.0939	8.3921	5.4544	3.0281	6.31347	1.06002	0.00293252	0.0314449	17	ACCCCACTCCTGGTACC	247
hsa-miR-4435	18	11	31	39	35	43	1.9137	1.4121	3.2978	5.3692	3.718	4.5104	2.20787	4.53253	1.03766	0.0216065	0.152249	22	ATGGCCAGAGCTCACACAGAGG	177
hsa-miR-4440	1	1	3	3	16	5	0.1063	0.1284	0.3191	0.413	1.6997	0.5245	0.1846	0.879067	2.25157	0.0321461	0.199447	22	TGTCGTGGGGCTTGCTGGCTTG	29
hsa-miR-4485-3p	25	32	58	119	173	135	2.658	4.1079	6.1701	16.383	18.3776	14.1605	4.312	16.307	1.91907	3.26776e-10	1.19394e-08	20	TAACGGCCGCGGTACCCTAA	542
hsa-miR-449a	4	2	7	60	48	65	0.4253	0.2567	0.7447	8.2603	5.099	6.818	0.475567	6.72577	3.82198	1.32242e-16	1.00351e-14	22	TGGCAGTGTATTGTTAGCTGGT	186
hsa-miR-449c-3p	0	1	0	8	13	19	0.01	0.1284	0.01	1.1014	1.381	1.993	0.0494667	1.4918	4.91445	3.64517e-07	9.22041e-06	23	TTGCTAGTTGCACTCCTCTCTGT	41
hsa-miR-449c-5p	23	21	13	336	406	466	2.4453	2.6958	1.383	46.2578	43.1289	48.8799	2.1747	46.0889	4.40553	2.01712e-80	1.98989e-77	25	TAGGCAGTGTATTGCTAGCGGCTGT	1265
hsa-miR-451a	57	8	63	3	6	5	6.0602	1.027	6.702	0.413	0.6374	0.5245	4.5964	0.524967	-3.13021	5.43696e-07	1.35786e-05	22	AAACCGTTACCATTACTGAGTT	142
hsa-miR-4651	2	3	3	6	16	10	0.2126	0.3851	0.3191	0.826	1.6997	1.0489	0.3056	1.19153	1.9631	0.00686289	0.0604486	20	CGGGGTGGGTGAGGTCGGGC	40
hsa-miR-4682	3	1	10	35	54	52	0.319	0.1284	1.0638	4.8185	5.7364	5.4544	0.503733	5.33643	3.40514	2.00861e-12	1.10083e-10	23	TCTGAGTTCCTGGAGCCTGGTCT	155
hsa-miR-4768-3p	2	2	3	5	6	12	0.2126	0.2567	0.3191	0.6884	0.6374	1.2587	0.2628	0.8615	1.71289	0.0394899	0.227736	20	CCAGGAGATCCAGAGAGAAT	30
hsa-miR-483-3p	39	42	32	5	24	14	4.1464	5.3916	3.4042	0.6884	2.5495	1.4685	4.31407	1.5688	-1.45939	9.20225e-05	0.00145695	21	TCACTCCTCTCCTCCCGTCTT	156
hsa-miR-483-5p	38	27	32	14	6	8	4.0401	3.466	3.4042	1.9274	0.6374	0.8391	3.63677	1.13463	-1.68043	1.05644e-05	0.000208436	22	AAGACGGGAGGAAAGAAGGGAG	125
hsa-miR-486-5p	2037	887	2202	536	527	804	216.571	113.866	234.251	73.7922	55.9825	84.3335	188.229	71.3694	-1.39911	3.91647e-09	1.24632e-07	22	TCCTGTACTGAGCTGCCCCGAG	6993
hsa-miR-489-3p	7	1	1	15	14	15	0.7442	0.1284	0.1064	2.0651	1.4872	1.5734	0.326333	1.70857	2.38837	0.000630905	0.00835419	22	GTGACATCACATATACGGCAGC	53
hsa-miR-494-5p	3	1	8	0	0	0	0.319	0.1284	0.851	0.01	0.01	0.01	0.4328	0.01	-5.43563	0.0148385	0.116176	23	AGGTTGTCCGTGTTGTCTTCTCT	12
hsa-miR-498-3p	0	0	0	3	19	19	0.01	0.01	0.01	0.413	2.0183	1.993	0.01	1.47477	7.20434	1.35635e-06	3.11171e-05	23	AAAGCACCTCCAGAGCTTGAAGC	41
hsa-miR-5001-5p	0	0	0	4	5	5	0.01	0.01	0.01	0.5507	0.5311	0.5245	0.01	0.535433	5.74264	0.00295127	0.0314749	24	AGGGCTGGACTCAGCGGCGGAGCT	14
hsa-miR-503-5p	777	792	809	1279	1733	1805	82.6095	101.671	86.0623	176.083	184.094	189.331	90.1142	183.169	1.02335	8.88262e-11	3.57662e-09	23	TAGCAGCGGGAACAGTTCTGCAG	7195
hsa-miR-512-3p	3	0	0	3	13	18	0.319	0.01	0.01	0.413	1.381	1.8881	0.113	1.22737	3.44117	0.000822559	0.010337	22	AAGTGCTGTCATAGCTGAGGTC	37
hsa-miR-512-5p	0	0	0	2	13	3	0.01	0.01	0.01	0.2753	1.381	0.3147	0.01	0.657	6.03782	0.00273581	0.0298218	23	CACTCAGCCTTGAGGGCACTTTC	18
hsa-miR-515-5p	0	0	0	4	9	6	0.01	0.01	0.01	0.5507	0.9561	0.6294	0.01	0.712067	6.15394	0.000316899	0.00443717	24	TTCTCCAAAAGAAAGCACTTTCTG	19
hsa-miR-516b-5p	9	0	3	0	0	0	0.9569	0.01	0.3191	0.01	0.01	0.01	0.428667	0.01	-5.42178	0.0314686	0.197103	22	ATCTGGAGGTAAGAAGCACTTT	12
hsa-miR-518b	0	0	0	7	0	8	0.01	0.01	0.01	0.9637	0.01	0.8391	0.01	0.604267	5.91711	0.0127904	0.103095	22	CAAAGCGCTCCCCTTTAGAGGT	15
hsa-miR-520a-3p	1	0	0	5	5	2	0.1063	0.01	0.01	0.6884	0.5311	0.2098	0.0421	0.476433	3.50038	0.0326959	0.201591	22	AAAGTGCTTCCCTTTGGACTGT	13
hsa-miR-520a-5p	1	0	0	7	8	10	0.1063	0.01	0.01	0.9637	0.8498	1.0489	0.0421	0.954133	4.5023	8.45826e-05	0.00135676	21	CTCCAGAGGGAAGTACTTTCT	26
hsa-miR-5706	1	0	3	6	4	8	0.1063	0.01	0.3191	0.826	0.4249	0.8391	0.145133	0.696667	2.26309	0.0461336	0.250665	22	TTCTGGATAACATGCTGAAGCT	22
hsa-miR-588	1	1	2	14	19	5	0.1063	0.1284	0.2128	1.9274	2.0183	0.5245	0.149167	1.49007	3.32038	0.000272411	0.00389468	21	TTGGCCACAATGGGTTAGAAC	42
hsa-miR-597-3p	0	3	3	13	13	11	0.01	0.3851	0.3191	1.7897	1.381	1.1538	0.238067	1.4415	2.59813	0.000768983	0.00972567	23	TGGTTCTCTTGTGGCTCAAGCGT	43
hsa-miR-642a-5p	2	4	4	6	13	14	0.2126	0.5135	0.4255	0.826	1.381	1.4685	0.383867	1.22517	1.6743	0.0208432	0.147926	22	GTCCCTCTCCAAATGTGTCTTG	43
hsa-miR-6500-3p	2	0	1	3	7	8	0.2126	0.01	0.1064	0.413	0.7436	0.8391	0.109667	0.665233	2.60074	0.0201199	0.144351	21	ACACTTGTTGGGATGACCTGC	21
hsa-miR-6509-3p	9	11	2	1	0	4	0.9569	1.4121	0.2128	0.1377	0.01	0.4196	0.8606	0.1891	-2.18619	0.0357151	0.216153	22	TTCCACTGCCACTACCTAATTT	27
hsa-miR-653-3p	12	6	4	19	23	13	1.2758	0.7702	0.4255	2.6158	2.4433	1.3636	0.823833	2.1409	1.37779	0.0200452	0.14434	22	TTCACTGGAGTTTGTTTCAATA	77
hsa-miR-668-3p	12	9	10	21	22	23	1.2758	1.1553	1.0638	2.8911	2.337	2.4125	1.16497	2.54687	1.12843	0.0120677	0.0979818	23	TGTCACTCGGCTCGGCCCACTAC	97
hsa-miR-671-3p	557	604	564	231	306	265	59.2194	77.5368	59.9989	31.8022	32.506	27.7965	65.585	30.7016	-1.09505	3.11484e-14	2.11917e-12	21	TCCGGTTCTCAGGGCTCCACC	2527
hsa-miR-6716-3p	1	0	0	3	3	7	0.1063	0.01	0.01	0.413	0.3187	0.7342	0.0421	0.488633	3.53686	0.0267081	0.177424	22	TCCGAACTCTCCATTCCTCTGC	14
hsa-miR-6724-5p	6	10	10	56	42	54	0.6379	1.2837	1.0638	7.7096	4.4616	5.6642	0.995133	5.94513	2.57875	1.12252e-09	3.8855e-08	23	CTGGGCCCGCGGCGGGCGTGGGG	178
hsa-miR-6732-3p	0	1	0	7	9	3	0.01	0.1284	0.01	0.9637	0.9561	0.3147	0.0494667	0.744833	3.91239	0.00258458	0.0283298	23	TAACCCTGTCCTCTCCCTCCCAG	20
hsa-miR-6823-5p	0	0	0	2	3	6	0.01	0.01	0.01	0.2753	0.3187	0.6294	0.01	0.4078	5.34979	0.0189292	0.138323	21	TCAGGGTTGGTAGGGGTTGCT	11
hsa-miR-874-3p	979	858	1019	3044	3952	3912	104.086	110.143	108.402	419.074	419.816	410.339	107.544	416.41	1.95308	8.74739e-46	3.45172e-43	22	CTGCCCTGGCCCGAGGGACCGA	13764
hsa-miR-874-5p	10	7	2	28	35	34	1.0632	0.8986	0.2128	3.8548	3.718	3.5663	0.724867	3.71303	2.35681	1.64253e-07	4.32095e-06	23	CGGCCCCACGCACCAGGGTAAGA	116
hsa-miR-891a-5p	0	0	0	1	0	12	0.01	0.01	0.01	0.1377	0.01	1.2587	0.01	0.4688	5.5509	0.0450411	0.248037	22	TGCAACGAACCTGAGCCACTGA	13
hsa-miR-92a-1-5p	214	210	228	85	78	67	22.7522	26.9582	24.2549	11.7021	8.2858	7.0278	24.6551	9.00523	-1.45305	1.7887e-13	1.06942e-11	23	AGGTTGGGATCGGTTGCAATGCT	882
hsa-miR-934	0	0	0	51	45	80	0.01	0.01	0.01	7.0213	4.7803	8.3914	0.01	6.731	9.39468	6.85108e-27	9.65513e-25	22	TGTCTACTACTGGAGACACTGG	176
hsa-miR-937-5p	7	4	5	14	23	7	0.7442	0.5135	0.5319	1.9274	2.4433	0.7342	0.596533	1.70163	1.51225	0.0285727	0.184833	20	GTGAGTCAGGGTGGGGCTGG	60
hsa-miR-95-5p	14	10	21	3	5	5	1.4885	1.2837	2.234	0.413	0.5311	0.5245	1.66873	0.489533	-1.76927	0.000667128	0.00865949	21	TCAATAAATGTCTGTTGAATT	58
hsa-miR-96-3p	5	7	8	0	0	0	0.5316	0.8986	0.851	0.01	0.01	0.01	0.7604	0.01	-6.24869	8.10994e-05	0.00131155	22	AATCATGTGCAGTGCCAATATG	20
let-7-y	41	32	44	11	15	27	4.3591	4.1079	4.6808	1.5144	1.5934	2.8321	4.3826	1.97997	-1.14631	0.000190518	0.00282626	22	CTATACAACCTACTGCCTTCTT	170
miR-1185-y	1	0	0	4	1	9	0.1063	0.01	0.01	0.5507	0.1062	0.944	0.0421	0.533633	3.66396	0.0370066	0.220586	23	ATATACAGGGGGAGACTCTTAAG	15
miR-12135-z	57	53	40	163	204	174	6.0602	6.8037	4.2552	22.4405	21.6707	18.2513	5.70637	20.7875	1.86507	3.42556e-15	2.4138e-13	18	TAAAGGTTCGTTTGTGAA	691
miR-1269-z	7	10	17	2	9	3	0.7442	1.2837	1.8085	0.2753	0.9561	0.3147	1.2788	0.515367	-1.31112	0.0358624	0.216381	24	CTGGACTGAGCCATGCTACTGGTA	48
miR-1275-z	33	34	55	134	192	185	3.5085	4.3647	5.851	18.448	20.3959	19.4051	4.57473	19.4163	2.08551	2.81361e-17	2.2205e-15	18	GTGGGGGAGAGGCTGTAA	633
miR-130-x	13	14	7	5	3	7	1.3821	1.7972	0.7447	0.6884	0.3187	0.7342	1.308	0.580433	-1.17216	0.0325371	0.20124	23	ACTCTTTCCCTGTTGCACTACTT	49
miR-134-x	14	5	10	13	43	40	1.4885	0.6419	1.0638	1.7897	4.5678	4.1957	1.06473	3.51773	1.72415	0.000739833	0.00947851	23	TGTGACTGGTTGACCAGAGGGAA	125
miR-138-y	1	2	1	5	3	10	0.1063	0.2567	0.1064	0.6884	0.3187	1.0489	0.156467	0.685333	2.13095	0.045551	0.248266	22	CTACTTCACAACACCAGGGCGT	22
miR-141-x	0	0	0	8	19	26	0.01	0.01	0.01	1.1014	2.0183	2.7272	0.01	1.94897	7.60657	1.10291e-09	3.8855e-08	24	CATCTTCCAGTACAGTGTTGGATT	53
miR-141-y	1	0	3	8	6	10	0.1063	0.01	0.3191	1.1014	0.6374	1.0489	0.145133	0.929233	2.67866	0.00649391	0.0577139	21	TAACACTGTCTGGTAAAGAAA	28
miR-143-y	2	0	5	15	24	26	0.2126	0.01	0.5319	2.0651	2.5495	2.7272	0.2515	2.44727	3.28254	8.71111e-08	2.35439e-06	23	TGAGATGAAGCACTGTAGCTCTT	72
miR-147-y	17	9	6	22	30	34	1.8074	1.1553	0.6383	3.0288	3.1869	3.5663	1.20033	3.26067	1.44173	0.00124932	0.0147175	21	TGCGGAAATGCTTCTGCTACC	118
miR-212-y	10	16	7	5	4	7	1.0632	2.054	0.7447	0.6884	0.4249	0.7342	1.2873	0.615833	-1.06374	0.0497162	0.261574	23	TAACAGTCTCCAGTCACGGCCAT	49
miR-219-x	1	0	2	5	9	3	0.1063	0.01	0.2128	0.6884	0.9561	0.3147	0.1097	0.653067	2.57367	0.0375196	0.221636	22	ACGTCCAGACTCAACTCTCGGC	20
miR-221-x	857	555	1532	215	369	318	91.115	71.2466	162.976	29.5995	39.1984	33.3558	108.446	34.0512	-1.6712	8.8134e-11	3.57662e-09	26	ACCTGGCATACAATGTAGATTTCTGT	3846
miR-29-y	466	435	439	1950	483	493	49.5444	55.8419	46.7013	268.46	51.3085	51.712	50.6959	123.827	1.28839	0.0157563	0.120028	23	TAGCACCATCGGAAATCGGTTAA	4266
miR-3187-y	5	4	3	11	8	15	0.5316	0.5135	0.3191	1.5144	0.8498	1.5734	0.454733	1.31253	1.52926	0.0290314	0.186613	22	TTGGCCATGGGGCTGCGCGGGA	46
miR-33-x	0	0	0	9	2	0	0.01	0.01	0.01	1.239	0.2125	0.01	0.01	0.487167	5.60634	0.0479922	0.254539	22	CGTGCATTGCTGTTGCATTGCA	11
miR-33-y	6	9	8	0	1	4	0.6379	1.1553	0.851	0.01	0.1062	0.4196	0.8814	0.1786	-2.30306	0.00518737	0.0487366	21	AAGTGCCTCGGCAGTGCAGCC	28
miR-341-y	0	0	0	4	3	2	0.01	0.01	0.01	0.5507	0.3187	0.2098	0.01	0.359733	5.16886	0.0310219	0.195452	21	TCGGTCGATCGGTCGGTCGGT	9
miR-3535-z	590	22	25	12	20	17	62.7279	2.8242	2.6595	1.6521	2.1246	1.7832	22.7372	1.8533	-3.61689	4.62313e-05	0.000801104	26	TGGATATGATGACTGATTACCGGAGA	686
miR-362-x	13	11	12	5	5	1	1.3821	1.4121	1.2766	0.6884	0.5311	0.1049	1.35693	0.441467	-1.61997	0.00471341	0.045586	26	AATCCTTGGAACCTAGGTGTGAGTGT	47
miR-382-y	0	0	0	5	2	2	0.01	0.01	0.01	0.6884	0.2125	0.2098	0.01	0.370233	5.21036	0.03719	0.221012	22	ATCATTCACGGACAACACTTTA	9
miR-3968-z	1573	1938	2167	4536	6653	6206	167.239	248.785	230.528	624.48	706.74	650.962	215.517	660.727	1.61625	1.48255e-22	1.53951e-20	18	ATCCCACTCCTGACACCA	23073
miR-431-x	0	2	1	3	6	7	0.01	0.2567	0.1064	0.413	0.6374	0.7342	0.124367	0.594867	2.25797	0.0394967	0.227736	23	TGTCTTGCAGGCCGTCATGCATT	19
miR-434-x	0	0	0	5	3	5	0.01	0.01	0.01	0.6884	0.3187	0.5245	0.01	0.510533	5.67393	0.0042855	0.0422276	22	GCTCGACTCATGGTTTGAACCA	13
miR-4455-z	104	133	130	221	256	357	11.0571	17.0735	13.8295	30.4255	27.1946	37.4466	13.9867	31.6889	1.17992	1.96464e-07	5.03407e-06	18	AGGGTGTGCGTGTTTTTT	1201
miR-4485-y	1	2	0	5	10	16	0.1063	0.2567	0.01	0.6884	1.0623	1.6783	0.124333	1.143	3.20054	0.000345012	0.00479373	21	AACGGCCGCGGTACCCTACCA	34
miR-449-x	0	0	2	5	15	7	0.01	0.01	0.2128	0.6884	1.5934	0.7342	0.0776	1.00533	3.69547	0.000835913	0.0104383	26	AGGCAGTGTATTGCTAGCGGCTGTTT	29
miR-497-z	0	0	0	6	5	1	0.01	0.01	0.01	0.826	0.5311	0.1049	0.01	0.487333	5.60684	0.0160868	0.122074	22	AACACCACAGTGTGGTTTGGAC	12
miR-5099-z	2	4	0	7	8	8	0.2126	0.5135	0.01	0.9637	0.8498	0.8391	0.245367	0.8842	1.84943	0.0291274	0.186613	21	TCTTAGATCGATGTGGTGCTC	29
miR-5684-z	3	7	7	11	19	12	0.319	0.8986	0.7447	1.5144	2.0183	1.2587	0.6541	1.59713	1.2879	0.0366105	0.218886	19	TCCAGCCTGAGCAACATAG	59
miR-6320-z	0	0	0	2	4	2	0.01	0.01	0.01	0.2753	0.4249	0.2098	0.01	0.303333	4.92283	0.0469627	0.252473	20	ATGCCTGTAATCTCAGCACT	8
miR-671-x	26	29	46	8	13	26	2.7643	3.7228	4.8935	1.1014	1.381	2.7272	3.79353	1.73653	-1.12733	0.00209616	0.0232344	25	AGGAAGCCCTGGAGGGGCTGGAGAA	148
miR-6724-x	4	9	0	31	24	37	0.4253	1.1553	0.01	4.2678	2.5495	3.881	0.5302	3.5661	2.74974	1.61378e-06	3.65975e-05	24	CTGGGCCCGAGGCGGGCGTGGGGA	105
miR-708-y	0	14	0	0	0	0	0.01	1.7972	0.01	0.01	0.01	0.01	0.605733	0.01	-5.92061	0.0453143	0.248266	23	CAACTAGACTGGGAGCTTCTAGT	14
miR-770-x	3	2	12	1	2	0	0.319	0.2567	1.2766	0.1377	0.2125	0.01	0.617433	0.120067	-2.36245	0.0474976	0.253369	25	TCCAGTACCACGTGTCAGGGCCACT	20
miR-8112-z	5	2	0	13	10	10	0.5316	0.2567	0.01	1.7897	1.0623	1.0489	0.2661	1.3003	2.2888	0.00429527	0.0422276	18	TCTCCGGCACCTCCACCA	40
miR-874-y	44	32	49	101	115	115	4.678	4.1079	5.2127	13.9049	12.2163	12.0626	4.6662	12.7279	1.44768	2.22134e-08	6.64045e-07	24	CTGCCCTGGCCCGAGGGACCGACA	456
novel-m0003-3p	715	554	782	1391	1898	2037	76.0177	71.1182	83.19	191.502	201.622	213.666	76.7753	202.263	1.39752	1.4228e-17	1.16966e-15	25	GACCCGCGGGTGCTTTCCAGCTCTT	7377
novel-m0004-3p	129	61	78	252	355	380	13.7151	7.8307	8.2977	34.6933	37.7112	39.8591	9.94783	37.4212	1.9114	6.30631e-16	4.60828e-14	25	CCCCCCACTGCTAAATTTGACTGGT	1255
novel-m0005-3p	194	169	249	55	66	68	20.6258	21.6949	26.4889	7.572	7.0111	7.1327	22.9365	7.2386	-1.66386	2.29438e-18	2.05764e-16	25	AGGCTGTGATGCTCTCCTGAGCCCT	801
novel-m0006-5p	135	71	94	273	270	336	14.353	9.1144	9.9998	37.5845	28.6818	35.2438	11.1557	33.8367	1.6008	1.22179e-11	5.60604e-10	23	GCTTGTTGTGATTCCTCCATTTT	1179
novel-m0007-5p	135	71	94	273	270	336	14.353	9.1144	9.9998	37.5845	28.6818	35.2438	11.1557	33.8367	1.6008	1.16674e-11	5.48089e-10	23	GCTTGTTGTGATTCCTCCATTTT	1179
novel-m0008-5p	21	31	49	179	249	250	2.2327	3.9795	5.2127	24.6433	26.451	26.2231	3.8083	25.7725	2.75861	8.6516e-26	1.06685e-23	22	AGGGTTCAGTGCGGACTCCTCC	779
novel-m0009-3p	21	31	49	179	249	250	2.2327	3.9795	5.2127	24.6433	26.451	26.2231	3.8083	25.7725	2.75861	8.30185e-26	1.06685e-23	22	AGGGTTCAGTGCGGACTCCTCC	779
novel-m0012-5p	29	33	28	79	111	124	3.0832	4.2363	2.9787	10.8761	11.7914	13.0067	3.43273	11.8914	1.79249	1.04729e-11	5.03977e-10	22	TTGAAACAATCTCTACTGAACC	404
novel-m0016-5p	28	17	26	47	64	71	2.9769	2.1823	2.7659	6.4706	6.7986	7.4474	2.6417	6.90553	1.38629	9.65802e-06	0.000193287	25	ATTGGCTGTGCAGATCTTGCCTACT	253
novel-m0020-5p	52	46	65	91	118	118	5.5286	5.9051	6.9148	12.5282	12.535	12.3773	6.11617	12.4802	1.02894	4.78974e-05	0.000814668	23	GTCCCGGTCGCCGCGGTTCGCCG	490
novel-m0021-5p	52	46	65	91	118	118	5.5286	5.9051	6.9148	12.5282	12.535	12.3773	6.11617	12.4802	1.02894	4.71196e-05	0.000808409	23	GTCCCGGTCGCCGCGGTTCGCCG	490
novel-m0022-5p	52	46	65	91	118	118	5.5286	5.9051	6.9148	12.5282	12.535	12.3773	6.11617	12.4802	1.02894	4.62878e-05	0.000801104	23	GTCCCGGTCGCCGCGGTTCGCCG	490
novel-m0023-5p	52	46	65	91	118	118	5.5286	5.9051	6.9148	12.5282	12.535	12.3773	6.11617	12.4802	1.02894	4.51457e-05	0.00079529	23	GTCCCGGTCGCCGCGGTTCGCCG	490
novel-m0026-3p	1	8	8	24	49	48	0.1063	1.027	0.851	3.3041	5.2052	5.0348	0.661433	4.5147	2.77096	2.02905e-08	6.15895e-07	18	ATCCCCAGCACCTCCACC	138
novel-m0029-3p	2	2	4	17	44	47	0.2126	0.2567	0.4255	2.3404	4.6741	4.9299	0.298267	3.98147	3.73863	5.12358e-11	2.15081e-09	24	TCCAGAGCTCCAAGGCTCAGTGCC	116
novel-m0033-3p	17	11	13	33	45	49	1.8074	1.4121	1.383	4.5432	4.7803	5.1397	1.53417	4.82107	1.6519	8.44754e-06	0.000171825	21	TATGTCTGCGGACCACCCACC	168
novel-m0034-5p	5	4	10	15	30	41	0.5316	0.5135	1.0638	2.0651	3.1869	4.3006	0.702967	3.1842	2.1794	2.73802e-05	0.000501896	23	TGGGCGGCCACTTGACATCCTCT	105
novel-m0037-5p	32	19	14	10	3	10	3.4022	2.4391	1.4893	1.3767	0.3187	1.0489	2.44353	0.914767	-1.41749	0.0033818	0.0351174	22	AGGTATGATGTAAATCCTGATC	88
novel-m0038-3p	43	35	33	6	21	30	4.5717	4.493	3.5106	0.826	2.2308	3.1468	4.19177	2.06787	-1.01942	0.00356366	0.0366203	22	AGTGCACCCAGGCAAGGATTCT	168
novel-m0042-5p	49	23	26	1	6	9	5.2096	2.9526	2.7659	0.1377	0.6374	0.944	3.6427	0.573033	-2.66832	2.92456e-08	8.61217e-07	23	AGCGAGACCTCAACTCTACAATT	114
novel-m0043-3p	0	2	5	25	14	11	0.01	0.2567	0.5319	3.4418	1.4872	1.1538	0.2662	2.0276	2.92919	0.000225964	0.00327815	22	CAGTTGCTAGTTGCACTCCTCT	57
novel-m0047-3p	7	6	1	14	16	9	0.7442	0.7702	0.1064	1.9274	1.6997	0.944	0.540267	1.5237	1.49584	0.0365353	0.218886	21	TTTAAAGTTCTAGAACCGTGA	53
novel-m0053-3p	0	7	1	5	14	22	0.01	0.8986	0.1064	0.6884	1.4872	2.3076	0.338333	1.4944	2.14305	0.0133947	0.106135	22	TCACTCTAGGGTTGGGGACAGT	49
novel-m0062-5p	21	6	20	5	12	5	2.2327	0.7702	2.1276	0.6884	1.2747	0.5245	1.71017	0.8292	-1.04434	0.0406146	0.230266	23	ACCTGAGCTAGAATACAAGTAGT	69
novel-m0066-5p	13	3	13	3	2	5	1.3821	0.3851	1.383	0.413	0.2125	0.5245	1.05007	0.383333	-1.45381	0.0278881	0.181595	24	TTAAGACTTGCAGTGATGTTTAAC	39
novel-m0067-5p	1	6	3	12	20	26	0.1063	0.7702	0.3191	1.6521	2.1246	2.7272	0.398533	2.16797	2.44357	4.98606e-05	0.000840812	23	TTATGGCCCTTCGGTAATTCACT	68
novel-m0069-3p	0	1	2	7	10	16	0.01	0.1284	0.2128	0.9637	1.0623	1.6783	0.117067	1.23477	3.39884	9.23054e-05	0.00145695	18	TAGACTTGGCTGTGTCCT	36
novel-m0073-3p	28	12	9	2	1	2	2.9769	1.5405	0.9574	0.2753	0.1062	0.2098	1.82493	0.1971	-3.21084	1.24617e-05	0.000241049	22	AGCCCAGGATGAAACTCTGACA	54
novel-m0076-5p	14	11	11	4	5	2	1.4885	1.4121	1.1702	0.5507	0.5311	0.2098	1.35693	0.430533	-1.65615	0.00343655	0.035499	20	GGCCATGATGGACACTGATG	47
novel-m0077-3p	1	0	0	18	9	21	0.1063	0.01	0.01	2.4781	0.9561	2.2027	0.0421	1.87897	5.47998	7.66011e-08	2.12865e-06	21	TTGGGTCCAGGGTGGGAGGGA	49
novel-m0082-5p	9	5	13	0	4	0	0.9569	0.6419	1.383	0.01	0.4249	0.01	0.993933	0.1483	-2.74463	0.00125319	0.0147175	24	AGACGGGAGGAAAGAAGGGAGTGG	31
novel-m0084-5p	9	7	11	2	4	5	0.9569	0.8986	1.1702	0.2753	0.4249	0.5245	1.00857	0.408233	-1.30484	0.0237849	0.162175	22	GTCATTTTTGTGATCTGCAGCT	38
novel-m0087-3p	0	0	3	11	11	20	0.01	0.01	0.3191	1.5144	1.1685	2.0978	0.113033	1.59357	3.81744	7.11511e-06	0.00014777	22	TCTTCCTCTTCCTTGGCCCCAT	45
novel-m0089-3p	3	0	3	4	17	21	0.319	0.01	0.3191	0.5507	1.8059	2.2027	0.216033	1.51977	2.81452	0.000902673	0.0111311	23	CATAAACTGCATGCCTGCACACC	48
novel-m0090-5p	3	0	3	4	17	21	0.319	0.01	0.3191	0.5507	1.8059	2.2027	0.216033	1.51977	2.81452	0.000894027	0.0110938	23	CATAAACTGCATGCCTGCACACC	48
novel-m0093-5p	7	5	8	1	2	3	0.7442	0.6419	0.851	0.1377	0.2125	0.3147	0.7457	0.221633	-1.75042	0.0141435	0.111621	25	TACCCATTGCATATCGGAGTTGTGA	26
novel-m0095-5p	3	2	5	5	11	12	0.319	0.2567	0.5319	0.6884	1.1685	1.2587	0.3692	1.03853	1.49207	0.0467437	0.252473	22	TATCCGCTGGCTTACTCTCTCT	38
novel-m0101-3p	2	6	3	12	16	9	0.2126	0.7702	0.3191	1.6521	1.6997	0.944	0.433967	1.43193	1.72231	0.0130736	0.104009	21	ATGGCCAATGAGTACCTGAAC	48
novel-m0104-5p	5	3	3	3	17	13	0.5316	0.3851	0.3191	0.413	1.8059	1.3636	0.411933	1.19417	1.53552	0.0450769	0.248037	21	TGCCTGAGGGAGTAAGAGTCC	44
novel-m0105-3p	42	18	48	2	4	1	4.4654	2.3107	5.1063	0.2753	0.4249	0.1049	3.9608	0.268367	-3.88351	8.07742e-12	3.98419e-10	20	GCCCCGGTCGCGGTCCCCCG	115
novel-m0106-3p	42	18	48	2	4	1	4.4654	2.3107	5.1063	0.2753	0.4249	0.1049	3.9608	0.268367	-3.88351	7.79658e-12	3.94427e-10	20	GCCCCGGTCGCGGTCCCCCG	115
novel-m0114-5p	1	1	0	1	4	12	0.1063	0.1284	0.01	0.1377	0.4249	1.2587	0.0815667	0.6071	2.89588	0.040185	0.228487	21	AGAACTCTGAGGCCAGAGCCT	19
novel-m0115-3p	0	0	0	8	20	6	0.01	0.01	0.01	1.1014	2.1246	0.6294	0.01	1.28513	7.00577	3.78405e-06	8.11513e-05	22	CACAGACTTGGTGCCCAGTGCT	34
novel-m0116-5p	0	0	0	8	20	6	0.01	0.01	0.01	1.1014	2.1246	0.6294	0.01	1.28513	7.00577	3.69273e-06	8.00632e-05	22	CACAGACTTGGTGCCCAGTGCT	34
novel-m0118-3p	0	0	0	3	9	7	0.01	0.01	0.01	0.413	0.9561	0.7342	0.01	0.7011	6.13155	0.000402856	0.00555829	22	CCAGTGGAGATGCTGTTACTTT	19
novel-m0121-5p	10	4	3	1	0	0	1.0632	0.5135	0.3191	0.1377	0.01	0.01	0.631933	0.0525667	-3.58755	0.00552129	0.0504329	22	ACATTCCAGTGTGTTGTAACAT	18
novel-m0122-5p	10	4	3	1	0	0	1.0632	0.5135	0.3191	0.1377	0.01	0.01	0.631933	0.0525667	-3.58755	0.00543768	0.0501333	22	ACATTCCAGTGTGTTGTAACAT	18
novel-m0132-5p	0	0	0	8	4	5	0.01	0.01	0.01	1.1014	0.4249	0.5245	0.01	0.6836	6.09508	0.00104116	0.0126803	20	CGAGATGATGCTGTCTGAAG	17
novel-m0141-3p	0	1	0	6	2	7	0.01	0.1284	0.01	0.826	0.2125	0.7342	0.0494667	0.5909	3.57839	0.012802	0.103095	22	TCAGACAGCTTGGAACCGGGGC	16
novel-m0143-5p	7	1	7	0	1	0	0.7442	0.1284	0.7447	0.01	0.1062	0.01	0.5391	0.0420667	-3.6798	0.0152805	0.118695	25	TGATATGTTTGATATATTAGGTTGT	16
novel-m0145-3p	0	1	0	10	0	5	0.01	0.1284	0.01	1.3767	0.01	0.5245	0.0494667	0.637067	3.68692	0.0383474	0.225188	22	TTTTTGTCAGTACATGTTAATG	16
novel-m0162-3p	0	0	0	7	15	5	0.01	0.01	0.01	0.9637	1.5934	0.5245	0.01	1.0272	6.68257	2.78778e-05	0.000504614	22	TGGGGCTGCTGTGAGTCTCAGT	27
novel-m0166-3p	0	0	0	3	4	5	0.01	0.01	0.01	0.413	0.4249	0.5245	0.01	0.454133	5.50504	0.00887168	0.0752002	22	ATTAGCGCACAGTCTTCGGTCT	12
novel-m0168-5p	0	1	0	3	3	5	0.01	0.1284	0.01	0.413	0.3187	0.5245	0.0494667	0.418733	3.0815	0.0399843	0.228487	21	GTTTCCCCATCTGTACGCTGA	12
novel-m0183-5p	0	0	0	2	5	4	0.01	0.01	0.01	0.2753	0.5311	0.4196	0.01	0.408667	5.35285	0.0165963	0.124504	22	TCATCCCCAGAAAGGACTTGGT	11
novel-m0184-3p	0	0	0	5	0	6	0.01	0.01	0.01	0.6884	0.01	0.6294	0.01	0.4426	5.46793	0.0419081	0.235569	22	TCCATAGCTGCATCCTCAACTT	11
novel-m0197-3p	1	0	0	6	3	9	0.1063	0.01	0.01	0.826	0.3187	0.944	0.0421	0.696233	4.04768	0.00431621	0.0422276	21	CTCCCATAGCTGTGCTTCAGT	19
novel-m0238-5p	0	0	0	3	3	2	0.01	0.01	0.01	0.413	0.3187	0.2098	0.01	0.313833	4.97193	0.0447021	0.247745	18	TCCCCGGCATCACCACCA	8
novel-m0272-3p	0	0	0	3	2	8	0.01	0.01	0.01	0.413	0.2125	0.8391	0.01	0.4882	5.6094	0.0103068	0.0854423	24	TTCCAGTGTGAGTCTGAGCTCCAT	13
novel-m0273-3p	0	0	0	3	2	8	0.01	0.01	0.01	0.413	0.2125	0.8391	0.01	0.4882	5.6094	0.0102745	0.0854423	24	TTCCAGTGTGAGTCTGAGCTCCAT	13

## Sheet: mRNA_H1N1_A-WSN-1933
id	MOCK-1_count	MOCK-2_count	MOCK-3_count	WSN-1_count	WSN-2_count	WSN-3_count	MOCK-1_fpkm	MOCK-2_fpkm	MOCK-3_fpkm	WSN-1_fpkm	WSN-2_fpkm	WSN-3_fpkm	MOCK_mean	WSN_mean	log2(fc)	PValue	FDR	Symbol	Description	KEGG_A_class	KEGG_B_class	Pathway	K_ID	GO Component	GO Function	GO Process
ENSG00000003400	488	398	438	1310	1365	1491	3.76	4.21	3.73	15.53	17.67	15.26	3.9	16.1533	2.05029	0	0	CASP10	caspase 10 [Source:HGNC Symbol;Acc:HGNC:1500]	Human Diseases;Human Diseases;Cellular Processes;Environmental Information Processing;Organismal Systems	Infectious diseases;Infectious diseases;Cell growth and death;Signal transduction;Immune system	ko05152//Tuberculosis;ko05161//Hepatitis B;ko04210//Apoptosis;ko04668//TNF signaling pathway;ko04622//RIG-I-like receptor signaling pathway	K04400;K04400;K04400;K04400;K04400	GO:0005737//cytoplasm;GO:0005829//cytosol;GO:0031265//CD95 death-inducing signaling complex;GO:0097342//ripoptosome	GO:0004197//cysteine-type endopeptidase activity;GO:0005515//protein binding;GO:0008233//peptidase activity;GO:0008234//cysteine-type peptidase activity;GO:0016787//hydrolase activity;GO:0031625//ubiquitin protein ligase binding;GO:0035877//death effector domain binding;GO:0097153//cysteine-type endopeptidase activity involved in apoptotic process;GO:0097199//cysteine-type endopeptidase activity …	GO:0006508//proteolysis;GO:0006915//apoptotic process;GO:0006919//activation of cysteine-type endopeptidase activity involved in apoptotic process;GO:0007166//cell surface receptor signaling pathway;GO:0042981//regulation of apoptotic process;GO:0043123//positive regulation of I-kappaB kinase/NF-kappaB signaling;GO:0097190//apoptotic signaling pathway;GO:0097194//execution phase of apoptosis
ENSG00000004478	4362	3373	3729	5046	5108	5969	45.81	42.89	40.84	144.91	151.2	152.22	43.18	149.443	1.79116	0	0	FKBP4	FKBP prolyl isomerase 4 [Source:HGNC Symbol;Acc:HGNC:3720]	Organismal Systems	Endocrine system	ko04915//Estrogen signaling pathway	K09571	GO:0005634//nucleus;GO:0005654//nucleoplasm;GO:0005737//cytoplasm;GO:0005739//mitochondrion;GO:0005829//cytosol;GO:0005856//cytoskeleton;GO:0005874//microtubule;GO:0030424//axon;GO:0032991//protein-containing complex;GO:0042995//cell projection;GO:0043005//neuron projection;GO:0043025//neuronal cell body;GO:0044295//axonal growth cone;GO:0048471//perinuclear region of cytoplasm;GO:0070062//extrac…	GO:0003723//RNA binding;GO:0003755//peptidyl-prolyl cis-trans isomerase activity;GO:0005515//protein binding;GO:0005528//FK506 binding;GO:0016853//isomerase activity;GO:0030674//protein binding, bridging;GO:0031072//heat shock protein binding;GO:0032767//copper-dependent protein binding;GO:0048156//tau protein binding	GO:0000413//protein peptidyl-prolyl isomerization;GO:0006457//protein folding;GO:0006825//copper ion transport;GO:0010977//negative regulation of neuron projection development;GO:0031111//negative regulation of microtubule polymerization or depolymerization;GO:0031115//negative regulation of microtubule polymerization;GO:0061077//chaperone-mediated protein folding;GO:1900034//regulation of cellul…
ENSG00000006576	1355	1228	1289	2527	2600	3126	11.1	10.66	10.39	24.4	24.18	25.64	10.7167	24.74	1.20699	0	0	PHTF2	putative homeodomain transcription factor 2 [Source:HGNC Symbol;Acc:HGNC:13411]	-	-	-	-	GO:0005783//endoplasmic reticulum;GO:0016020//membrane;GO:0016021//integral component of membrane	-	-
ENSG00000008256	2351	2230	2773	10694	11024	13273	14.86	15.6	16.08	103.99	109.14	114.35	15.5133	109.16	2.81486	0	0	CYTH3	cytohesin 3 [Source:HGNC Symbol;Acc:HGNC:9504]	Human Diseases;Cellular Processes;Environmental Information Processing;Human Diseases	Infectious diseases;Transport and catabolism;Signal transduction;Infectious diseases	ko05130//Pathogenic Escherichia coli infection;ko04144//Endocytosis;ko04072//Phospholipase D signaling pathway;ko05132//Salmonella infection	K18441;K18441;K18441;K18441	GO:0000139//Golgi membrane;GO:0001726//ruffle;GO:0005654//nucleoplasm;GO:0005737//cytoplasm;GO:0005829//cytosol;GO:0005886//plasma membrane;GO:0005912//adherens junction;GO:0005923//bicellular tight junction;GO:0016020//membrane;GO:0030054//cell junction;GO:0031234//extrinsic component of cytoplasmic side of plasma membrane	GO:0005085//guanyl-nucleotide exchange factor activity;GO:0005515//protein binding;GO:0005547//phosphatidylinositol-3,4,5-trisphosphate binding;GO:0008289//lipid binding	GO:0032012//regulation of ARF protein signal transduction;GO:0045785//positive regulation of cell adhesion;GO:0048193//Golgi vesicle transport;GO:0050790//regulation of catalytic activity;GO:0090162//establishment of epithelial cell polarity
ENSG00000008869	2999	2415	2781	3963	4155	4617	13.14	12.45	12.69	53.73	59.85	57.8	12.76	57.1267	2.16254	0	0	HEATR5B	HEAT repeat containing 5B [Source:HGNC Symbol;Acc:HGNC:29273]	-	-	-	-	GO:0005737//cytoplasm;GO:0005829//cytosol;GO:0016020//membrane;GO:0030136//clathrin-coated vesicle;GO:0030139//endocytic vesicle;GO:0031410//cytoplasmic vesicle;GO:0048471//perinuclear region of cytoplasm	GO:0005515//protein binding	GO:0006897//endocytosis;GO:0008104//protein localization;GO:0015031//protein transport;GO:0042147//retrograde transport, endosome to Golgi
ENSG00000020577	848	826	950	2753	2844	3204	3.73	3.03	3.35	14.77	13.85	13.54	3.37	14.0533	2.06009	0	0	SAMD4A	sterile alpha motif domain containing 4A [Source:HGNC Symbol;Acc:HGNC:23023]	-	-	-	-	GO:0000932//P-body;GO:0001650//fibrillar center;GO:0005737//cytoplasm;GO:0005829//cytosol;GO:0030054//cell junction;GO:0030425//dendrite;GO:0042995//cell projection;GO:0043005//neuron projection;GO:0045202//synapse	GO:0003723//RNA binding;GO:0003729//mRNA binding;GO:0005515//protein binding;GO:0030371//translation repressor activity	GO:0000289//nuclear-transcribed mRNA poly(A) tail shortening;GO:0006417//regulation of translation;GO:0017148//negative regulation of translation;GO:0043488//regulation of mRNA stability;GO:0045727//positive regulation of translation
ENSG00000023445	1283	1256	1306	2598	2631	2792	7.83	8.61	7.91	26.92	27.98	24.56	8.11667	26.4867	1.70631	0	0	BIRC3	baculoviral IAP repeat containing 3 [Source:HGNC Symbol;Acc:HGNC:591]	Human Diseases;Human Diseases;Human Diseases;Cellular Processes;Organismal Systems;Environmental Information Processing;Cellular Processes;Environmental Information Processing;Genetic Information Processing;Cellular Processes;Environmental Information Processing;Human Diseases;Human Diseases;Human Diseases;Cellular Processes	Infectious diseases;Cancers;Infectious diseases;Cellular community - eukaryotes;Immune system;Signal transduction;Cell growth and death;Signal transduction;Folding, sorting and degradation;Cell growth and death;Signal transduction;Infectious diseases;Cancers;Drug resistance;Cell growth and death	ko05168//Herpes simplex infection;ko05200//Pathways in cancer;ko05132//Salmonella infection;ko04510//Focal adhesion;ko04621//NOD-like receptor signaling pathway;ko04064//NF-kappa B signaling pathway;ko04217//Necroptosis;ko04390//Hippo signaling pathway;ko04120//Ubiquitin mediated proteolysis;ko04210//Apoptosis;ko04668//TNF signaling pathway;ko05145//Toxoplasmosis;ko05222//Small cell lung cancer;k…	K16060;K16060;K16060;K16060;K16060;K16060;K16060;K16060;K16060;K16060;K16060;K16060;K16060;K16060;K16060	GO:0005634//nucleus;GO:0005654//nucleoplasm;GO:0005737//cytoplasm;GO:0005829//cytosol;GO:0032991//protein-containing complex;GO:0045121//membrane raft	GO:0004842//ubiquitin-protein transferase activity;GO:0005515//protein binding;GO:0016740//transferase activity;GO:0043027//cysteine-type endopeptidase inhibitor activity involved in apoptotic process;GO:0044877//protein-containing complex binding;GO:0046872//metal ion binding;GO:0061630//ubiquitin protein ligase activity	GO:0002756//MyD88-independent toll-like receptor signaling pathway;GO:0006915//apoptotic process;GO:0007166//cell surface receptor signaling pathway;GO:0007249//I-kappaB kinase/NF-kappaB signaling;GO:0007283//spermatogenesis;GO:0010803//regulation of tumor necrosis factor-mediated signaling pathway;GO:0016567//protein ubiquitination;GO:0016579//protein deubiquitination;GO:0031398//positive regula…
ENSG00000023608	466	435	511	1408	1528	1704	4.52	4.98	4.79	26.95	28.12	29.11	4.76333	28.06	2.55847	0	0	SNAPC1	small nuclear RNA activating complex polypeptide 1 [Source:HGNC Symbol;Acc:HGNC:11134]	-	-	-	-	GO:0005634//nucleus;GO:0005654//nucleoplasm;GO:0005730//nucleolus;GO:0019185//snRNA-activating protein complex	GO:0000995//RNA polymerase III general transcription initiation factor activity;GO:0003677//DNA binding;GO:0005515//protein binding;GO:0016251//RNA polymerase II general transcription initiation factor activity;GO:0043565//sequence-specific DNA binding	GO:0042795//snRNA transcription by RNA polymerase II;GO:0042796//snRNA transcription by RNA polymerase III
ENSG00000038427	18234	15398	17403	917	959	986	76.64	76.86	74.97	11.14	11.46	10.74	76.1567	11.1133	-2.77668	0	0	VCAN	versican [Source:HGNC Symbol;Acc:HGNC:2464]	Environmental Information Processing	Signaling molecules and interaction	ko04514//Cell adhesion molecules (CAMs)	K06793	GO:0001750//photoreceptor outer segment;GO:0005576//extracellular region;GO:0005615//extracellular space;GO:0005788//endoplasmic reticulum lumen;GO:0005796//Golgi lumen;GO:0016020//membrane;GO:0031012//extracellular matrix;GO:0033165//interphotoreceptor matrix;GO:0042995//cell projection;GO:0043202//lysosomal lumen;GO:0062023//collagen-containing extracellular matrix	GO:0005509//calcium ion binding;GO:0005515//protein binding;GO:0005539//glycosaminoglycan binding;GO:0005540//hyaluronic acid binding;GO:0030021//extracellular matrix structural constituent conferring compression resistance;GO:0030246//carbohydrate binding	GO:0001501//skeletal system development;GO:0001649//osteoblast differentiation;GO:0007155//cell adhesion;GO:0007275//multicellular organism development;GO:0007417//central nervous system development;GO:0008037//cell recognition;GO:0008347//glial cell migration;GO:0030198//extracellular matrix organization;GO:0030206//chondroitin sulfate biosynthetic process;GO:0030207//chondroitin sulfate catabol…
ENSG00000050344	387	308	396	2546	2645	3171	2.74	3.07	2.56	26.33	27.29	28.9	2.79	27.5067	3.30144	0	0	NFE2L3	nuclear factor, erythroid 2 like 3 [Source:HGNC Symbol;Acc:HGNC:7783]	-	-	-	-	GO:0000785//chromatin;GO:0005634//nucleus	GO:0000978//RNA polymerase II proximal promoter sequence-specific DNA binding;GO:0000981//DNA-binding transcription factor activity, RNA polymerase II-specific;GO:0001227//DNA-binding transcription repressor activity, RNA polymerase II-specific;GO:0003677//DNA binding;GO:0003700//DNA-binding transcription factor activity;GO:0005515//protein binding	GO:0000122//negative regulation of transcription by RNA polymerase II;GO:0006355//regulation of transcription, DNA-templated;GO:0006357//regulation of transcription by RNA polymerase II;GO:0006366//transcription by RNA polymerase II
ENSG00000054654	14601	12877	15194	655	700	731	34	37.75	36.19	5.86	8.54	7.11	35.98	7.17	-2.32715	0	0	SYNE2	spectrin repeat containing nuclear envelope protein 2 [Source:HGNC Symbol;Acc:HGNC:17084]	-	-	-	-	GO:0005634//nucleus;GO:0005635//nuclear envelope;GO:0005640//nuclear outer membrane;GO:0005654//nucleoplasm;GO:0005737//cytoplasm;GO:0005739//mitochondrion;GO:0005856//cytoskeleton;GO:0005886//plasma membrane;GO:0005925//focal adhesion;GO:0016020//membrane;GO:0016021//integral component of membrane;GO:0016529//sarcoplasmic reticulum;GO:0030016//myofibril;GO:0030018//Z disc;GO:0030054//cell juncti…	GO:0003779//actin binding;GO:0005515//protein binding;GO:0051015//actin filament binding	GO:0007097//nuclear migration;GO:0021817//nucleokinesis involved in cell motility in cerebral cortex radial glia guided migration;GO:0030335//positive regulation of cell migration;GO:0031022//nuclear migration along microfilament;GO:0051642//centrosome localization;GO:1902017//regulation of cilium assembly
ENSG00000055044	1303	1130	1310	2885	2910	3413	33.93	32.22	32.68	82.74	76.12	78.86	32.9433	79.24	1.26624	0	0	NOP58	NOP58 ribonucleoprotein [Source:HGNC Symbol;Acc:HGNC:29926]	Genetic Information Processing	Translation	ko03008//Ribosome biogenesis in eukaryotes	K14565	GO:0001650//fibrillar center;GO:0005634//nucleus;GO:0005654//nucleoplasm;GO:0005730//nucleolus;GO:0005732//small nucleolar ribonucleoprotein complex;GO:0005829//cytosol;GO:0015030//Cajal body;GO:0016020//membrane;GO:0031428//box C/D snoRNP complex;GO:0032040//small-subunit processome;GO:0070761//pre-snoRNP complex	GO:0001094//TFIID-class transcription factor complex binding;GO:0003723//RNA binding;GO:0005515//protein binding;GO:0030515//snoRNA binding;GO:0051117//ATPase binding	GO:0006364//rRNA processing;GO:0042254//ribosome biogenesis;GO:0048254//snoRNA localization
ENSG00000062194	2693	2569	2786	4993	5169	6071	27.46	31.61	28.79	89.03	91.84	99.29	29.2867	93.3867	1.67297	0	0	GPBP1	GC-rich promoter binding protein 1 [Source:HGNC Symbol;Acc:HGNC:29520]	-	-	-	-	GO:0005634//nucleus;GO:0005737//cytoplasm;GO:0005829//cytosol;GO:0005886//plasma membrane;GO:0043231//intracellular membrane-bounded organelle	GO:0003677//DNA binding;GO:0003723//RNA binding;GO:0005515//protein binding	GO:0006351//transcription, DNA-templated;GO:0006355//regulation of transcription, DNA-templated;GO:0045893//positive regulation of transcription, DNA-templated
ENSG00000065413	466	402	483	1377	1321	1630	3.52	3.77	3.94	15.87	14.19	15.26	3.74333	15.1067	2.01279	0	0	ANKRD44	ankyrin repeat domain 44 [Source:HGNC Symbol;Acc:HGNC:25259]	-	-	-	-	-	GO:0005515//protein binding	-
ENSG00000066084	5113	4268	5025	7336	7550	9364	26.45	25.5	26.92	124.54	127.71	137.77	26.29	130.007	2.306	0	0	DIP2B	disco interacting protein 2 homolog B [Source:HGNC Symbol;Acc:HGNC:29284]	-	-	-	-	GO:0005634//nucleus;GO:0005737//cytoplasm;GO:0016020//membrane;GO:0030424//axon;GO:0030425//dendrite;GO:0042995//cell projection;GO:0043204//perikaryon;GO:0070062//extracellular exosome	GO:0003674//molecular_function;GO:0043014//alpha-tubulin binding	GO:0007399//nervous system development;GO:0008150//biological_process;GO:0030517//negative regulation of axon extension;GO:2000758//positive regulation of peptidyl-lysine acetylation
ENSG00000070495	826	740	796	2092	2218	2477	13.04	13.73	12.25	35.44	38.55	35.48	13.0067	36.49	1.48825	0	0	JMJD6	jumonji domain containing 6, arginine demethylase and lysine hydroxylase [Source:HGNC Symbol;Acc:HGNC:19355]	-	-	-	-	GO:0005634//nucleus;GO:0005654//nucleoplasm;GO:0005730//nucleolus;GO:0005737//cytoplasm;GO:0005829//cytosol;GO:0005886//plasma membrane;GO:1990904//ribonucleoprotein complex	GO:0003723//RNA binding;GO:0003727//single-stranded RNA binding;GO:0005506//iron ion binding;GO:0005515//protein binding;GO:0016491//oxidoreductase activity;GO:0032451//demethylase activity;GO:0032452//histone demethylase activity;GO:0033746//histone demethylase activity (H3-R2 specific);GO:0033749//histone demethylase activity (H4-R3 specific);GO:0035515//oxidative RNA demethylase activity;GO:00…	GO:0001568//blood vessel development;GO:0001822//kidney development;GO:0002040//sprouting angiogenesis;GO:0006325//chromatin organization;GO:0006397//mRNA processing;GO:0006482//protein demethylation;GO:0007166//cell surface receptor signaling pathway;GO:0007275//multicellular organism development;GO:0007507//heart development;GO:0008380//RNA splicing;GO:0018215//protein phosphopantetheinylation;…
ENSG00000073792	752	804	981	3536	3753	4543	6.3	6.36	5.91	19.77	22.8	22.81	6.19	21.7933	1.81588	0	0	IGF2BP2	insulin like growth factor 2 mRNA binding protein 2 [Source:HGNC Symbol;Acc:HGNC:28867]	-	-	-	-	GO:0005634//nucleus;GO:0005737//cytoplasm;GO:0005829//cytosol;GO:0005856//cytoskeleton	GO:0003676//nucleic acid binding;GO:0003723//RNA binding;GO:0003729//mRNA binding;GO:0003730//mRNA 3'-UTR binding;GO:0005515//protein binding;GO:0045182//translation regulator activity;GO:0048027//mRNA 5'-UTR binding	GO:0001817//regulation of cytokine production;GO:0006417//regulation of translation;GO:0007399//nervous system development;GO:0009653//anatomical structure morphogenesis;GO:0010468//regulation of gene expression;GO:0017148//negative regulation of translation;GO:0043488//regulation of mRNA stability;GO:0051028//mRNA transport;GO:0051252//regulation of RNA metabolic process
ENSG00000075391	4882	4893	5902	20273	21427	23630	13.27	16.53	16.53	102.78	108.32	109.56	15.4433	106.887	2.79103	0	0	RASAL2	RAS protein activator like 2 [Source:HGNC Symbol;Acc:HGNC:9874]	Environmental Information Processing	Signal transduction	ko04014//Ras signaling pathway	K17633	GO:0005829//cytosol	GO:0005096//GTPase activator activity;GO:0005515//protein binding	GO:0000165//MAPK cascade;GO:0007165//signal transduction;GO:0043087//regulation of GTPase activity;GO:0043547//positive regulation of GTPase activity
ENSG00000080371	1892	1636	1822	1829	1787	1930	4.89	5.03	4.88	13.95	13.55	13.17	4.93333	13.5567	1.45837	0	0	RAB21	RAB21, member RAS oncogene family [Source:HGNC Symbol;Acc:HGNC:18263]	-	-	-	-	GO:0000139//Golgi membrane;GO:0005768//endosome;GO:0005769//early endosome;GO:0005783//endoplasmic reticulum;GO:0005789//endoplasmic reticulum membrane;GO:0005794//Golgi apparatus;GO:0005802//trans-Golgi network;GO:0005829//cytosol;GO:0005925//focal adhesion;GO:0009898//cytoplasmic side of plasma membrane;GO:0010008//endosome membrane;GO:0012505//endomembrane system;GO:0012506//vesicle membrane;G…	GO:0000166//nucleotide binding;GO:0003924//GTPase activity;GO:0005515//protein binding;GO:0005525//GTP binding;GO:0019003//GDP binding	GO:0006886//intracellular protein transport;GO:0007165//signal transduction;GO:0008089//anterograde axonal transport;GO:0015031//protein transport;GO:0017157//regulation of exocytosis;GO:0030516//regulation of axon extension;GO:0032482//Rab protein signal transduction;GO:0048260//positive regulation of receptor-mediated endocytosis;GO:0050775//positive regulation of dendrite morphogenesis;GO:0050…
ENSG00000080824	41948	35689	39794	57195	54357	57704	488.64	494.07	481.37	1877.5	1766.88	1681.65	488.027	1775.34	1.86307	0	0	HSP90AA1	heat shock protein 90 alpha family class A member 1 [Source:HGNC Symbol;Acc:HGNC:5253]	Human Diseases;Environmental Information Processing;Human Diseases;Organismal Systems;Genetic Information Processing;Cellular Processes;Human Diseases;Organismal Systems;Organismal Systems;Organismal Systems;Human Diseases;Organismal Systems;Organismal Systems	Cancers;Signal transduction;Infectious diseases;Immune system;Folding, sorting and degradation;Cell growth and death;Cardiovascular diseases;Endocrine system;Immune system;Endocrine system;Cancers;Immune system;Immune system	ko05200//Pathways in cancer;ko04151//PI3K-Akt signaling pathway;ko05132//Salmonella infection;ko04621//NOD-like receptor signaling pathway;ko04141//Protein processing in endoplasmic reticulum;ko04217//Necroptosis;ko05418//Fluid shear stress and atherosclerosis;ko04915//Estrogen signaling pathway;ko04659//Th17 cell differentiation;ko04914//Progesterone-mediated oocyte maturation;ko05215//Prostate …	K04079;K04079;K04079;K04079;K04079;K04079;K04079;K04079;K04079;K04079;K04079;K04079;K04079	GO:0005576//extracellular region;GO:0005634//nucleus;GO:0005654//nucleoplasm;GO:0005737//cytoplasm;GO:0005739//mitochondrion;GO:0005829//cytosol;GO:0005886//plasma membrane;GO:0016020//membrane;GO:0032991//protein-containing complex;GO:0034774//secretory granule lumen;GO:0042470//melanosome;GO:0043025//neuronal cell body;GO:0043202//lysosomal lumen;GO:0043209//myelin sheath;GO:0044294//dendritic …	GO:0000166//nucleotide binding;GO:0003723//RNA binding;GO:0005515//protein binding;GO:0005524//ATP binding;GO:0016787//hydrolase activity;GO:0016887//ATPase activity;GO:0023026//MHC class II protein complex binding;GO:0030235//nitric-oxide synthase regulator activity;GO:0030911//TPR domain binding;GO:0031625//ubiquitin protein ligase binding;GO:0042802//identical protein binding;GO:0042803//prote…	GO:0000086//G2/M transition of mitotic cell cycle;GO:0001934//positive regulation of protein phosphorylation;GO:0002218//activation of innate immune response;GO:0002230//positive regulation of defense response to virus by host;GO:0006457//protein folding;GO:0006839//mitochondrial transport;GO:0006898//receptor-mediated endocytosis;GO:0006986//response to unfolded protein;GO:0007004//telomere main…
ENSG00000081041	122	94	103	1170	1218	1313	3.29	3.46	3.16	18.57	18.81	19.26	3.30333	18.88	2.51486	0	0	CXCL2	C-X-C motif chemokine ligand 2 [Source:HGNC Symbol;Acc:HGNC:4603]	Environmental Information Processing;Organismal Systems;Human Diseases;Organismal Systems;Environmental Information Processing;Human Diseases;Human Diseases;Environmental Information Processing;Environmental Information Processing;Organismal Systems;Human Diseases;Human Diseases	Signaling molecules and interaction;Immune system;Infectious diseases;Immune system;Signal transduction;Infectious diseases;Immune diseases;Signal transduction;Signaling molecules and interaction;Immune system;Infectious diseases;Infectious diseases	ko04060//Cytokine-cytokine receptor interaction;ko04062//Chemokine signaling pathway;ko05167//Kaposi sarcoma-associated herpesvirus infection;ko04621//NOD-like receptor signaling pathway;ko04064//NF-kappa B signaling pathway;ko05146//Amoebiasis;ko05323//Rheumatoid arthritis;ko04668//TNF signaling pathway;ko04061//Viral protein interaction with cytokine and cytokine receptor;ko04657//IL-17 signali…	K05505;K05505;K05505;K05505;K05505;K05505;K05505;K05505;K05505;K05505;K05505;K05505	GO:0005576//extracellular region;GO:0005615//extracellular space	GO:0005125//cytokine activity;GO:0005515//protein binding;GO:0008009//chemokine activity;GO:0045236//CXCR chemokine receptor binding	GO:0002237//response to molecule of bacterial origin;GO:0006935//chemotaxis;GO:0006952//defense response;GO:0006954//inflammatory response;GO:0006955//immune response;GO:0007165//signal transduction;GO:0007186//G protein-coupled receptor signaling pathway;GO:0019221//cytokine-mediated signaling pathway;GO:0030593//neutrophil chemotaxis;GO:0060326//cell chemotaxis;GO:0061844//antimicrobial humoral…
ENSG00000081985	254	229	322	3694	3703	4472	0.67	0.72	0.91	26.46	26.41	28.88	0.766667	27.25	5.15151	0	0	IL12RB2	interleukin 12 receptor subunit beta 2 [Source:HGNC Symbol;Acc:HGNC:5972]	Human Diseases;Environmental Information Processing;Environmental Information Processing;Organismal Systems;Human Diseases	Cancers;Signaling molecules and interaction;Signal transduction;Immune system;Immune diseases	ko05200//Pathways in cancer;ko04060//Cytokine-cytokine receptor interaction;ko04630//Jak-STAT signaling pathway;ko04658//Th1 and Th2 cell differentiation;ko05321//Inflammatiory bowel disease (IBD)	K05064;K05064;K05064;K05064;K05064	GO:0005886//plasma membrane;GO:0005887//integral component of plasma membrane;GO:0009897//external side of plasma membrane;GO:0016020//membrane;GO:0016021//integral component of membrane;GO:0043235//receptor complex	GO:0004896//cytokine receptor activity;GO:0005515//protein binding;GO:0019901//protein kinase binding;GO:0019955//cytokine binding	GO:0007166//cell surface receptor signaling pathway;GO:0008284//positive regulation of cell proliferation;GO:0018108//peptidyl-tyrosine phosphorylation;GO:0019221//cytokine-mediated signaling pathway;GO:0032496//response to lipopolysaccharide;GO:0032729//positive regulation of interferon-gamma production;GO:0034097//response to cytokine;GO:0035722//interleukin-12-mediated signaling pathway;GO:007…
ENSG00000083097	616	596	547	1782	1840	2208	5.84	6.78	5.29	12.93	12.24	12.47	5.97	12.5467	1.0715	0	0	DOP1A	DOP1 leucine zipper like protein A [Source:HGNC Symbol;Acc:HGNC:21194]	-	-	-	-	GO:0000139//Golgi membrane;GO:0005768//endosome;GO:0005794//Golgi apparatus;GO:0005798//Golgi-associated vesicle;GO:0005802//trans-Golgi network;GO:0005829//cytosol;GO:0016020//membrane	-	GO:0006895//Golgi to endosome transport;GO:0007029//endoplasmic reticulum organization;GO:0015031//protein transport
ENSG00000084444	593	468	532	2494	2638	2912	2.07	2.53	1.94	9.88	10.74	8.82	2.18	9.81333	2.17042	0	0	FAM234B	family with sequence similarity 234 member B [Source:HGNC Symbol;Acc:HGNC:29288]	-	-	-	-	GO:0005737//cytoplasm;GO:0005794//Golgi apparatus;GO:0005856//cytoskeleton;GO:0016020//membrane;GO:0016021//integral component of membrane	-	-
ENSG00000086061	5042	4384	4957	7744	7322	7580	82.04	84.88	83.94	371.77	350.21	325.07	83.62	349.017	2.06138	0	0	DNAJA1	DnaJ heat shock protein family (Hsp40) member A1 [Source:HGNC Symbol;Acc:HGNC:5229]	Genetic Information Processing	Folding, sorting and degradation	ko04141//Protein processing in endoplasmic reticulum	K09502	GO:0005634//nucleus;GO:0005737//cytoplasm;GO:0005739//mitochondrion;GO:0005783//endoplasmic reticulum;GO:0005829//cytosol;GO:0015630//microtubule cytoskeleton;GO:0016020//membrane;GO:0043231//intracellular membrane-bounded organelle;GO:0048471//perinuclear region of cytoplasm;GO:0070062//extracellular exosome;GO:0098554//cytoplasmic side of endoplasmic reticulum membrane	GO:0001664//G protein-coupled receptor binding;GO:0001671//ATPase activator activity;GO:0005515//protein binding;GO:0005524//ATP binding;GO:0030544//Hsp70 protein binding;GO:0030957//Tat protein binding;GO:0031072//heat shock protein binding;GO:0031625//ubiquitin protein ligase binding;GO:0046872//metal ion binding;GO:0050750//low-density lipoprotein particle receptor binding;GO:0051082//unfolded…	GO:0006457//protein folding;GO:0006986//response to unfolded protein;GO:0007283//spermatogenesis;GO:0009408//response to heat;GO:0030317//flagellated sperm motility;GO:0030521//androgen receptor signaling pathway;GO:0031397//negative regulation of protein ubiquitination;GO:0032781//positive regulation of ATPase activity;GO:0042769//DNA damage response, detection of DNA damage;GO:0043065//positive…
ENSG00000087074	565	499	626	7179	7833	9185	8.27	8.95	9.49	144.25	149.72	159.04	8.90333	151.003	4.08409	0	0	PPP1R15A	protein phosphatase 1 regulatory subunit 15A [Source:HGNC Symbol;Acc:HGNC:14375]	Genetic Information Processing	Folding, sorting and degradation	ko04141//Protein processing in endoplasmic reticulum	K14019	GO:0000164//protein phosphatase type 1 complex;GO:0005737//cytoplasm;GO:0005739//mitochondrion;GO:0005741//mitochondrial outer membrane;GO:0005783//endoplasmic reticulum;GO:0005789//endoplasmic reticulum membrane;GO:0005794//Golgi apparatus;GO:0005829//cytosol;GO:0016020//membrane	GO:0005515//protein binding;GO:0008157//protein phosphatase 1 binding;GO:0019888//protein phosphatase regulator activity;GO:0019901//protein kinase binding;GO:0072542//protein phosphatase activator activity	GO:0006417//regulation of translation;GO:0006915//apoptotic process;GO:0006974//cellular response to DNA damage stimulus;GO:0007050//cell cycle arrest;GO:0032058//positive regulation of translational initiation in response to stress;GO:0032515//negative regulation of phosphoprotein phosphatase activity;GO:0032516//positive regulation of phosphoprotein phosphatase activity;GO:0034976//response to …
ENSG00000100478	877	848	1096	2647	2749	3367	6.19	7.58	8.2	37.62	37.19	41.21	7.32333	38.6733	2.40077	0	0	AP4S1	adaptor related protein complex 4 subunit sigma 1 [Source:HGNC Symbol;Acc:HGNC:575]	Cellular Processes	Transport and catabolism	ko04142//Lysosome	K12403	GO:0005794//Golgi apparatus;GO:0016020//membrane;GO:0030124//AP-4 adaptor complex;GO:0031904//endosome lumen;GO:0032588//trans-Golgi network membrane;GO:0043231//intracellular membrane-bounded organelle	-	GO:0006605//protein targeting;GO:0006886//intracellular protein transport;GO:0006892//post-Golgi vesicle-mediated transport;GO:0008104//protein localization;GO:0015031//protein transport;GO:0016192//vesicle-mediated transport
ENSG00000100591	3067	2662	2928	3211	3061	3193	90.89	93.24	89.6	260.61	241.7	222.29	91.2433	241.533	1.40443	0	0	AHSA1	activator of HSP90 ATPase activity 1 [Source:HGNC Symbol;Acc:HGNC:1189]	-	-	-	-	GO:0005737//cytoplasm;GO:0005783//endoplasmic reticulum;GO:0005829//cytosol;GO:0070062//extracellular exosome	GO:0001671//ATPase activator activity;GO:0005515//protein binding;GO:0045296//cadherin binding;GO:0051087//chaperone binding;GO:0051879//Hsp90 protein binding	GO:0006457//protein folding;GO:0016032//viral process;GO:0032781//positive regulation of ATPase activity
ENSG00000100941	1479	1314	1678	3170	3302	3760	16.22	16.93	19.42	52.46	61.73	59.63	17.5233	57.94	1.72528	0	0	PNN	pinin, desmosome associated protein [Source:HGNC Symbol;Acc:HGNC:9162]	Genetic Information Processing;Genetic Information Processing	Translation;Translation	ko03013//RNA transport;ko03015//mRNA surveillance pathway	K13114;K13114	GO:0005634//nucleus;GO:0005681//spliceosomal complex;GO:0005882//intermediate filament;GO:0005886//plasma membrane;GO:0005911//cell-cell junction;GO:0016020//membrane;GO:0016607//nuclear speck;GO:0030054//cell junction;GO:0030057//desmosome;GO:0035145//exon-exon junction complex;GO:0071013//catalytic step 2 spliceosome	GO:0003677//DNA binding;GO:0003723//RNA binding;GO:0005198//structural molecule activity;GO:0005515//protein binding	GO:0000398//mRNA splicing, via spliceosome;GO:0006397//mRNA processing;GO:0007155//cell adhesion;GO:0008380//RNA splicing
ENSG00000101236	812	627	783	2641	2762	3486	6.21	6.09	6.7	30.05	32.28	35.14	6.33333	32.49	2.35896	0	0	RNF24	ring finger protein 24 [Source:HGNC Symbol;Acc:HGNC:13779]	-	-	-	-	GO:0000139//Golgi membrane;GO:0005794//Golgi apparatus;GO:0012505//endomembrane system;GO:0016020//membrane;GO:0016021//integral component of membrane	GO:0005515//protein binding;GO:0008270//zinc ion binding;GO:0046872//metal ion binding;GO:0061630//ubiquitin protein ligase activity	GO:0016567//protein ubiquitination
ENSG00000101782	859	674	782	1358	1373	1428	9.1	8.72	8.82	46.33	43.83	43.56	8.88	44.5733	2.32755	0	0	RIOK3	RIO kinase 3 [Source:HGNC Symbol;Acc:HGNC:11451]	-	-	-	-	GO:0005737//cytoplasm;GO:0005829//cytosol;GO:0030688//preribosome, small subunit precursor	GO:0000166//nucleotide binding;GO:0004674//protein serine/threonine kinase activity;GO:0005515//protein binding;GO:0005524//ATP binding;GO:0016301//kinase activity;GO:0016740//transferase activity;GO:0046872//metal ion binding;GO:0089720//caspase binding	GO:0002376//immune system process;GO:0006468//protein phosphorylation;GO:0007059//chromosome segregation;GO:0016310//phosphorylation;GO:0030490//maturation of SSU-rRNA;GO:0031333//negative regulation of protein complex assembly;GO:0032728//positive regulation of interferon-beta production;GO:0039534//negative regulation of MDA-5 signaling pathway;GO:0042254//ribosome biogenesis;GO:0043124//negati…
ENSG00000101871	18064	14957	17258	1211	1179	1320	133.91	137.94	140.46	24.08	21.63	24.28	137.437	23.33	-2.55851	0	0	MID1	midline 1 [Source:HGNC Symbol;Acc:HGNC:7095]	Genetic Information Processing	Folding, sorting and degradation	ko04120//Ubiquitin mediated proteolysis	K08285	GO:0005737//cytoplasm;GO:0005819//spindle;GO:0005829//cytosol;GO:0005856//cytoskeleton;GO:0005874//microtubule;GO:0005875//microtubule associated complex;GO:0005881//cytoplasmic microtubule;GO:0015630//microtubule cytoskeleton;GO:0016020//membrane;GO:0016021//integral component of membrane	GO:0005515//protein binding;GO:0008017//microtubule binding;GO:0008270//zinc ion binding;GO:0016740//transferase activity;GO:0019899//enzyme binding;GO:0031625//ubiquitin protein ligase binding;GO:0042802//identical protein binding;GO:0042803//protein homodimerization activity;GO:0046872//metal ion binding;GO:0051219//phosphoprotein binding	GO:0000226//microtubule cytoskeleton organization;GO:0007026//negative regulation of microtubule depolymerization;GO:0007389//pattern specification process;GO:0032874//positive regulation of stress-activated MAPK cascade;GO:0035372//protein localization to microtubule;GO:0060333//interferon-gamma-mediated signaling pathway
ENSG00000104691	461	388	452	1963	2045	2511	11.18	10.53	11.07	44.19	41.96	43.61	10.9267	43.2533	1.98496	0	0	UBXN8	UBX domain protein 8 [Source:HGNC Symbol;Acc:HGNC:30307]	-	-	-	-	GO:0000151//ubiquitin ligase complex;GO:0005654//nucleoplasm;GO:0005730//nucleolus;GO:0005783//endoplasmic reticulum;GO:0005789//endoplasmic reticulum membrane;GO:0016020//membrane;GO:0016021//integral component of membrane;GO:0030176//integral component of endoplasmic reticulum membrane	GO:0003676//nucleic acid binding;GO:0004523//RNA-DNA hybrid ribonuclease activity;GO:0005515//protein binding;GO:0030674//protein binding, bridging	GO:0007338//single fertilization;GO:0030433//ubiquitin-dependent ERAD pathway;GO:0090502//RNA phosphodiester bond hydrolysis, endonucleolytic
ENSG00000104804	98	61	75	1030	1089	1234	1.04	0.78	1.07	38.15	40.1	41.21	0.963333	39.82	5.36931	0	0	TULP2	TUB like protein 2 [Source:HGNC Symbol;Acc:HGNC:12424]	-	-	-	-	GO:0005576//extracellular region;GO:0005737//cytoplasm;GO:0005929//cilium	GO:0044877//protein-containing complex binding	GO:0007601//visual perception;GO:0061512//protein localization to cilium
ENSG00000104812	1046	841	1024	2075	2153	2728	11.95	10.81	12.46	46.88	48.75	55.74	11.74	50.4567	2.10361	0	0	GYS1	glycogen synthase 1 [Source:HGNC Symbol;Acc:HGNC:4706]	Metabolism;Environmental Information Processing;Organismal Systems;Environmental Information Processing;Human Diseases;Organismal Systems;Metabolism	Global and overview maps;Signal transduction;Endocrine system;Signal transduction;Endocrine and metabolic diseases;Endocrine system;Carbohydrate metabolism	ko01100//Metabolic pathways;ko04151//PI3K-Akt signaling pathway;ko04910//Insulin signaling pathway;ko04152//AMPK signaling pathway;ko04931//Insulin resistance;ko04922//Glucagon signaling pathway;ko00500//Starch and sucrose metabolism	K00693;K00693;K00693;K00693;K00693;K00693;K00693	GO:0005737//cytoplasm;GO:0005829//cytosol;GO:0016020//membrane;GO:0016234//inclusion body	GO:0003824//catalytic activity;GO:0004373//glycogen (starch) synthase activity;GO:0005515//protein binding;GO:0005536//glucose binding;GO:0016740//transferase activity;GO:0016757//transferase activity, transferring glycosyl groups;GO:0019901//protein kinase binding;GO:0061547//glycogen synthase activity, transferring glucose-1-phosphate	GO:0005977//glycogen metabolic process;GO:0005978//glycogen biosynthetic process;GO:0007507//heart development;GO:0008152//metabolic process
ENSG00000105939	5195	4440	5075	10045	10337	11552	32.35	32.97	32.33	208.5	209.77	206.94	32.55	208.403	2.67865	0	0	ZC3HAV1	zinc finger CCCH-type containing, antiviral 1 [Source:HGNC Symbol;Acc:HGNC:23721]	-	-	-	-	GO:0005634//nucleus;GO:0005737//cytoplasm;GO:0005829//cytosol	GO:0003723//RNA binding;GO:0003950//NAD+ ADP-ribosyltransferase activity;GO:0005515//protein binding;GO:0045296//cadherin binding;GO:0046872//metal ion binding	GO:0002376//immune system process;GO:0006471//protein ADP-ribosylation;GO:0009615//response to virus;GO:0032727//positive regulation of interferon-alpha production;GO:0032728//positive regulation of interferon-beta production;GO:0043123//positive regulation of I-kappaB kinase/NF-kappaB signaling;GO:0045071//negative regulation of viral genome replication;GO:0045087//innate immune response;GO:0051…
ENSG00000105971	1934	1664	1602	3347	3473	3664	47.99	44.99	39.36	95.76	88.08	86.21	44.1133	90.0167	1.02898	0	0	CAV2	caveolin 2 [Source:HGNC Symbol;Acc:HGNC:1528]	Cellular Processes;Human Diseases;Cellular Processes;Human Diseases;Human Diseases	Transport and catabolism;Cancers;Cellular community - eukaryotes;Cardiovascular diseases;Infectious diseases	ko04144//Endocytosis;ko05205//Proteoglycans in cancer;ko04510//Focal adhesion;ko05418//Fluid shear stress and atherosclerosis;ko05100//Bacterial invasion of epithelial cells	K12958;K12958;K12958;K12958;K12958	GO:0000139//Golgi membrane;GO:0002080//acrosomal membrane;GO:0002095//caveolar macromolecular signaling complex;GO:0005634//nucleus;GO:0005737//cytoplasm;GO:0005794//Golgi apparatus;GO:0005886//plasma membrane;GO:0005887//integral component of plasma membrane;GO:0005901//caveola;GO:0005925//focal adhesion;GO:0016020//membrane;GO:0016021//integral component of membrane;GO:0030133//transport vesicl…	GO:0005515//protein binding;GO:0019901//protein kinase binding;GO:0030674//protein binding, bridging;GO:0042803//protein homodimerization activity;GO:0046982//protein heterodimerization activity;GO:0060090//molecular adaptor activity;GO:0097110//scaffold protein binding	GO:0001937//negative regulation of endothelial cell proliferation;GO:0001938//positive regulation of endothelial cell proliferation;GO:0006906//vesicle fusion;GO:0007005//mitochondrion organization;GO:0007029//endoplasmic reticulum organization;GO:0007088//regulation of mitotic nuclear division;GO:0008285//negative regulation of cell proliferation;GO:0008286//insulin receptor signaling pathway;GO…
ENSG00000106211	3901	3239	3830	3934	4032	4826	241.95	228.37	234.32	587.99	577.16	631.01	234.88	598.72	1.34996	0	0	HSPB1	heat shock protein family B (small) member 1 [Source:HGNC Symbol;Acc:HGNC:5246]	Environmental Information Processing;Human Diseases;Environmental Information Processing	Signal transduction;Infectious diseases;Signal transduction	ko04010//MAPK signaling pathway;ko05146//Amoebiasis;ko04370//VEGF signaling pathway	K04455;K04455;K04455	GO:0000502//proteasome complex;GO:0005615//extracellular space;GO:0005634//nucleus;GO:0005737//cytoplasm;GO:0005819//spindle;GO:0005829//cytosol;GO:0005856//cytoskeleton;GO:0005886//plasma membrane;GO:0005925//focal adhesion;GO:0030018//Z disc;GO:0043292//contractile fiber;GO:0070062//extracellular exosome;GO:1904115//axon cytoplasm	GO:0003723//RNA binding;GO:0005080//protein kinase C binding;GO:0005515//protein binding;GO:0008426//protein kinase C inhibitor activity;GO:0019901//protein kinase binding;GO:0042802//identical protein binding;GO:0042803//protein homodimerization activity;GO:0043130//ubiquitin binding;GO:0044183//protein binding involved in protein folding;GO:0061629//RNA polymerase II sequence-specific DNA-bindi…	GO:0001895//retina homeostasis;GO:0001932//regulation of protein phosphorylation;GO:0006446//regulation of translational initiation;GO:0006469//negative regulation of protein kinase activity;GO:0006986//response to unfolded protein;GO:0009615//response to virus;GO:0010506//regulation of autophagy;GO:0016032//viral process;GO:0032731//positive regulation of interleukin-1 beta production;GO:0032760…
ENSG00000106366	5541	4272	4702	6100	6847	6616	65.99	60.51	58.08	214.37	239.38	207.97	61.5267	220.573	1.84197	0	0	SERPINE1	serpin family E member 1 [Source:HGNC Symbol;Acc:HGNC:8583]	Cellular Processes;Environmental Information Processing;Environmental Information Processing;Environmental Information Processing;Human Diseases;Human Diseases;Organismal Systems;Cellular Processes	Cell growth and death;Signal transduction;Signal transduction;Signal transduction;Infectious diseases;Endocrine and metabolic diseases;Immune system;Cell growth and death	ko04218//Cellular senescence;ko04390//Hippo signaling pathway;ko04371//Apelin signaling pathway;ko04066//HIF-1 signaling pathway;ko05142//Chagas disease (American trypanosomiasis);ko04933//AGE-RAGE signaling pathway in diabetic complications;ko04610//Complement and coagulation cascades;ko04115//p53 signaling pathway	K03982;K03982;K03982;K03982;K03982;K03982;K03982;K03982	GO:0005576//extracellular region;GO:0005615//extracellular space;GO:0005886//plasma membrane;GO:0031093//platelet alpha granule lumen;GO:0062023//collagen-containing extracellular matrix;GO:0070062//extracellular exosome	GO:0002020//protease binding;GO:0004867//serine-type endopeptidase inhibitor activity;GO:0005102//signaling receptor binding;GO:0005515//protein binding;GO:0030414//peptidase inhibitor activity	GO:0001525//angiogenesis;GO:0002576//platelet degranulation;GO:0007623//circadian rhythm;GO:0010466//negative regulation of peptidase activity;GO:0010469//regulation of signaling receptor activity;GO:0010757//negative regulation of plasminogen activation;GO:0010951//negative regulation of endopeptidase activity;GO:0014912//negative regulation of smooth muscle cell migration;GO:0030194//positive r…
ENSG00000108256	8516	7894	9159	11227	11337	13431	32.42	36.22	36.45	103.95	105.43	114.14	35.03	107.84	1.62223	0	0	NUFIP2	nuclear FMR1 interacting protein 2 [Source:HGNC Symbol;Acc:HGNC:17634]	-	-	-	-	GO:0005634//nucleus;GO:0005654//nucleoplasm;GO:0005737//cytoplasm;GO:0005829//cytosol;GO:0010494//cytoplasmic stress granule;GO:0016020//membrane;GO:0016604//nuclear body;GO:0042788//polysomal ribosome	GO:0003723//RNA binding;GO:0005515//protein binding	-
ENSG00000108556	300	261	328	841	939	1003	3.44	3.16	3.4	26.41	30.43	27.48	3.33333	28.1067	3.07587	0	0	CHRNE	cholinergic receptor nicotinic epsilon subunit [Source:HGNC Symbol;Acc:HGNC:1966]	Environmental Information Processing	Signaling molecules and interaction	ko04080//Neuroactive ligand-receptor interaction	K04817	GO:0005886//plasma membrane;GO:0005887//integral component of plasma membrane;GO:0005892//acetylcholine-gated channel complex;GO:0016020//membrane;GO:0016021//integral component of membrane;GO:0030054//cell junction;GO:0031594//neuromuscular junction;GO:0043005//neuron projection;GO:0045202//synapse;GO:0045211//postsynaptic membrane	GO:0004888//transmembrane signaling receptor activity;GO:0005216//ion channel activity;GO:0005230//extracellular ligand-gated ion channel activity;GO:0008324//cation transmembrane transporter activity;GO:0015464//acetylcholine receptor activity;GO:0022848//acetylcholine-gated cation-selective channel activity;GO:0030594//neurotransmitter receptor activity;GO:1904315//transmitter-gated ion channel…	GO:0006811//ion transport;GO:0006936//muscle contraction;GO:0007165//signal transduction;GO:0007268//chemical synaptic transmission;GO:0007271//synaptic transmission, cholinergic;GO:0034220//ion transmembrane transport;GO:0042391//regulation of membrane potential;GO:0050877//nervous system process;GO:0060078//regulation of postsynaptic membrane potential;GO:0060079//excitatory postsynaptic potent…
ENSG00000108691	91	63	70	673	645	681	4.62	3.8	3.68	100.74	96.04	91.18	4.03333	95.9867	4.57279	0	0	CCL2	C-C motif chemokine ligand 2 [Source:HGNC Symbol;Acc:HGNC:10618]	Human Diseases;Environmental Information Processing;Human Diseases;Organismal Systems;Organismal Systems;Human Diseases;Human Diseases;Human Diseases;Human Diseases;Environmental Information Processing;Human Diseases;Human Diseases;Environmental Information Processing;Organismal Systems;Human Diseases	Infectious diseases;Signaling molecules and interaction;Infectious diseases;Immune system;Immune system;Infectious diseases;Immune diseases;Cardiovascular diseases;Infectious disease: bacterial;Signal transduction;Infectious diseases;Endocrine and metabolic diseases;Signaling molecules and interaction;Immune system;Infectious diseases	ko05168//Herpes simplex infection;ko04060//Cytokine-cytokine receptor interaction;ko05163//Human cytomegalovirus infection;ko04062//Chemokine signaling pathway;ko04621//NOD-like receptor signaling pathway;ko05164//Influenza A;ko05323//Rheumatoid arthritis;ko05418//Fluid shear stress and atherosclerosis;ko05135//Yersinia infection;ko04668//TNF signaling pathway;ko05142//Chagas disease (American tr…	K14624;K14624;K14624;K14624;K14624;K14624;K14624;K14624;K14624;K14624;K14624;K14624;K14624;K14624;K14624	GO:0005576//extracellular region;GO:0005615//extracellular space	GO:0004672//protein kinase activity;GO:0005102//signaling receptor binding;GO:0005125//cytokine activity;GO:0005515//protein binding;GO:0008009//chemokine activity;GO:0031727//CCR2 chemokine receptor binding;GO:0048020//CCR chemokine receptor binding	GO:0000165//MAPK cascade;GO:0001525//angiogenesis;GO:0002548//monocyte chemotaxis;GO:0006468//protein phosphorylation;GO:0006935//chemotaxis;GO:0006954//inflammatory response;GO:0006955//immune response;GO:0006959//humoral immune response;GO:0007010//cytoskeleton organization;GO:0007155//cell adhesion;GO:0007165//signal transduction;GO:0007166//cell surface receptor signaling pathway;GO:0007186//…
ENSG00000108848	3629	3150	3758	4239	4329	5217	44.58	68.25	52.14	135.49	119.25	150.67	54.99	135.137	1.29718	0	0	LUC7L3	LUC7 like 3 pre-mRNA splicing factor [Source:HGNC Symbol;Acc:HGNC:24309]	-	-	-	-	GO:0005634//nucleus;GO:0005654//nucleoplasm;GO:0005685//U1 snRNP;GO:0016607//nuclear speck;GO:0071004//U2-type prespliceosome	GO:0003677//DNA binding;GO:0003723//RNA binding;GO:0003729//mRNA binding;GO:0005515//protein binding	GO:0006376//mRNA splice site selection;GO:0006397//mRNA processing;GO:0008380//RNA splicing
ENSG00000108854	2183	1963	2434	4043	4439	4890	15.22	16.4	17.45	55.79	60.31	59.04	16.3567	58.38	1.8356	0	0	SMURF2	SMAD specific E3 ubiquitin protein ligase 2 [Source:HGNC Symbol;Acc:HGNC:16809]	Cellular Processes;Genetic Information Processing;Environmental Information Processing;Environmental Information Processing	Transport and catabolism;Folding, sorting and degradation;Signal transduction;Signal transduction	ko04144//Endocytosis;ko04120//Ubiquitin mediated proteolysis;ko04350//TGF-beta signaling pathway;ko04340//Hedgehog signaling pathway	K04678;K04678;K04678;K04678	GO:0000151//ubiquitin ligase complex;GO:0005634//nucleus;GO:0005654//nucleoplasm;GO:0005737//cytoplasm;GO:0005829//cytosol;GO:0005886//plasma membrane;GO:0016020//membrane;GO:0016607//nuclear speck;GO:0045121//membrane raft	GO:0004842//ubiquitin-protein transferase activity;GO:0005160//transforming growth factor beta receptor binding;GO:0005515//protein binding;GO:0016740//transferase activity;GO:0042802//identical protein binding;GO:0046332//SMAD binding;GO:0061630//ubiquitin protein ligase activity	GO:0000122//negative regulation of transcription by RNA polymerase II;GO:0000209//protein polyubiquitination;GO:0006511//ubiquitin-dependent protein catabolic process;GO:0016567//protein ubiquitination;GO:0016579//protein deubiquitination;GO:0017015//regulation of transforming growth factor beta receptor signaling pathway;GO:0030512//negative regulation of transforming growth factor beta receptor…
ENSG00000109381	682	597	693	2656	2915	3077	11.28	11.19	11.05	31.17	32.98	31.93	11.1733	32.0267	1.51921	0	0	ELF2	E74 like ETS transcription factor 2 [Source:HGNC Symbol;Acc:HGNC:3317]	Cellular Processes	Cell growth and death	ko04214//Apoptosis - fly	K09428	GO:0000785//chromatin;GO:0005634//nucleus;GO:0005654//nucleoplasm;GO:0005829//cytosol;GO:0016604//nuclear body	GO:0000981//DNA-binding transcription factor activity, RNA polymerase II-specific;GO:0003677//DNA binding;GO:0003700//DNA-binding transcription factor activity;GO:0005515//protein binding;GO:0043565//sequence-specific DNA binding;GO:1990837//sequence-specific double-stranded DNA binding	GO:0006355//regulation of transcription, DNA-templated;GO:0006357//regulation of transcription by RNA polymerase II;GO:0030154//cell differentiation;GO:0045892//negative regulation of transcription, DNA-templated;GO:0045893//positive regulation of transcription, DNA-templated;GO:0050855//regulation of B cell receptor signaling pathway
ENSG00000109472	205	181	192	1920	1962	2230	2.55	2.63	2.35	18.82	17.61	20.17	2.51	18.8667	2.91008	0	0	CPE	carboxypeptidase E [Source:HGNC Symbol;Acc:HGNC:2303]	Human Diseases	Endocrine and metabolic diseases	ko04940//Type I diabetes mellitus	K01294	GO:0005576//extracellular region;GO:0005615//extracellular space;GO:0005794//Golgi apparatus;GO:0005886//plasma membrane;GO:0016020//membrane;GO:0030133//transport vesicle;GO:0030658//transport vesicle membrane;GO:0031410//cytoplasmic vesicle;GO:0070062//extracellular exosome	GO:0004180//carboxypeptidase activity;GO:0004181//metallocarboxypeptidase activity;GO:0005515//protein binding;GO:0008233//peptidase activity;GO:0008237//metallopeptidase activity;GO:0008270//zinc ion binding;GO:0016787//hydrolase activity;GO:0042043//neurexin family protein binding;GO:0046872//metal ion binding;GO:0050839//cell adhesion molecule binding	GO:0003214//cardiac left ventricle morphogenesis;GO:0006464//cellular protein modification process;GO:0006508//proteolysis;GO:0006518//peptide metabolic process;GO:0007218//neuropeptide signaling pathway;GO:0016055//Wnt signaling pathway;GO:0016485//protein processing;GO:0072657//protein localization to membrane
ENSG00000110172	3104	3059	3492	18235	18444	21168	42.29	43.03	47.43	149.2	152	144.36	44.25	148.52	1.74691	0	0	CHORDC1	cysteine and histidine rich domain containing 1 [Source:HGNC Symbol;Acc:HGNC:14525]	-	-	-	-	GO:0005575//cellular_component	GO:0005515//protein binding;GO:0005524//ATP binding;GO:0008270//zinc ion binding;GO:0043531//ADP binding;GO:0046872//metal ion binding;GO:0051879//Hsp90 protein binding	GO:0010824//regulation of centrosome duplication;GO:0051298//centrosome duplication;GO:0061077//chaperone-mediated protein folding;GO:1900034//regulation of cellular response to heat;GO:2000299//negative regulation of Rho-dependent protein serine/threonine kinase activity
ENSG00000111011	1701	1508	1710	2048	2071	2434	16.92	18.69	17.06	66.66	66.32	71.88	17.5567	68.2867	1.95958	0	0	RSRC2	arginine and serine rich coiled-coil 2 [Source:HGNC Symbol;Acc:HGNC:30559]	-	-	-	-	-	GO:0003723//RNA binding;GO:0005515//protein binding	-
ENSG00000111331	3770	2961	3233	4403	4527	5206	22.84	21.7	20.59	43.9	47.8	46.44	21.71	46.0467	1.08474	0	0	OAS3	2'-5'-oligoadenylate synthetase 3 [Source:HGNC Symbol;Acc:HGNC:8088]	Human Diseases;Human Diseases;Organismal Systems;Human Diseases;Human Diseases;Human Diseases	Infectious diseases;Infectious diseases;Immune system;Infectious diseases;Infectious diseases;Infectious diseases	ko05168//Herpes simplex infection;ko05169//Epstein-Barr virus infection;ko04621//NOD-like receptor signaling pathway;ko05164//Influenza A;ko05160//Hepatitis C;ko05162//Measles	K14216;K14216;K14216;K14216;K14216;K14216	GO:0005615//extracellular space;GO:0005634//nucleus;GO:0005654//nucleoplasm;GO:0005737//cytoplasm;GO:0005829//cytosol;GO:0005886//plasma membrane;GO:0016020//membrane;GO:0043231//intracellular membrane-bounded organelle	GO:0000166//nucleotide binding;GO:0001730//2'-5'-oligoadenylate synthetase activity;GO:0003723//RNA binding;GO:0003725//double-stranded RNA binding;GO:0005515//protein binding;GO:0005524//ATP binding;GO:0016740//transferase activity;GO:0016779//nucleotidyltransferase activity;GO:0046872//metal ion binding	GO:0002376//immune system process;GO:0006139//nucleobase-containing compound metabolic process;GO:0009615//response to virus;GO:0032728//positive regulation of interferon-beta production;GO:0032760//positive regulation of tumor necrosis factor production;GO:0035395//negative regulation of chemokine (C-X-C motif) ligand 9 production;GO:0039529//RIG-I signaling pathway;GO:0039530//MDA-5 signaling p…
ENSG00000112096	2653	2263	2455	3162	3301	3486	37.98	36.85	35.5	90.57	73.03	70.32	36.7767	77.9733	1.08419	0	0	SOD2	superoxide dismutase 2 [Source:HGNC Symbol;Acc:HGNC:11180]	Human Diseases;Environmental Information Processing;Organismal Systems;Cellular Processes;Organismal Systems	Neurodegenerative diseases;Signal transduction;Aging;Transport and catabolism;Aging	ko05016//Huntington disease;ko04068//FoxO signaling pathway;ko04211//Longevity regulating pathway - mammal;ko04146//Peroxisome;ko04213//Longevity regulating pathway - multiple species	K04564;K04564;K04564;K04564;K04564	GO:0005737//cytoplasm;GO:0005739//mitochondrion;GO:0005759//mitochondrial matrix;GO:0042645//mitochondrial nucleoid;GO:0070062//extracellular exosome	GO:0003677//DNA binding;GO:0004784//superoxide dismutase activity;GO:0005515//protein binding;GO:0016491//oxidoreductase activity;GO:0019825//oxygen binding;GO:0019899//enzyme binding;GO:0030145//manganese ion binding;GO:0042802//identical protein binding;GO:0046872//metal ion binding	GO:0000303//response to superoxide;GO:0001315//age-dependent response to reactive oxygen species;GO:0001666//response to hypoxia;GO:0001836//release of cytochrome c from mitochondria;GO:0003069//acetylcholine-mediated vasodilation involved in regulation of systemic arterial blood pressure;GO:0006357//regulation of transcription by RNA polymerase II;GO:0006801//superoxide metabolic process;GO:0006…
ENSG00000112333	26	25	44	3237	3453	4012	0.1	0.09	0.13	29.1	30.97	32.33	0.106667	30.8	8.17368	0	0	NR2E1	nuclear receptor subfamily 2 group E member 1 [Source:HGNC Symbol;Acc:HGNC:7973]	Environmental Information Processing	Signal transduction	ko04013//MAPK signaling pathway - fly	K08545	GO:0000785//chromatin;GO:0005634//nucleus;GO:0005654//nucleoplasm	GO:0000978//RNA polymerase II proximal promoter sequence-specific DNA binding;GO:0000981//DNA-binding transcription factor activity, RNA polymerase II-specific;GO:0001227//DNA-binding transcription repressor activity, RNA polymerase II-specific;GO:0001228//DNA-binding transcription activator activity, RNA polymerase II-specific;GO:0003677//DNA binding;GO:0003700//DNA-binding transcription factor …	GO:0000122//negative regulation of transcription by RNA polymerase II;GO:0001662//behavioral fear response;GO:0002118//aggressive behavior;GO:0006355//regulation of transcription, DNA-templated;GO:0006357//regulation of transcription by RNA polymerase II;GO:0006367//transcription initiation from RNA polymerase II promoter;GO:0007275//multicellular organism development;GO:0007399//nervous system d…
ENSG00000112394	34	20	33	821	744	966	0.18	0.15	0.44	6.78	7.13	7.46	0.256667	7.12333	4.79458	0	0	SLC16A10	solute carrier family 16 member 10 [Source:HGNC Symbol;Acc:HGNC:17027]	Organismal Systems;Organismal Systems	Endocrine system;Digestive system	ko04919//Thyroid hormone signaling pathway;ko04974//Protein digestion and absorption	K08187;K08187	GO:0005886//plasma membrane;GO:0005887//integral component of plasma membrane;GO:0016020//membrane;GO:0016021//integral component of membrane;GO:0016323//basolateral plasma membrane;GO:0030054//cell junction;GO:0043231//intracellular membrane-bounded organelle	GO:0005515//protein binding;GO:0015173//aromatic amino acid transmembrane transporter activity;GO:0015349//thyroid hormone transmembrane transporter activity;GO:0022857//transmembrane transporter activity	GO:0006590//thyroid hormone generation;GO:0006865//amino acid transport;GO:0015801//aromatic amino acid transport;GO:0055085//transmembrane transport;GO:0070327//thyroid hormone transport;GO:0070460//thyroid-stimulating hormone secretion
ENSG00000114019	1239	1086	1155	1784	2080	2138	10.75	13.14	12.28	42.25	50.65	46.3	12.0567	46.4	1.94429	0	0	AMOTL2	angiomotin like 2 [Source:HGNC Symbol;Acc:HGNC:17812]	Cellular Processes	Cellular community - eukaryotes	ko04530//Tight junction	K06104	GO:0005768//endosome;GO:0005829//cytosol;GO:0005886//plasma membrane;GO:0005923//bicellular tight junction;GO:0031410//cytoplasmic vesicle;GO:0055037//recycling endosome	GO:0005515//protein binding	GO:0001525//angiogenesis;GO:0003365//establishment of cell polarity involved in ameboidal cell migration;GO:0016055//Wnt signaling pathway;GO:0030036//actin cytoskeleton organization;GO:0030334//regulation of cell migration;GO:0035329//hippo signaling
ENSG00000114268	368	333	385	2200	2473	2709	3.55	3.68	3.74	27.6	33.69	32.84	3.65667	31.3767	3.10109	0	0	PFKFB4	6-phosphofructo-2-kinase/fructose-2,6-biphosphatase 4 [Source:HGNC Symbol;Acc:HGNC:8875]	Environmental Information Processing;Metabolism	Signal transduction;Carbohydrate metabolism	ko04152//AMPK signaling pathway;ko00051//Fructose and mannose metabolism	K19030;K19030	GO:0005829//cytosol	GO:0000166//nucleotide binding;GO:0003824//catalytic activity;GO:0003873//6-phosphofructo-2-kinase activity;GO:0004331//fructose-2,6-bisphosphate 2-phosphatase activity;GO:0005515//protein binding;GO:0005524//ATP binding;GO:0016301//kinase activity;GO:0016740//transferase activity;GO:0016787//hydrolase activity	GO:0006000//fructose metabolic process;GO:0006003//fructose 2,6-bisphosphate metabolic process;GO:0008152//metabolic process;GO:0016310//phosphorylation;GO:0016311//dephosphorylation;GO:0045821//positive regulation of glycolytic process;GO:0046835//carbohydrate phosphorylation
ENSG00000114670	300	301	341	1003	1042	1145	4.5	4.82	4.82	26.21	28.97	29.28	4.71333	28.1533	2.57849	0	0	NEK11	NIMA related kinase 11 [Source:HGNC Symbol;Acc:HGNC:18593]	-	-	-	-	GO:0005634//nucleus;GO:0005654//nucleoplasm;GO:0005730//nucleolus;GO:0005737//cytoplasm;GO:0005813//centrosome	GO:0000166//nucleotide binding;GO:0004672//protein kinase activity;GO:0004674//protein serine/threonine kinase activity;GO:0005515//protein binding;GO:0005524//ATP binding;GO:0016301//kinase activity;GO:0016740//transferase activity;GO:0046872//metal ion binding	GO:0006468//protein phosphorylation;GO:0007049//cell cycle;GO:0007059//chromosome segregation;GO:0016310//phosphorylation;GO:0016572//histone phosphorylation;GO:0031573//intra-S DNA damage checkpoint;GO:0035556//intracellular signal transduction;GO:1901990//regulation of mitotic cell cycle phase transition
ENSG00000114988	1402	1205	1276	1673	1695	1929	19.03	18.88	17.61	45.18	45.59	46.39	18.5067	45.72	1.30478	0	0	LMAN2L	lectin, mannose binding 2 like [Source:HGNC Symbol;Acc:HGNC:19263]	-	-	-	-	GO:0000139//Golgi membrane;GO:0005783//endoplasmic reticulum;GO:0005789//endoplasmic reticulum membrane;GO:0005793//endoplasmic reticulum-Golgi intermediate compartment;GO:0005794//Golgi apparatus;GO:0016020//membrane;GO:0016021//integral component of membrane;GO:0030134//COPII-coated ER to Golgi transport vesicle	GO:0005515//protein binding;GO:0005537//mannose binding;GO:0030246//carbohydrate binding;GO:0046872//metal ion binding	GO:0006457//protein folding;GO:0006888//ER to Golgi vesicle-mediated transport;GO:0007029//endoplasmic reticulum organization;GO:0007030//Golgi organization;GO:0015031//protein transport
ENSG00000115239	1037	861	1063	1737	1853	2085	16.41	17.79	18.54	37.11	36.89	37.38	17.58	37.1267	1.07852	0	0	ASB3	ankyrin repeat and SOCS box containing 3 [Source:HGNC Symbol;Acc:HGNC:16013]	-	-	-	-	GO:0005829//cytosol;GO:0030315//T-tubule	GO:0005515//protein binding	GO:0016567//protein ubiquitination;GO:0035556//intracellular signal transduction;GO:0036371//protein localization to T-tubule;GO:0043687//post-translational protein modification;GO:0055117//regulation of cardiac muscle contraction
ENSG00000115267	111	92	118	2463	2703	2843	1.59	1.27	1.41	20.7	22.71	20.49	1.42333	21.3	3.90351	0	0	IFIH1	interferon induced with helicase C domain 1 [Source:HGNC Symbol;Acc:HGNC:18873]	Human Diseases;Human Diseases;Human Diseases;Human Diseases;Organismal Systems	Infectious diseases;Infectious diseases;Infectious diseases;Infectious diseases;Immune system	ko05168//Herpes simplex infection;ko05164//Influenza A;ko05161//Hepatitis B;ko05162//Measles;ko04622//RIG-I-like receptor signaling pathway	K12647;K12647;K12647;K12647;K12647	GO:0005634//nucleus;GO:0005737//cytoplasm;GO:0005829//cytosol	GO:0000166//nucleotide binding;GO:0003677//DNA binding;GO:0003723//RNA binding;GO:0003724//RNA helicase activity;GO:0003725//double-stranded RNA binding;GO:0003727//single-stranded RNA binding;GO:0004386//helicase activity;GO:0005515//protein binding;GO:0005524//ATP binding;GO:0008270//zinc ion binding;GO:0016787//hydrolase activity;GO:0016887//ATPase activity;GO:0042802//identical protein bindin…	GO:0002376//immune system process;GO:0009597//detection of virus;GO:0009615//response to virus;GO:0016032//viral process;GO:0016579//protein deubiquitination;GO:0016925//protein sumoylation;GO:0032480//negative regulation of type I interferon production;GO:0032727//positive regulation of interferon-alpha production;GO:0032728//positive regulation of interferon-beta production;GO:0032755//positive…
ENSG00000115520	805	657	787	5084	5532	5963	15.94	15.41	16.52	132.74	144.88	132.16	15.9567	136.593	3.09766	0	0	COQ10B	coenzyme Q10B [Source:HGNC Symbol;Acc:HGNC:25819]	-	-	-	-	GO:0005739//mitochondrion;GO:0005743//mitochondrial inner membrane;GO:0016020//membrane	GO:0048039//ubiquinone binding	GO:0006744//ubiquinone biosynthetic process;GO:0045333//cellular respiration
ENSG00000115648	10056	8293	10143	296	278	314	161.19	161.54	171.86	13.66	15.34	14.34	164.863	14.4467	-3.51246	0	0	MLPH	melanophilin [Source:HGNC Symbol;Acc:HGNC:29643]	-	-	-	-	GO:0005737//cytoplasm;GO:0030425//dendrite;GO:0030864//cortical actin cytoskeleton;GO:0048471//perinuclear region of cytoplasm;GO:0070062//extracellular exosome	GO:0003779//actin binding;GO:0005515//protein binding;GO:0017022//myosin binding;GO:0030674//protein binding, bridging;GO:0031267//small GTPase binding;GO:0046872//metal ion binding	GO:0006886//intracellular protein transport;GO:0032402//melanosome transport
ENSG00000115808	3749	3329	3735	5217	5262	5891	19.37	19.17	19.15	38.7	38.52	38.65	19.23	38.6233	1.00611	0	0	STRN	striatin [Source:HGNC Symbol;Acc:HGNC:11424]	Environmental Information Processing	Signal transduction	ko04013//MAPK signaling pathway - fly	K17608	GO:0005737//cytoplasm;GO:0005829//cytosol;GO:0005923//bicellular tight junction;GO:0014069//postsynaptic density;GO:0016020//membrane;GO:0030054//cell junction;GO:0030425//dendrite;GO:0042995//cell projection;GO:0043025//neuronal cell body;GO:0043197//dendritic spine;GO:0045202//synapse;GO:0045211//postsynaptic membrane;GO:0090443//FAR/SIN/STRIPAK complex	GO:0005515//protein binding;GO:0005516//calmodulin binding;GO:0030331//estrogen receptor binding;GO:0044877//protein-containing complex binding;GO:0051721//protein phosphatase 2A binding;GO:0070016//armadillo repeat domain binding	GO:0007626//locomotory behavior;GO:0008285//negative regulation of cell proliferation;GO:0016055//Wnt signaling pathway;GO:0016358//dendrite development;GO:0051897//positive regulation of protein kinase B signaling;GO:0070830//bicellular tight junction assembly
ENSG00000115963	1058	872	1115	2196	2303	2203	14.9	14.3	17.93	91.09	98.99	79.53	15.71	89.87	2.51616	0	0	RND3	Rho family GTPase 3 [Source:HGNC Symbol;Acc:HGNC:671]	-	-	-	-	GO:0000139//Golgi membrane;GO:0005794//Golgi apparatus;GO:0005856//cytoskeleton;GO:0005886//plasma membrane;GO:0005925//focal adhesion;GO:0005938//cell cortex;GO:0016020//membrane;GO:0031410//cytoplasmic vesicle;GO:0042995//cell projection;GO:0043231//intracellular membrane-bounded organelle	GO:0000166//nucleotide binding;GO:0003924//GTPase activity;GO:0005515//protein binding;GO:0005525//GTP binding;GO:0019901//protein kinase binding	GO:0007015//actin filament organization;GO:0007155//cell adhesion;GO:0007163//establishment or maintenance of cell polarity;GO:0007264//small GTPase mediated signal transduction;GO:0008360//regulation of cell shape;GO:0016477//cell migration;GO:0030036//actin cytoskeleton organization;GO:0030865//cortical cytoskeleton organization;GO:0032956//regulation of actin cytoskeleton organization
ENSG00000116161	1770	1488	1721	2477	2560	2858	63.73	52.32	66.31	175.49	194.64	220.77	60.7867	196.967	1.69612	0	0	CACYBP	calcyclin binding protein [Source:HGNC Symbol;Acc:HGNC:30423]	Environmental Information Processing	Signal transduction	ko04310//Wnt signaling pathway	K04507	GO:0005634//nucleus;GO:0005641//nuclear envelope lumen;GO:0005654//nucleoplasm;GO:0005737//cytoplasm;GO:0005829//cytosol;GO:0019005//SCF ubiquitin ligase complex;GO:0030877//beta-catenin destruction complex;GO:0043005//neuron projection;GO:0044297//cell body;GO:0070062//extracellular exosome	GO:0005515//protein binding;GO:0015631//tubulin binding;GO:0019904//protein domain specific binding;GO:0031625//ubiquitin protein ligase binding;GO:0042803//protein homodimerization activity;GO:0044548//S100 protein binding	GO:0007507//heart development;GO:0007568//aging;GO:0045740//positive regulation of DNA replication;GO:0055007//cardiac muscle cell differentiation;GO:0060416//response to growth hormone;GO:0060548//negative regulation of cell death;GO:0071277//cellular response to calcium ion;GO:1990830//cellular response to leukemia inhibitory factor
ENSG00000116717	106	125	120	631	671	700	3.19	4.2	3.38	40.21	41.88	40.54	3.59	40.8767	3.50922	0	0	GADD45A	growth arrest and DNA damage inducible alpha [Source:HGNC Symbol;Acc:HGNC:4095]	Human Diseases;Environmental Information Processing;Human Diseases;Human Diseases;Environmental Information Processing;Human Diseases;Cellular Processes;Human Diseases;Human Diseases;Cellular Processes;Environmental Information Processing;Cellular Processes;Human Diseases;Human Diseases;Human Diseases;Human Diseases;Human Diseases;Human Diseases;Cellular Processes;Human Diseases;Human Diseases;Hu…	Cancers;Signal transduction;Infectious diseases;Cancers;Signal transduction;Cancers;Cell growth and death;Cancers;Cancers;Cell growth and death;Signal transduction;Cell growth and death;Cancers;Cancers;Cancers;Cancers;Cancers;Cancers;Cell growth and death;Cancers;Cancers;Cancers;Cancers	ko05200//Pathways in cancer;ko04010//MAPK signaling pathway;ko05169//Epstein-Barr virus infection;ko05202//Transcriptional misregulation in cancers;ko04064//NF-kappa B signaling pathway;ko05225//Hepatocellular carcinoma;ko04218//Cellular senescence;ko05224//Breast cancer;ko05226//Gastric cancer;ko04210//Apoptosis;ko04068//FoxO signaling pathway;ko04110//Cell cycle;ko05210//Colorectal cancer;ko052…	K04402;K04402;K04402;K04402;K04402;K04402;K04402;K04402;K04402;K04402;K04402;K04402;K04402;K04402;K04402;K04402;K04402;K04402;K04402;K04402;K04402;K04402;K04402	GO:0005634//nucleus;GO:0005654//nucleoplasm;GO:0005737//cytoplasm;GO:0016607//nuclear speck	GO:0005515//protein binding;GO:0019900//kinase binding;GO:0042803//protein homodimerization activity;GO:0046982//protein heterodimerization activity;GO:0047485//protein N-terminus binding;GO:1990841//promoter-specific chromatin binding	GO:0000079//regulation of cyclin-dependent protein serine/threonine kinase activity;GO:0000122//negative regulation of transcription by RNA polymerase II;GO:0000185//activation of MAPKKK activity;GO:0006281//DNA repair;GO:0006469//negative regulation of protein kinase activity;GO:0006915//apoptotic process;GO:0006974//cellular response to DNA damage stimulus;GO:0006977//DNA damage response, signa…
ENSG00000117262	928	791	919	1582	1763	2066	11.86	10.7	10.09	32.74	36.89	42.81	10.8833	37.48	1.784	0	0	GPR89A	G protein-coupled receptor 89A [Source:HGNC Symbol;Acc:HGNC:31984]	-	-	-	-	GO:0000139//Golgi membrane;GO:0005794//Golgi apparatus;GO:0016020//membrane;GO:0016021//integral component of membrane;GO:0030660//Golgi-associated vesicle membrane;GO:0032580//Golgi cisterna membrane	GO:0005244//voltage-gated ion channel activity;GO:0008308//voltage-gated anion channel activity	GO:0006811//ion transport;GO:0015031//protein transport;GO:0015698//inorganic anion transport;GO:0030217//T cell differentiation;GO:0034220//ion transmembrane transport;GO:0034765//regulation of ion transmembrane transport;GO:0043123//positive regulation of I-kappaB kinase/NF-kappaB signaling;GO:0051452//intracellular pH reduction
ENSG00000118420	480	427	554	1325	1480	1765	4.83	4.15	4.89	14.2	14.35	16.86	4.62333	15.1367	1.71104	0	0	UBE3D	ubiquitin protein ligase E3D [Source:HGNC Symbol;Acc:HGNC:21381]	-	-	-	-	GO:0000151//ubiquitin ligase complex;GO:0005634//nucleus;GO:0005737//cytoplasm;GO:0005829//cytosol	GO:0005515//protein binding;GO:0016740//transferase activity;GO:0030332//cyclin binding;GO:0031624//ubiquitin conjugating enzyme binding;GO:0044390//ubiquitin-like protein conjugating enzyme binding;GO:0061630//ubiquitin protein ligase activity	GO:0000209//protein polyubiquitination;GO:0006513//protein monoubiquitination;GO:0016567//protein ubiquitination;GO:0043161//proteasome-mediated ubiquitin-dependent protein catabolic process;GO:0051865//protein autoubiquitination
ENSG00000118523	311	287	282	1324	1468	1468	5	5.47	4.66	62.16	68.61	61.59	5.04333	64.12	3.66832	0	0	CCN2	cellular communication network factor 2 [Source:HGNC Symbol;Acc:HGNC:2500]	Environmental Information Processing;Environmental Information Processing	Signal transduction;Signal transduction	ko04390//Hippo signaling pathway;ko04371//Apelin signaling pathway	K06827;K06827	GO:0005576//extracellular region;GO:0005615//extracellular space;GO:0005801//cis-Golgi network;GO:0005829//cytosol;GO:0005886//plasma membrane;GO:0005938//cell cortex;GO:0031012//extracellular matrix;GO:0048471//perinuclear region of cytoplasm;GO:0062023//collagen-containing extracellular matrix	GO:0001968//fibronectin binding;GO:0005178//integrin binding;GO:0005515//protein binding;GO:0005520//insulin-like growth factor binding;GO:0008022//protein C-terminus binding;GO:0008083//growth factor activity;GO:0008201//heparin binding	GO:0001502//cartilage condensation;GO:0001503//ossification;GO:0001525//angiogenesis;GO:0001894//tissue homeostasis;GO:0001934//positive regulation of protein phosphorylation;GO:0006367//transcription initiation from RNA polymerase II promoter;GO:0007155//cell adhesion;GO:0007160//cell-matrix adhesion;GO:0007165//signal transduction;GO:0007229//integrin-mediated signaling pathway;GO:0007568//agin…
ENSG00000119705	465	375	473	1234	1397	1695	40.86	39.59	44.28	114.26	137.41	109.57	41.5767	120.413	1.53415	0	0	SLIRP	SRA stem-loop interacting RNA binding protein [Source:HGNC Symbol;Acc:HGNC:20495]	-	-	-	-	GO:0001669//acrosomal vesicle;GO:0005634//nucleus;GO:0005737//cytoplasm;GO:0005739//mitochondrion;GO:0036126//sperm flagellum;GO:0048471//perinuclear region of cytoplasm;GO:1990904//ribonucleoprotein complex	GO:0003676//nucleic acid binding;GO:0003723//RNA binding;GO:0005515//protein binding	GO:0000961//negative regulation of mitochondrial RNA catabolic process;GO:0007286//spermatid development;GO:0007338//single fertilization;GO:0030317//flagellated sperm motility;GO:0070584//mitochondrion morphogenesis
ENSG00000119917	151	118	165	2952	2897	3185	2.04	2.01	2.41	40.4	38.73	37.76	2.15333	38.9633	4.17747	0	0	IFIT3	interferon induced protein with tetratricopeptide repeats 3 [Source:HGNC Symbol;Acc:HGNC:5411]	-	-	-	-	GO:0005737//cytoplasm;GO:0005739//mitochondrion;GO:0005829//cytosol	GO:0003674//molecular_function;GO:0003723//RNA binding;GO:0005515//protein binding;GO:0042802//identical protein binding	GO:0002376//immune system process;GO:0008285//negative regulation of cell proliferation;GO:0009615//response to virus;GO:0035457//cellular response to interferon-alpha;GO:0043066//negative regulation of apoptotic process;GO:0045087//innate immune response;GO:0051607//defense response to virus;GO:0060337//type I interferon signaling pathway
ENSG00000119922	117	81	111	7502	6894	7193	1.26	1.33	1.39	245.91	233.73	214.16	1.32667	231.267	7.44561	0	0	IFIT2	interferon induced protein with tetratricopeptide repeats 2 [Source:HGNC Symbol;Acc:HGNC:5409]	-	-	-	-	GO:0005737//cytoplasm;GO:0005783//endoplasmic reticulum;GO:0005829//cytosol	GO:0003723//RNA binding;GO:0005515//protein binding	GO:0002376//immune system process;GO:0006915//apoptotic process;GO:0008637//apoptotic mitochondrial changes;GO:0009615//response to virus;GO:0032091//negative regulation of protein binding;GO:0035457//cellular response to interferon-alpha;GO:0043065//positive regulation of apoptotic process;GO:0045087//innate immune response;GO:0051607//defense response to virus;GO:0060337//type I interferon sign…
ENSG00000119950	364	322	382	1656	1721	2152	5.87	6.65	6.15	12.63	12.54	13.48	6.22333	12.8833	1.04975	0	0	MXI1	MAX interactor 1, dimerization protein [Source:HGNC Symbol;Acc:HGNC:7534]	-	-	-	-	GO:0000785//chromatin;GO:0005634//nucleus;GO:0005654//nucleoplasm;GO:0005730//nucleolus;GO:0005829//cytosol;GO:0090575//RNA polymerase II transcription factor complex	GO:0000977//RNA polymerase II regulatory region sequence-specific DNA binding;GO:0000978//RNA polymerase II proximal promoter sequence-specific DNA binding;GO:0000981//DNA-binding transcription factor activity, RNA polymerase II-specific;GO:0001227//DNA-binding transcription repressor activity, RNA polymerase II-specific;GO:0003677//DNA binding;GO:0005515//protein binding;GO:0046983//protein dime…	GO:0000122//negative regulation of transcription by RNA polymerase II;GO:0006357//regulation of transcription by RNA polymerase II
ENSG00000119953	1073	972	1074	2363	2165	2854	9.64	10.06	10.17	20.38	20.44	20.56	9.95667	20.46	1.03907	0	0	SMNDC1	survival motor neuron domain containing 1 [Source:HGNC Symbol;Acc:HGNC:16900]	Genetic Information Processing	Transcription	ko03040//Spliceosome	K12839	GO:0005634//nucleus;GO:0005654//nucleoplasm;GO:0005681//spliceosomal complex;GO:0005737//cytoplasm;GO:0015030//Cajal body;GO:0016607//nuclear speck	GO:0003723//RNA binding;GO:0005515//protein binding	GO:0000375//RNA splicing, via transesterification reactions;GO:0000398//mRNA splicing, via spliceosome;GO:0006397//mRNA processing;GO:0006915//apoptotic process;GO:0008380//RNA splicing
ENSG00000120332	27	20	36	1648	1639	2033	0.08	0.05	0.08	11.93	12.61	13.77	0.07	12.77	7.51119	0	0	TNN	tenascin N [Source:HGNC Symbol;Acc:HGNC:22942]	Environmental Information Processing;Human Diseases;Cellular Processes;Human Diseases;Environmental Information Processing	Signal transduction;Infectious diseases;Cellular community - eukaryotes;Cancers;Signaling molecules and interaction	ko04151//PI3K-Akt signaling pathway;ko05165//Human papillomavirus infection;ko04510//Focal adhesion;ko05206//MicroRNAs in cancer;ko04512//ECM-receptor interaction	K06252;K06252;K06252;K06252;K06252	GO:0005575//cellular_component;GO:0005576//extracellular region;GO:0005615//extracellular space;GO:0009986//cell surface;GO:0031012//extracellular matrix;GO:0043005//neuron projection;GO:0043025//neuronal cell body;GO:0062023//collagen-containing extracellular matrix;GO:0097442//CA3 pyramidal cell dendrite;GO:1990026//hippocampal mossy fiber expansion	GO:0003674//molecular_function;GO:0005178//integrin binding;GO:0005515//protein binding;GO:0042802//identical protein binding	GO:0002076//osteoblast development;GO:0007160//cell-matrix adhesion;GO:0007409//axonogenesis;GO:0033689//negative regulation of osteoblast proliferation;GO:0045668//negative regulation of osteoblast differentiation;GO:0070593//dendrite self-avoidance;GO:1905240//negative regulation of canonical Wnt signaling pathway involved in osteoblast differentiation;GO:1990138//neuron projection extension;GO…
ENSG00000120694	4633	3876	4372	12416	12614	13620	47.62	47.4	46.48	306.22	305.36	294.47	47.1667	302.017	2.67879	0	0	HSPH1	heat shock protein family H (Hsp110) member 1 [Source:HGNC Symbol;Acc:HGNC:16969]	Genetic Information Processing	Folding, sorting and degradation	ko04141//Protein processing in endoplasmic reticulum	K09485	GO:0005576//extracellular region;GO:0005634//nucleus;GO:0005654//nucleoplasm;GO:0005737//cytoplasm;GO:0005829//cytosol;GO:0005874//microtubule;GO:0032991//protein-containing complex;GO:0070062//extracellular exosome;GO:0071682//endocytic vesicle lumen	GO:0000166//nucleotide binding;GO:0000774//adenyl-nucleotide exchange factor activity;GO:0005515//protein binding;GO:0005524//ATP binding;GO:0016887//ATPase activity;GO:0043014//alpha-tubulin binding	GO:0006898//receptor-mediated endocytosis;GO:0006986//response to unfolded protein;GO:0045345//positive regulation of MHC class I biosynthetic process;GO:0050790//regulation of catalytic activity;GO:0051085//chaperone cofactor-dependent protein refolding;GO:0051135//positive regulation of NK T cell activation;GO:1900034//regulation of cellular response to heat
ENSG00000121274	1421	1256	1511	4270	4265	5121	6.97	7.05	7.47	49.96	46.71	51.92	7.16333	49.53	2.7896	0	0	TENT4B	terminal nucleotidyltransferase 4B [Source:HGNC Symbol;Acc:HGNC:30758]	Genetic Information Processing	Folding, sorting and degradation	ko03018//RNA degradation	K03514	GO:0005634//nucleus;GO:0005730//nucleolus;GO:0005737//cytoplasm;GO:0031499//TRAMP complex	GO:0003677//DNA binding;GO:0003723//RNA binding;GO:0003887//DNA-directed DNA polymerase activity;GO:0004652//polynucleotide adenylyltransferase activity;GO:0005515//protein binding;GO:0016740//transferase activity;GO:0016779//nucleotidyltransferase activity;GO:0046872//metal ion binding;GO:0070034//telomerase RNA binding;GO:0070568//guanylyltransferase activity	GO:0006364//rRNA processing;GO:0006378//mRNA polyadenylation;GO:0006397//mRNA processing;GO:0007049//cell cycle;GO:0010587//miRNA catabolic process;GO:0031123//RNA 3'-end processing;GO:0032211//negative regulation of telomere maintenance via telomerase;GO:0033500//carbohydrate homeostasis;GO:0043629//ncRNA polyadenylation;GO:0043630//ncRNA polyadenylation involved in polyadenylation-dependent ncR…
ENSG00000121380	221	224	261	1039	1032	1236	0.3	0.39	0.41	4.18	4.24	4.51	0.366667	4.31	3.55515	0	0	BCL2L14	BCL2 like 14 [Source:HGNC Symbol;Acc:HGNC:16657]	-	-	-	-	GO:0005737//cytoplasm;GO:0005829//cytosol;GO:0012505//endomembrane system;GO:0016020//membrane;GO:0043229//intracellular organelle	GO:0005515//protein binding;GO:0019901//protein kinase binding	GO:0006915//apoptotic process;GO:0042981//regulation of apoptotic process;GO:2001236//regulation of extrinsic apoptotic signaling pathway;GO:2001238//positive regulation of extrinsic apoptotic signaling pathway
ENSG00000121988	649	561	669	2625	2661	2997	6.1	5.08	4.67	17.53	17.87	19.18	5.28333	18.1933	1.78389	0	0	ZRANB3	zinc finger RANBP2-type containing 3 [Source:HGNC Symbol;Acc:HGNC:25249]	-	-	-	-	GO:0005634//nucleus;GO:0005654//nucleoplasm;GO:0005694//chromosome;GO:0043596//nuclear replication fork	GO:0000166//nucleotide binding;GO:0003676//nucleic acid binding;GO:0003824//catalytic activity;GO:0004386//helicase activity;GO:0004518//nuclease activity;GO:0004519//endonuclease activity;GO:0004520//endodeoxyribonuclease activity;GO:0005515//protein binding;GO:0005524//ATP binding;GO:0016787//hydrolase activity;GO:0036310//annealing helicase activity;GO:0046872//metal ion binding;GO:0070530//K6…	GO:0000733//DNA strand renaturation;GO:0006281//DNA repair;GO:0006974//cellular response to DNA damage stimulus;GO:0008152//metabolic process;GO:0009411//response to UV;GO:0031297//replication fork processing;GO:0032508//DNA duplex unwinding;GO:0036292//DNA rewinding;GO:0045910//negative regulation of DNA recombination;GO:0048478//replication fork protection;GO:0090305//nucleic acid phosphodieste…
ENSG00000122035	71	73	91	1459	1420	1645	1.38	1.48	0.92	14.7	14.24	15	1.26	14.6467	3.53908	0	0	RASL11A	RAS like family 11 member A [Source:HGNC Symbol;Acc:HGNC:23802]	-	-	-	-	GO:0005634//nucleus;GO:0005730//nucleolus;GO:0016020//membrane	GO:0000166//nucleotide binding;GO:0003924//GTPase activity;GO:0005515//protein binding;GO:0005525//GTP binding;GO:0016787//hydrolase activity	GO:0007165//signal transduction;GO:0045943//positive regulation of transcription by RNA polymerase I
ENSG00000122729	3120	2613	2879	2570	2558	2723	29.45	29.16	27.44	12.71	12.32	12.12	28.6833	12.3833	-1.21181	0	0	ACO1	aconitase 1 [Source:HGNC Symbol;Acc:HGNC:117]	Metabolism;Metabolism;Metabolism;Metabolism;Metabolism;Metabolism	Global and overview maps;Global and overview maps;Global and overview maps;Carbohydrate metabolism;Carbohydrate metabolism;Global and overview maps	ko01100//Metabolic pathways;ko01200//Carbon metabolism;ko01230//Biosynthesis of amino acids;ko00630//Glyoxylate and dicarboxylate metabolism;ko00020//Citrate cycle (TCA cycle);ko01210//2-Oxocarboxylic acid metabolism	K01681;K01681;K01681;K01681;K01681;K01681	GO:0005737//cytoplasm;GO:0005739//mitochondrion;GO:0005783//endoplasmic reticulum;GO:0005794//Golgi apparatus;GO:0005829//cytosol;GO:0070062//extracellular exosome	GO:0003723//RNA binding;GO:0003994//aconitate hydratase activity;GO:0005515//protein binding;GO:0016829//lyase activity;GO:0030350//iron-responsive element binding;GO:0046872//metal ion binding;GO:0047780//citrate dehydratase activity;GO:0051536//iron-sulfur cluster binding;GO:0051538//3 iron, 4 sulfur cluster binding;GO:0051539//4 iron, 4 sulfur cluster binding	GO:0006099//tricarboxylic acid cycle;GO:0006101//citrate metabolic process;GO:0006417//regulation of translation;GO:0006879//cellular iron ion homeostasis;GO:0009791//post-embryonic development;GO:0010040//response to iron(II) ion;GO:0010468//regulation of gene expression;GO:0050892//intestinal absorption
ENSG00000122779	1981	1745	1908	2385	2728	3058	17.57	17.92	16.74	7.84	8.51	9.01	17.41	8.45333	-1.04232	0	0	TRIM24	tripartite motif containing 24 [Source:HGNC Symbol;Acc:HGNC:11812]	-	-	-	-	GO:0000791//euchromatin;GO:0005634//nucleus;GO:0005654//nucleoplasm;GO:0005726//perichromatin fibrils;GO:0005737//cytoplasm;GO:0005829//cytosol	GO:0002039//p53 binding;GO:0003677//DNA binding;GO:0003682//chromatin binding;GO:0003713//transcription coactivator activity;GO:0004672//protein kinase activity;GO:0004842//ubiquitin-protein transferase activity;GO:0005102//signaling receptor binding;GO:0005515//protein binding;GO:0008270//zinc ion binding;GO:0016740//transferase activity;GO:0016922//nuclear receptor binding;GO:0034056//estrogen …	GO:0006366//transcription by RNA polymerase II;GO:0006468//protein phosphorylation;GO:0008285//negative regulation of cell proliferation;GO:0010628//positive regulation of gene expression;GO:0016567//protein ubiquitination;GO:0030163//protein catabolic process;GO:0031647//regulation of protein stability;GO:0042981//regulation of apoptotic process;GO:0045892//negative regulation of transcription, …
ENSG00000122986	87	66	88	1779	1762	2096	0.34	0.8	0.4	9.32	11.21	10.14	0.513333	10.2233	4.31583	0	0	HVCN1	hydrogen voltage gated channel 1 [Source:HGNC Symbol;Acc:HGNC:28240]	-	-	-	-	GO:0005886//plasma membrane;GO:0005887//integral component of plasma membrane;GO:0016020//membrane;GO:0016021//integral component of membrane;GO:0016324//apical plasma membrane;GO:0030667//secretory granule membrane;GO:0030670//phagocytic vesicle membrane;GO:0035579//specific granule membrane	GO:0005216//ion channel activity;GO:0005244//voltage-gated ion channel activity;GO:0022843//voltage-gated cation channel activity;GO:0030171//voltage-gated proton channel activity;GO:0042802//identical protein binding	GO:0006811//ion transport;GO:0009268//response to pH;GO:0010043//response to zinc ion;GO:0032930//positive regulation of superoxide anion generation;GO:0034765//regulation of ion transmembrane transport;GO:0035036//sperm-egg recognition;GO:0043312//neutrophil degranulation;GO:0045454//cell redox homeostasis;GO:0051453//regulation of intracellular pH;GO:0055085//transmembrane transport;GO:0071294/…
ENSG00000124151	14489	11814	13712	681	750	779	70.18	69.2	69.07	9.71	11.38	9.78	69.4833	10.29	-2.75542	0	0	NCOA3	nuclear receptor coactivator 3 [Source:HGNC Symbol;Acc:HGNC:7670]	Human Diseases;Human Diseases;Organismal Systems;Organismal Systems;Human Diseases	Cancers;Cancers;Endocrine system;Endocrine system;Drug resistance	ko05200//Pathways in cancer;ko05224//Breast cancer;ko04915//Estrogen signaling pathway;ko04919//Thyroid hormone signaling pathway;ko01522//Endocrine resistance	K11256;K11256;K11256;K11256;K11256	GO:0000785//chromatin;GO:0005634//nucleus;GO:0005654//nucleoplasm;GO:0005737//cytoplasm;GO:0005829//cytosol;GO:0032991//protein-containing complex;GO:0070062//extracellular exosome	GO:0000993//RNA polymerase II complex binding;GO:0003713//transcription coactivator activity;GO:0004402//histone acetyltransferase activity;GO:0005515//protein binding;GO:0016740//transferase activity;GO:0016746//transferase activity, transferring acyl groups;GO:0016922//nuclear receptor binding;GO:0030374//nuclear receptor transcription coactivator activity;GO:0035257//nuclear hormone receptor b…	GO:0006355//regulation of transcription, DNA-templated;GO:0016573//histone acetylation;GO:0032870//cellular response to hormone stimulus;GO:0035624//receptor transactivation;GO:0043697//cell dedifferentiation;GO:0045618//positive regulation of keratinocyte differentiation;GO:0045944//positive regulation of transcription by RNA polymerase II;GO:0071392//cellular response to estradiol stimulus;GO:1…
ENSG00000124882	1522	1278	1433	5684	6292	5823	13.35	13.12	13.58	139.55	155.92	131.26	13.35	142.243	3.41345	0	0	EREG	epiregulin [Source:HGNC Symbol;Acc:HGNC:3443]	Environmental Information Processing;Environmental Information Processing;Human Diseases;Environmental Information Processing	Signal transduction;Signal transduction;Cancers;Signal transduction	ko04151//PI3K-Akt signaling pathway;ko04010//MAPK signaling pathway;ko05210//Colorectal cancer;ko04012//ErbB signaling pathway	K09784;K09784;K09784;K09784	GO:0005576//extracellular region;GO:0005615//extracellular space;GO:0005886//plasma membrane;GO:0005887//integral component of plasma membrane;GO:0016020//membrane;GO:0016021//integral component of membrane;GO:0030669//clathrin-coated endocytic vesicle membrane	GO:0005154//epidermal growth factor receptor binding;GO:0005515//protein binding;GO:0008083//growth factor activity	GO:0000165//MAPK cascade;GO:0001525//angiogenesis;GO:0001550//ovarian cumulus expansion;GO:0001556//oocyte maturation;GO:0001819//positive regulation of cytokine production;GO:0007143//female meiotic nuclear division;GO:0007165//signal transduction;GO:0007173//epidermal growth factor receptor signaling pathway;GO:0007267//cell-cell signaling;GO:0007275//multicellular organism development;GO:00082…
ENSG00000125266	82	49	54	691	757	855	0.54	0.29	0.23	3.74	4.15	4.32	0.353333	4.07	3.52593	0	0	EFNB2	ephrin B2 [Source:HGNC Symbol;Acc:HGNC:3227]	Organismal Systems	Development	ko04360//Axon guidance	K05463	GO:0005886//plasma membrane;GO:0005887//integral component of plasma membrane;GO:0005912//adherens junction;GO:0005925//focal adhesion;GO:0016020//membrane;GO:0016021//integral component of membrane;GO:0030054//cell junction;GO:0098978//glutamatergic synapse;GO:0099056//integral component of presynaptic membrane	GO:0001618//virus receptor activity;GO:0005515//protein binding;GO:0046875//ephrin receptor binding	GO:0001525//angiogenesis;GO:0002042//cell migration involved in sprouting angiogenesis;GO:0007155//cell adhesion;GO:0007267//cell-cell signaling;GO:0007275//multicellular organism development;GO:0007399//nervous system development;GO:0007411//axon guidance;GO:0008284//positive regulation of cell proliferation;GO:0009653//anatomical structure morphogenesis;GO:0010977//negative regulation of neuron…
ENSG00000127325	10	16	13	6399	6647	7640	0.13	0.32	0.19	18.35	20.85	20.32	0.213333	19.84	6.53916	0	0	BEST3	bestrophin 3 [Source:HGNC Symbol;Acc:HGNC:17105]	-	-	-	-	GO:0005886//plasma membrane;GO:0016020//membrane;GO:0016021//integral component of membrane;GO:0034707//chloride channel complex	GO:0003674//molecular_function;GO:0005254//chloride channel activity;GO:0005515//protein binding	GO:0006811//ion transport;GO:0006821//chloride transport;GO:0008150//biological_process;GO:0015698//inorganic anion transport;GO:0043271//negative regulation of ion transport
ENSG00000127870	1707	1474	1578	3760	3747	4429	16.16	16.23	16.13	37.21	39.08	37.8	16.1733	38.03	1.23352	0	0	RNF6	ring finger protein 6 [Source:HGNC Symbol;Acc:HGNC:10069]	-	-	-	-	GO:0005634//nucleus;GO:0005654//nucleoplasm;GO:0005737//cytoplasm;GO:0016605//PML body;GO:0030424//axon;GO:0031965//nuclear membrane;GO:0042995//cell projection;GO:0043231//intracellular membrane-bounded organelle	GO:0004842//ubiquitin-protein transferase activity;GO:0005515//protein binding;GO:0016740//transferase activity;GO:0046872//metal ion binding;GO:0050681//androgen receptor binding;GO:0061630//ubiquitin protein ligase activity	GO:0006355//regulation of transcription, DNA-templated;GO:0006511//ubiquitin-dependent protein catabolic process;GO:0016567//protein ubiquitination;GO:0030517//negative regulation of axon extension;GO:0044314//protein K27-linked ubiquitination;GO:0045893//positive regulation of transcription, DNA-templated;GO:0060765//regulation of androgen receptor signaling pathway;GO:0070936//protein K48-linke…
ENSG00000131018	3667	2987	3600	7355	7864	8001	14.97	14.25	16.09	59.71	58.73	55.5	15.1033	57.98	1.94069	0	0	SYNE1	spectrin repeat containing nuclear envelope protein 1 [Source:HGNC Symbol;Acc:HGNC:17089]	-	-	-	-	GO:0000932//P-body;GO:0005634//nucleus;GO:0005635//nuclear envelope;GO:0005640//nuclear outer membrane;GO:0005654//nucleoplasm;GO:0005730//nucleolus;GO:0005737//cytoplasm;GO:0005794//Golgi apparatus;GO:0005813//centrosome;GO:0005856//cytoskeleton;GO:0016020//membrane;GO:0016021//integral component of membrane;GO:0030017//sarcomere;GO:0031965//nuclear membrane;GO:0034993//meiotic nuclear membrane …	GO:0003723//RNA binding;GO:0003779//actin binding;GO:0005515//protein binding;GO:0005521//lamin binding;GO:0008092//cytoskeletal protein binding;GO:0019899//enzyme binding;GO:0042803//protein homodimerization activity;GO:0051015//actin filament binding	GO:0006997//nucleus organization;GO:0007030//Golgi organization;GO:0007283//spermatogenesis;GO:0030154//cell differentiation;GO:0042692//muscle cell differentiation;GO:0090292//nuclear matrix anchoring at nuclear membrane
ENSG00000131652	690	574	688	1151	1236	1320	17.63	17.36	18.1	37.65	40.74	37.57	17.6967	38.6533	1.12712	0	0	THOC6	THO complex 6 [Source:HGNC Symbol;Acc:HGNC:28369]	Genetic Information Processing	Translation	ko03013//RNA transport	K13175	GO:0000346//transcription export complex;GO:0000347//THO complex;GO:0000445//THO complex part of transcription export complex;GO:0000781//chromosome, telomeric region;GO:0005634//nucleus;GO:0005654//nucleoplasm;GO:0016604//nuclear body;GO:0016607//nuclear speck	GO:0003723//RNA binding;GO:0005515//protein binding	GO:0006397//mRNA processing;GO:0006405//RNA export from nucleus;GO:0006406//mRNA export from nucleus;GO:0006915//apoptotic process;GO:0007275//multicellular organism development;GO:0007417//central nervous system development;GO:0008380//RNA splicing;GO:0031124//mRNA 3'-end processing;GO:0043066//negative regulation of apoptotic process;GO:0046784//viral mRNA export from host cell nucleus;GO:00510…
ENSG00000132002	2781	2262	2634	19696	20914	22575	46.3	44.69	45.46	919.69	970.13	937.54	45.4833	942.453	4.37301	0	0	DNAJB1	DnaJ heat shock protein family (Hsp40) member B1 [Source:HGNC Symbol;Acc:HGNC:5270]	Human Diseases;Genetic Information Processing	Infectious diseases;Folding, sorting and degradation	ko05164//Influenza A;ko04141//Protein processing in endoplasmic reticulum	K09507;K09507	GO:0005634//nucleus;GO:0005654//nucleoplasm;GO:0005730//nucleolus;GO:0005737//cytoplasm;GO:0005829//cytosol;GO:0014069//postsynaptic density;GO:0043025//neuronal cell body;GO:0043197//dendritic spine;GO:0061827//sperm head;GO:0070062//extracellular exosome;GO:0098794//postsynapse;GO:0098978//glutamatergic synapse	GO:0001671//ATPase activator activity;GO:0003714//transcription corepressor activity;GO:0005515//protein binding;GO:0030544//Hsp70 protein binding;GO:0044183//protein binding involved in protein folding;GO:0045296//cadherin binding;GO:0051082//unfolded protein binding;GO:0051087//chaperone binding;GO:0051117//ATPase binding	GO:0000122//negative regulation of transcription by RNA polymerase II;GO:0006457//protein folding;GO:0006986//response to unfolded protein;GO:0030900//forebrain development;GO:0032781//positive regulation of ATPase activity;GO:0051085//chaperone cofactor-dependent protein refolding;GO:0090084//negative regulation of inclusion body assembly;GO:0097201//negative regulation of transcription from RNA…
ENSG00000132432	662	609	845	2085	2129	2391	49.29	53.57	64.48	157.94	143.78	121.89	55.78	141.203	1.33995	0	0	SEC61G	SEC61 translocon subunit gamma [Source:HGNC Symbol;Acc:HGNC:18277]	Cellular Processes;Genetic Information Processing;Human Diseases;Genetic Information Processing	Transport and catabolism;Folding, sorting and degradation;Infectious diseases;Folding, sorting and degradation	ko04145//Phagosome;ko04141//Protein processing in endoplasmic reticulum;ko05110//Vibrio cholerae infection;ko03060//Protein export	K07342;K07342;K07342;K07342	GO:0005783//endoplasmic reticulum;GO:0005789//endoplasmic reticulum membrane;GO:0005829//cytosol;GO:0016020//membrane;GO:0016021//integral component of membrane;GO:0071261//Ssh1 translocon complex	GO:0005515//protein binding;GO:0008320//protein transmembrane transporter activity;GO:0015450//P-P-bond-hydrolysis-driven protein transmembrane transporter activity	GO:0006605//protein targeting;GO:0006886//intracellular protein transport;GO:0015031//protein transport;GO:0031204//posttranslational protein targeting to membrane, translocation;GO:0045047//protein targeting to ER;GO:0045048//protein insertion into ER membrane;GO:0071806//protein transmembrane transport
ENSG00000132952	1253	1084	1171	2024	2060	2249	8.75	7.9	8.22	24.06	22.14	22.35	8.29	22.85	1.46275	0	0	USPL1	ubiquitin specific peptidase like 1 [Source:HGNC Symbol;Acc:HGNC:20294]	-	-	-	-	GO:0005615//extracellular space;GO:0005634//nucleus;GO:0015030//Cajal body	GO:0005515//protein binding;GO:0008233//peptidase activity;GO:0008234//cysteine-type peptidase activity;GO:0016787//hydrolase activity;GO:0032183//SUMO binding;GO:0070140//SUMO-specific isopeptidase activity	GO:0006508//proteolysis;GO:0008283//cell proliferation;GO:0009301//snRNA transcription;GO:0016926//protein desumoylation;GO:0030576//Cajal body organization
ENSG00000133069	88	67	75	1045	998	1192	0.88	0.78	0.77	11.77	11.29	12.95	0.81	12.0033	3.88937	0	0	TMCC2	transmembrane and coiled-coil domain family 2 [Source:HGNC Symbol;Acc:HGNC:24239]	-	-	-	-	GO:0005783//endoplasmic reticulum;GO:0005789//endoplasmic reticulum membrane;GO:0012505//endomembrane system;GO:0016020//membrane;GO:0016021//integral component of membrane	GO:0005515//protein binding	GO:0042982//amyloid precursor protein metabolic process
ENSG00000135655	1824	1597	1733	1906	1881	2240	22.57	20.37	23.47	48.43	41.96	45.88	22.1367	45.4233	1.037	0	0	USP15	ubiquitin specific peptidase 15 [Source:HGNC Symbol;Acc:HGNC:12613]	Cellular Processes	Transport and catabolism	ko04137//Mitophagy - animal	K21343	GO:0005634//nucleus;GO:0005737//cytoplasm;GO:0005739//mitochondrion;GO:0005829//cytosol;GO:0005886//plasma membrane	GO:0003824//catalytic activity;GO:0004197//cysteine-type endopeptidase activity;GO:0004843//thiol-dependent ubiquitin-specific protease activity;GO:0005160//transforming growth factor beta receptor binding;GO:0005515//protein binding;GO:0008233//peptidase activity;GO:0008234//cysteine-type peptidase activity;GO:0016787//hydrolase activity;GO:0042802//identical protein binding;GO:0046332//SMAD bin…	GO:0006508//proteolysis;GO:0006511//ubiquitin-dependent protein catabolic process;GO:0007179//transforming growth factor beta receptor signaling pathway;GO:0016032//viral process;GO:0016579//protein deubiquitination;GO:0030509//BMP signaling pathway;GO:0035520//monoubiquitinated protein deubiquitination;GO:0035616//histone H2B conserved C-terminal lysine deubiquitination;GO:0060389//pathway-restr…
ENSG00000135678	362	319	383	2921	2972	3771	4.58	3.8	4.34	48.52	49.68	60	4.24	52.7333	3.63658	0	0	CPM	carboxypeptidase M [Source:HGNC Symbol;Acc:HGNC:2311]	-	-	-	-	GO:0005576//extracellular region;GO:0005615//extracellular space;GO:0005886//plasma membrane;GO:0009986//cell surface;GO:0016020//membrane;GO:0016021//integral component of membrane;GO:0031225//anchored component of membrane;GO:0070062//extracellular exosome	GO:0004180//carboxypeptidase activity;GO:0004181//metallocarboxypeptidase activity;GO:0008233//peptidase activity;GO:0008237//metallopeptidase activity;GO:0008270//zinc ion binding;GO:0016787//hydrolase activity;GO:0046872//metal ion binding	GO:0006508//proteolysis;GO:0006518//peptide metabolic process;GO:0009653//anatomical structure morphogenesis;GO:0016485//protein processing
ENSG00000136738	2239	2006	2603	4566	4429	5072	9.23	8.69	8.91	17.91	17.06	19.42	8.94333	18.13	1.01949	0	0	STAM	signal transducing adaptor molecule [Source:HGNC Symbol;Acc:HGNC:11357]	Cellular Processes;Environmental Information Processing	Transport and catabolism;Signal transduction	ko04144//Endocytosis;ko04630//Jak-STAT signaling pathway	K04705;K04705	GO:0005737//cytoplasm;GO:0005768//endosome;GO:0005829//cytosol;GO:0016020//membrane;GO:0031901//early endosome membrane;GO:0033565//ESCRT-0 complex;GO:0043231//intracellular membrane-bounded organelle	GO:0005515//protein binding;GO:0044389//ubiquitin-like protein ligase binding	GO:0006886//intracellular protein transport;GO:0007165//signal transduction;GO:0015031//protein transport;GO:0016197//endosomal transport;GO:0016236//macroautophagy;GO:0016579//protein deubiquitination;GO:0036258//multivesicular body assembly;GO:0042059//negative regulation of epidermal growth factor receptor signaling pathway;GO:0043328//protein transport to vacuole involved in ubiquitin-depende…
ENSG00000137502	700	638	700	3342	3486	3525	2.47	4.85	3.91	22.6	23.17	19.72	3.74333	21.83	2.54392	0	0	RAB30	RAB30, member RAS oncogene family [Source:HGNC Symbol;Acc:HGNC:9770]	-	-	-	-	GO:0000139//Golgi membrane;GO:0005737//cytoplasm;GO:0005794//Golgi apparatus;GO:0005795//Golgi stack;GO:0005801//cis-Golgi network;GO:0005802//trans-Golgi network;GO:0016020//membrane;GO:0031985//Golgi cisterna;GO:0043231//intracellular membrane-bounded organelle	GO:0000166//nucleotide binding;GO:0003924//GTPase activity;GO:0005515//protein binding;GO:0005525//GTP binding	GO:0007030//Golgi organization;GO:0032482//Rab protein signal transduction
ENSG00000138035	1600	1347	1627	2202	2149	2602	21.87	16.3	17.1	40.96	45.76	44.35	18.4233	43.69	1.24577	0	0	PNPT1	polyribonucleotide nucleotidyltransferase 1 [Source:HGNC Symbol;Acc:HGNC:23166]	Genetic Information Processing	Folding, sorting and degradation	ko03018//RNA degradation	K00962	GO:0005634//nucleus;GO:0005737//cytoplasm;GO:0005739//mitochondrion;GO:0005758//mitochondrial intermembrane space;GO:0005759//mitochondrial matrix;GO:0005789//endoplasmic reticulum membrane;GO:0005829//cytosol;GO:0016020//membrane;GO:0042788//polysomal ribosome;GO:0045025//mitochondrial degradosome	GO:0000175//3'-5'-exoribonuclease activity;GO:0003676//nucleic acid binding;GO:0003723//RNA binding;GO:0004518//nuclease activity;GO:0004527//exonuclease activity;GO:0004654//polyribonucleotide nucleotidyltransferase activity;GO:0005515//protein binding;GO:0008266//poly(U) RNA binding;GO:0016740//transferase activity;GO:0016779//nucleotidyltransferase activity;GO:0016787//hydrolase activity;GO:00…	GO:0000957//mitochondrial RNA catabolic process;GO:0000958//mitochondrial mRNA catabolic process;GO:0000962//positive regulation of mitochondrial RNA catabolic process;GO:0000964//mitochondrial RNA 5'-end processing;GO:0000965//mitochondrial RNA 3'-end processing;GO:0006396//RNA processing;GO:0006397//mRNA processing;GO:0006401//RNA catabolic process;GO:0006402//mRNA catabolic process;GO:0034599/…
ENSG00000138646	254	208	242	701	679	802	2.72	2.65	2.69	22.14	21.72	23	2.68667	22.2867	3.05229	0	0	HERC5	HECT and RLD domain containing E3 ubiquitin protein ligase 5 [Source:HGNC Symbol;Acc:HGNC:24368]	-	-	-	-	GO:0005737//cytoplasm;GO:0005829//cytosol;GO:0048471//perinuclear region of cytoplasm	GO:0003723//RNA binding;GO:0004842//ubiquitin-protein transferase activity;GO:0005515//protein binding;GO:0016740//transferase activity;GO:0042296//ISG15 transferase activity;GO:0061630//ubiquitin protein ligase activity	GO:0000079//regulation of cyclin-dependent protein serine/threonine kinase activity;GO:0000209//protein polyubiquitination;GO:0002376//immune system process;GO:0016567//protein ubiquitination;GO:0018215//protein phosphopantetheinylation;GO:0032020//ISG15-protein conjugation;GO:0032480//negative regulation of type I interferon production;GO:0045087//innate immune response;GO:0050688//regulation of…
ENSG00000138685	3454	3219	3627	7072	7300	7632	12.47	12.98	11.82	42.03	43.38	38.8	12.4233	41.4033	1.73669	0	0	FGF2	fibroblast growth factor 2 [Source:HGNC Symbol;Acc:HGNC:3676]	Human Diseases;Environmental Information Processing;Environmental Information Processing;Environmental Information Processing;Environmental Information Processing;Cellular Processes;Human Diseases;Human Diseases;Human Diseases;Human Diseases;Cellular Processes;Human Diseases;Human Diseases	Cancers;Signal transduction;Signal transduction;Signal transduction;Signal transduction;Cell motility;Cancers;Infectious diseases;Cancers;Cancers;Cellular community - eukaryotes;Drug resistance;Cancers	ko05200//Pathways in cancer;ko04151//PI3K-Akt signaling pathway;ko04010//MAPK signaling pathway;ko04014//Ras signaling pathway;ko04015//Rap1 signaling pathway;ko04810//Regulation of actin cytoskeleton;ko05205//Proteoglycans in cancer;ko05167//Kaposi sarcoma-associated herpesvirus infection;ko05224//Breast cancer;ko05226//Gastric cancer;ko04550//Signaling pathways regulating pluripotency of stem c…	K18497;K18497;K18497;K18497;K18497;K18497;K18497;K18497;K18497;K18497;K18497;K18497;K18497	GO:0005576//extracellular region;GO:0005615//extracellular space;GO:0005634//nucleus;GO:0005737//cytoplasm	GO:0005104//fibroblast growth factor receptor binding;GO:0005125//cytokine activity;GO:0005178//integrin binding;GO:0005515//protein binding;GO:0008083//growth factor activity;GO:0008201//heparin binding;GO:0019956//chemokine binding;GO:0030374//nuclear receptor transcription coactivator activity;GO:0042056//chemoattractant activity;GO:0042802//identical protein binding;GO:0090722//receptor-recep…	GO:0000165//MAPK cascade;GO:0000186//activation of MAPKK activity;GO:0000187//activation of MAPK activity;GO:0001525//angiogenesis;GO:0001658//branching involved in ureteric bud morphogenesis;GO:0001759//organ induction;GO:0001934//positive regulation of protein phosphorylation;GO:0001938//positive regulation of endothelial cell proliferation;GO:0002042//cell migration involved in sprouting angio…
ENSG00000139620	970	734	904	2443	2519	2891	14.36	13.06	12.65	39.82	34.29	35.98	13.3567	36.6967	1.45809	0	0	KANSL2	KAT8 regulatory NSL complex subunit 2 [Source:HGNC Symbol;Acc:HGNC:26024]	-	-	-	-	GO:0000123//histone acetyltransferase complex;GO:0005634//nucleus;GO:0005654//nucleoplasm;GO:0005829//cytosol;GO:0005886//plasma membrane;GO:0015629//actin cytoskeleton;GO:0044545//NSL complex	GO:0005515//protein binding	GO:0006325//chromatin organization;GO:0043981//histone H4-K5 acetylation;GO:0043982//histone H4-K8 acetylation;GO:0043984//histone H4-K16 acetylation
ENSG00000139926	971	807	969	2509	2930	2824	5.18	4.81	5.1	22.09	19.41	16.76	5.03	19.42	1.94891	0	0	FRMD6	FERM domain containing 6 [Source:HGNC Symbol;Acc:HGNC:19839]	Environmental Information Processing;Environmental Information Processing	Signal transduction;Signal transduction	ko04390//Hippo signaling pathway;ko04392//Hippo signaling pathway - multiple species	K16822;K16822	GO:0005737//cytoplasm;GO:0005856//cytoskeleton;GO:0005886//plasma membrane;GO:0016020//membrane	GO:0005515//protein binding	GO:0031032//actomyosin structure organization
ENSG00000139973	36	21	25	3393	3535	3992	0.11	0.11	0.18	37.49	38.58	38.45	0.133333	38.1733	8.16138	0	0	SYT16	synaptotagmin 16 [Source:HGNC Symbol;Acc:HGNC:23142]	-	-	-	-	GO:0016020//membrane;GO:0016021//integral component of membrane	GO:0005515//protein binding;GO:0005543//phospholipid binding;GO:0042802//identical protein binding	GO:0006887//exocytosis
ENSG00000140319	796	729	880	4641	4512	5304	24.26	26.86	28.37	66.84	61.49	69.66	26.4967	65.9967	1.31658	0	0	SRP14	signal recognition particle 14 [Source:HGNC Symbol;Acc:HGNC:11299]	Genetic Information Processing	Folding, sorting and degradation	ko03060//Protein export	K03104	GO:0005576//extracellular region;GO:0005634//nucleus;GO:0005737//cytoplasm;GO:0005786//signal recognition particle, endoplasmic reticulum targeting;GO:0005829//cytosol;GO:0034774//secretory granule lumen;GO:0048500//signal recognition particle;GO:1904813//ficolin-1-rich granule lumen	GO:0003723//RNA binding;GO:0005515//protein binding;GO:0008312//7S RNA binding;GO:0030942//endoplasmic reticulum signal peptide binding	GO:0006613//cotranslational protein targeting to membrane;GO:0006614//SRP-dependent cotranslational protein targeting to membrane;GO:0043312//neutrophil degranulation;GO:0045047//protein targeting to ER
ENSG00000141540	70	51	46	789	852	1048	0.54	0.48	0.62	9.53	9.55	11.08	0.546667	10.0533	4.20087	0	0	TTYH2	tweety family member 2 [Source:HGNC Symbol;Acc:HGNC:13877]	-	-	-	-	GO:0005886//plasma membrane;GO:0016020//membrane;GO:0016021//integral component of membrane;GO:0034707//chloride channel complex	GO:0005229//intracellular calcium activated chloride channel activity;GO:0005254//chloride channel activity;GO:0005515//protein binding;GO:0072320//volume-sensitive chloride channel activity	GO:0006811//ion transport;GO:0006821//chloride transport
ENSG00000143322	4537	4208	5045	8247	8404	10025	17.3	19.01	18.92	78.49	78.52	85.29	18.41	80.7667	2.13327	0	0	ABL2	ABL proto-oncogene 2, non-receptor tyrosine kinase [Source:HGNC Symbol;Acc:HGNC:77]	Environmental Information Processing;Human Diseases;Environmental Information Processing	Signal transduction;Cardiovascular diseases;Signal transduction	ko04014//Ras signaling pathway;ko05416//Viral myocarditis;ko04012//ErbB signaling pathway	K08887;K08887;K08887	GO:0005737//cytoplasm;GO:0005829//cytosol;GO:0005856//cytoskeleton;GO:0015629//actin cytoskeleton	GO:0000166//nucleotide binding;GO:0000287//magnesium ion binding;GO:0001784//phosphotyrosine residue binding;GO:0003785//actin monomer binding;GO:0004672//protein kinase activity;GO:0004713//protein tyrosine kinase activity;GO:0004714//transmembrane receptor protein tyrosine kinase activity;GO:0004715//non-membrane spanning protein tyrosine kinase activity;GO:0005515//protein binding;GO:0005524//…	GO:0006464//cellular protein modification process;GO:0006468//protein phosphorylation;GO:0007155//cell adhesion;GO:0007165//signal transduction;GO:0007204//positive regulation of cytosolic calcium ion concentration;GO:0010506//regulation of autophagy;GO:0010863//positive regulation of phospholipase C activity;GO:0010976//positive regulation of neuron projection development;GO:0016310//phosphoryla…
ENSG00000143552	50	40	29	1070	1047	1243	0.62	0.59	0.45	40.21	35.96	36.92	0.553333	37.6967	6.09014	0	0	NUP210L	nucleoporin 210 like [Source:HGNC Symbol;Acc:HGNC:29915]	Genetic Information Processing	Translation	ko03013//RNA transport	K14314	GO:0005643//nuclear pore;GO:0016020//membrane;GO:0016021//integral component of membrane	-	-
ENSG00000145920	69129	57667	68335	3629	3965	3977	526.29	524.65	525.65	90.1	98.65	88.07	525.53	92.2733	-2.50979	0	0	CPLX2	complexin 2 [Source:HGNC Symbol;Acc:HGNC:2310]	Organismal Systems	Nervous system	ko04721//Synaptic vesicle cycle	K15294	GO:0005634//nucleus;GO:0005737//cytoplasm;GO:0005829//cytosol;GO:0030054//cell junction;GO:0030425//dendrite;GO:0031201//SNARE complex;GO:0042995//cell projection;GO:0043025//neuronal cell body;GO:0043195//terminal bouton;GO:0043204//perikaryon;GO:0044305//calyx of Held;GO:0045202//synapse;GO:0070033//synaptobrevin 2-SNAP-25-syntaxin-1a-complexin II complex;GO:0070554//synaptobrevin 2-SNAP-25-syn…	GO:0000149//SNARE binding;GO:0005515//protein binding;GO:0017075//syntaxin-1 binding;GO:0019905//syntaxin binding;GO:0048306//calcium-dependent protein binding	GO:0006836//neurotransmitter transport;GO:0006887//exocytosis;GO:0006904//vesicle docking involved in exocytosis;GO:0007399//nervous system development;GO:0016079//synaptic vesicle exocytosis;GO:0017157//regulation of exocytosis;GO:0030154//cell differentiation;GO:0031630//regulation of synaptic vesicle fusion to presynaptic active zone membrane;GO:0031915//positive regulation of synaptic plastic…
ENSG00000146021	102	113	131	644	699	760	0.9	0.87	1.04	13.61	13.62	13.49	0.936667	13.5733	3.8571	0	0	KLHL3	kelch like family member 3 [Source:HGNC Symbol;Acc:HGNC:6354]	-	-	-	-	GO:0005737//cytoplasm;GO:0005829//cytosol;GO:0005856//cytoskeleton;GO:0031463//Cul3-RING ubiquitin ligase complex	GO:0003779//actin binding;GO:0005198//structural molecule activity;GO:0005515//protein binding;GO:0097602//cullin family protein binding	GO:0006511//ubiquitin-dependent protein catabolic process;GO:0016567//protein ubiquitination;GO:0043687//post-translational protein modification;GO:0050801//ion homeostasis;GO:0061912//selective autophagy;GO:0070294//renal sodium ion absorption;GO:0070936//protein K48-linked ubiquitination;GO:0072156//distal tubule morphogenesis
ENSG00000147010	2623	2446	2739	3757	3858	4619	32.64	35.44	34.29	68.9	69.04	72.53	34.1233	70.1567	1.03982	0	0	SH3KBP1	SH3 domain containing kinase binding protein 1 [Source:HGNC Symbol;Acc:HGNC:13867]	Cellular Processes	Transport and catabolism	ko04144//Endocytosis	K12470	GO:0005737//cytoplasm;GO:0005829//cytosol;GO:0005856//cytoskeleton;GO:0005886//plasma membrane;GO:0005911//cell-cell junction;GO:0005925//focal adhesion;GO:0016020//membrane;GO:0030054//cell junction;GO:0030139//endocytic vesicle;GO:0030659//cytoplasmic vesicle membrane;GO:0031410//cytoplasmic vesicle;GO:0043005//neuron projection;GO:0045202//synapse	GO:0005515//protein binding;GO:0016301//kinase activity;GO:0017124//SH3 domain binding	GO:0006897//endocytosis;GO:0006915//apoptotic process;GO:0007010//cytoskeleton organization;GO:0007015//actin filament organization;GO:0007267//cell-cell signaling;GO:0007411//axon guidance;GO:0008360//regulation of cell shape;GO:0016310//phosphorylation;GO:0016477//cell migration;GO:0042059//negative regulation of epidermal growth factor receptor signaling pathway;GO:0050871//positive regulation…
ENSG00000147174	124	99	132	936	927	1135	1.18	1.38	1.38	15.01	15.43	15.41	1.31333	15.2833	3.54065	0	0	GCNA	germ cell nuclear acidic peptidase [Source:HGNC Symbol;Acc:HGNC:15805]	-	-	-	-	GO:0005634//nucleus;GO:0005654//nucleoplasm	-	-
ENSG00000147223	44	52	80	1040	1018	1323	0.23	0.2	0.23	4.87	4.74	6.22	0.22	5.27667	4.58405	0	0	RIPPLY1	ripply transcriptional repressor 1 [Source:HGNC Symbol;Acc:HGNC:25117]	-	-	-	-	GO:0005634//nucleus	GO:0005515//protein binding	GO:0000122//negative regulation of transcription by RNA polymerase II;GO:0001757//somite specification;GO:0007275//multicellular organism development;GO:0009880//embryonic pattern specification;GO:0032525//somite rostral/caudal axis specification;GO:0045892//negative regulation of transcription, DNA-templated
ENSG00000148057	130	105	135	953	933	1151	3.8	3.67	3.61	14.19	12.36	13.94	3.69333	13.4967	1.86961	0	0	IDNK	IDNK gluconokinase [Source:HGNC Symbol;Acc:HGNC:31367]	Metabolism;Metabolism;Metabolism	Global and overview maps;Global and overview maps;Carbohydrate metabolism	ko01100//Metabolic pathways;ko01200//Carbon metabolism;ko00030//Pentose phosphate pathway	K00851;K00851;K00851	-	GO:0000166//nucleotide binding;GO:0003674//molecular_function;GO:0005524//ATP binding;GO:0016301//kinase activity;GO:0016740//transferase activity;GO:0046316//gluconokinase activity	GO:0005975//carbohydrate metabolic process;GO:0008150//biological_process;GO:0016310//phosphorylation;GO:0046177//D-gluconate catabolic process
ENSG00000148154	1253	1095	1197	1628	1787	1923	10.26	11.47	9.83	19.29	23.76	20.45	10.52	21.1667	1.00866	0	0	UGCG	UDP-glucose ceramide glucosyltransferase [Source:HGNC Symbol;Acc:HGNC:12524]	Metabolism;Metabolism	Global and overview maps;Lipid metabolism	ko01100//Metabolic pathways;ko00600//Sphingolipid metabolism	K00720;K00720	GO:0000139//Golgi membrane;GO:0005794//Golgi apparatus;GO:0016020//membrane;GO:0016021//integral component of membrane	GO:0005515//protein binding;GO:0008120//ceramide glucosyltransferase activity;GO:0016740//transferase activity;GO:0016757//transferase activity, transferring glycosyl groups;GO:0102769//dihydroceramide glucosyltransferase activity	GO:0006497//protein lipidation;GO:0006629//lipid metabolic process;GO:0006665//sphingolipid metabolic process;GO:0006679//glucosylceramide biosynthetic process;GO:0006687//glycosphingolipid metabolic process;GO:0008544//epidermis development;GO:0009966//regulation of signal transduction;GO:0030154//cell differentiation;GO:0030216//keratinocyte differentiation;GO:0033210//leptin-mediated signaling…
ENSG00000148426	375	319	353	944	1109	1079	3.66	4.23	3.87	26.73	28.34	26.05	3.92	27.04	2.78617	0	0	PROSER2	proline and serine rich 2 [Source:HGNC Symbol;Acc:HGNC:23728]	-	-	-	-	-	GO:0005515//protein binding	-
ENSG00000148459	277	250	269	2026	2115	2510	6.75	7.13	5.69	14.4	13.34	16.01	6.52333	14.5833	1.16064	0	0	PDSS1	decaprenyl diphosphate synthase subunit 1 [Source:HGNC Symbol;Acc:HGNC:17759]	Metabolism	Metabolism of terpenoids and polyketides	ko00900//Terpenoid backbone biosynthesis	K12504	GO:0005739//mitochondrion;GO:0005759//mitochondrial matrix;GO:1990234//transferase complex	GO:0000010//trans-hexaprenyltranstransferase activity;GO:0004659//prenyltransferase activity;GO:0005515//protein binding;GO:0016740//transferase activity;GO:0046872//metal ion binding;GO:0046982//protein heterodimerization activity;GO:0050347//trans-octaprenyltranstransferase activity;GO:0097269//all-trans-decaprenyl-diphosphate synthase activity	GO:0006744//ubiquinone biosynthetic process;GO:0008299//isoprenoid biosynthetic process
ENSG00000148677	32	31	26	780	869	782	0.67	0.77	0.57	48.33	53.57	43.34	0.67	48.4133	6.1751	0	0	ANKRD1	ankyrin repeat domain 1 [Source:HGNC Symbol;Acc:HGNC:15819]	-	-	-	-	GO:0001650//fibrillar center;GO:0005634//nucleus;GO:0005654//nucleoplasm;GO:0005667//transcription factor complex;GO:0005737//cytoplasm;GO:0005829//cytosol;GO:0030016//myofibril;GO:0031674//I band;GO:0032991//protein-containing complex	GO:0001085//RNA polymerase II transcription factor binding;GO:0002039//p53 binding;GO:0003677//DNA binding;GO:0003713//transcription coactivator activity;GO:0003714//transcription corepressor activity;GO:0005515//protein binding;GO:0008134//transcription factor binding;GO:0031432//titin binding;GO:0042826//histone deacetylase binding;GO:0061629//RNA polymerase II sequence-specific DNA-binding tra…	GO:0000122//negative regulation of transcription by RNA polymerase II;GO:0006357//regulation of transcription by RNA polymerase II;GO:0010976//positive regulation of neuron projection development;GO:0019222//regulation of metabolic process;GO:0035690//cellular response to drug;GO:0035914//skeletal muscle cell differentiation;GO:0035994//response to muscle stretch;GO:0043065//positive regulation o…
ENSG00000149196	839	702	779	2291	2313	2256	23.44	21.67	20.11	67.2	65.39	59.18	21.74	63.9233	1.55599	0	0	HIKESHI	heat shock protein nuclear import factor hikeshi [Source:HGNC Symbol;Acc:HGNC:26938]	-	-	-	-	GO:0005634//nucleus;GO:0005654//nucleoplasm;GO:0005737//cytoplasm;GO:0005829//cytosol;GO:0016604//nuclear body;GO:0016607//nuclear speck	GO:0005515//protein binding;GO:0030544//Hsp70 protein binding;GO:0061608//nuclear import signal receptor activity	GO:0006606//protein import into nucleus;GO:0007030//Golgi organization;GO:0015031//protein transport;GO:0030324//lung development;GO:0034605//cellular response to heat;GO:1900034//regulation of cellular response to heat
ENSG00000149201	46	48	68	1587	1568	1820	0.12	0.17	0.25	14.07	14.47	15.35	0.18	14.63	6.34479	0	0	CCDC81	coiled-coil domain containing 81 [Source:HGNC Symbol;Acc:HGNC:26281]	-	-	-	-	GO:0005737//cytoplasm;GO:0005813//centrosome;GO:0005815//microtubule organizing center;GO:0005856//cytoskeleton	GO:0005515//protein binding	-
ENSG00000149781	72	59	66	1240	1270	1518	0.63	0.51	0.57	35.06	34.06	39.22	0.57	36.1133	5.98543	0	0	FERMT3	fermitin family member 3 [Source:HGNC Symbol;Acc:HGNC:23151]	Organismal Systems	Immune system	ko04611//Platelet activation	K17084	GO:0002102//podosome;GO:0005576//extracellular region;GO:0016020//membrane;GO:0030054//cell junction;GO:0030055//cell-substrate junction;GO:0031093//platelet alpha granule lumen;GO:0042995//cell projection;GO:0070062//extracellular exosome	GO:0005178//integrin binding;GO:0005515//protein binding	GO:0002576//platelet degranulation;GO:0007155//cell adhesion;GO:0007159//leukocyte cell-cell adhesion;GO:0007160//cell-matrix adhesion;GO:0007229//integrin-mediated signaling pathway;GO:0030335//positive regulation of cell migration;GO:0033622//integrin activation;GO:0033632//regulation of cell-cell adhesion mediated by integrin;GO:0034446//substrate adhesion-dependent cell spreading;GO:0070527//…
ENSG00000150457	1167	1062	1256	1818	1844	2138	6.11	6.57	6.69	25.52	26.25	24.69	6.45667	25.4867	1.98088	0	0	LATS2	large tumor suppressor kinase 2 [Source:HGNC Symbol;Acc:HGNC:6515]	Environmental Information Processing;Environmental Information Processing	Signal transduction;Signal transduction	ko04390//Hippo signaling pathway;ko04392//Hippo signaling pathway - multiple species	K08791;K08791	GO:0000922//spindle pole;GO:0005634//nucleus;GO:0005737//cytoplasm;GO:0005815//microtubule organizing center;GO:0005829//cytosol;GO:0005856//cytoskeleton;GO:0034451//centriolar satellite	GO:0000166//nucleotide binding;GO:0004672//protein kinase activity;GO:0004674//protein serine/threonine kinase activity;GO:0005515//protein binding;GO:0005524//ATP binding;GO:0016301//kinase activity;GO:0016740//transferase activity;GO:0046872//metal ion binding	GO:0000082//G1/S transition of mitotic cell cycle;GO:0006468//protein phosphorylation;GO:0007049//cell cycle;GO:0009755//hormone-mediated signaling pathway;GO:0016310//phosphorylation;GO:0017015//regulation of transforming growth factor beta receptor signaling pathway;GO:0018105//peptidyl-serine phosphorylation;GO:0035329//hippo signaling;GO:0035556//intracellular signal transduction;GO:0043065//…
ENSG00000150991	26758	23534	25741	24040	22899	24479	554.63	574.12	559.11	1522.91	1448.95	1415.54	562.62	1462.47	1.37817	0	0	UBC	ubiquitin C [Source:HGNC Symbol;Acc:HGNC:12468]	Organismal Systems	Endocrine system	ko03320//PPAR signaling pathway	K08770	GO:0005615//extracellular space;GO:0005634//nucleus;GO:0005654//nucleoplasm;GO:0005737//cytoplasm;GO:0005741//mitochondrial outer membrane;GO:0005789//endoplasmic reticulum membrane;GO:0005829//cytosol;GO:0005886//plasma membrane;GO:0010008//endosome membrane;GO:0030666//endocytic vesicle membrane;GO:0031982//vesicle;GO:0043657//host cell;GO:0044322//endoplasmic reticulum quality control compartm…	GO:0002020//protease binding;GO:0003723//RNA binding;GO:0005515//protein binding;GO:0031386//protein tag;GO:0031625//ubiquitin protein ligase binding	GO:0000122//negative regulation of transcription by RNA polymerase II;GO:0000187//activation of MAPK activity;GO:0000209//protein polyubiquitination;GO:0000715//nucleotide-excision repair, DNA damage recognition;GO:0000717//nucleotide-excision repair, DNA duplex unwinding;GO:0002753//cytoplasmic pattern recognition receptor signaling pathway;GO:0002755//MyD88-dependent toll-like receptor signalin…
ENSG00000151014	338	327	335	2669	2937	2992	4.71	5.47	4.64	67.5	77.04	70.53	4.94	71.69	3.85919	0	0	NOCT	nocturnin [Source:HGNC Symbol;Acc:HGNC:14254]	-	-	-	-	GO:0000932//P-body;GO:0005634//nucleus;GO:0005654//nucleoplasm;GO:0005737//cytoplasm;GO:0005739//mitochondrion;GO:0048471//perinuclear region of cytoplasm	GO:0000175//3'-5'-exoribonuclease activity;GO:0003723//RNA binding;GO:0003729//mRNA binding;GO:0004535//poly(A)-specific ribonuclease activity;GO:0016787//hydrolase activity;GO:0019178//NADP phosphatase activity;GO:0046872//metal ion binding;GO:0102757//NADPH phosphatase activity	GO:0000290//deadenylation-dependent decapping of nuclear-transcribed mRNA;GO:0006366//transcription by RNA polymerase II;GO:0006739//NADP metabolic process;GO:0007623//circadian rhythm;GO:0009991//response to extracellular stimulus;GO:0010629//negative regulation of gene expression;GO:0016311//dephosphorylation;GO:0032496//response to lipopolysaccharide;GO:0032922//circadian regulation of gene ex…
ENSG00000151715	36	43	35	719	763	866	0.28	0.48	0.37	13.33	13.64	14.4	0.376667	13.79	5.19419	0	0	TMEM45B	transmembrane protein 45B [Source:HGNC Symbol;Acc:HGNC:25194]	-	-	-	-	GO:0016020//membrane;GO:0016021//integral component of membrane	GO:0005515//protein binding	-
ENSG00000151748	717	562	617	2224	2103	2462	8.68	8.44	7.39	27.6	26.96	27.08	8.17	27.2133	1.73591	0	0	SAV1	salvador family WW domain containing protein 1 [Source:HGNC Symbol;Acc:HGNC:17795]	Environmental Information Processing;Environmental Information Processing	Signal transduction;Signal transduction	ko04390//Hippo signaling pathway;ko04392//Hippo signaling pathway - multiple species	K16686;K16686	GO:0005634//nucleus;GO:0005737//cytoplasm;GO:0005829//cytosol;GO:0005886//plasma membrane;GO:0005911//cell-cell junction;GO:0030425//dendrite	GO:0005515//protein binding;GO:0030159//receptor signaling complex scaffold activity;GO:0031697//beta-1 adrenergic receptor binding;GO:0042802//identical protein binding;GO:0046332//SMAD binding;GO:0060090//molecular adaptor activity;GO:0070699//type II activin receptor binding	GO:0001942//hair follicle development;GO:0006915//apoptotic process;GO:0007165//signal transduction;GO:0030216//keratinocyte differentiation;GO:0035329//hippo signaling;GO:0042127//regulation of cell proliferation;GO:0043065//positive regulation of apoptotic process;GO:0043113//receptor clustering;GO:0045600//positive regulation of fat cell differentiation;GO:0046620//regulation of organ growth;G…
ENSG00000151929	1459	1316	1590	3793	4380	4897	21.46	22.98	24.21	164.84	189.14	190.61	22.8833	181.53	2.98784	0	0	BAG3	BAG cochaperone 3 [Source:HGNC Symbol;Acc:HGNC:939]	-	-	-	-	GO:0001725//stress fiber;GO:0005634//nucleus;GO:0005737//cytoplasm;GO:0005829//cytosol;GO:0005886//plasma membrane;GO:0016020//membrane;GO:0016235//aggresome;GO:0030018//Z disc;GO:0043005//neuron projection;GO:0101031//chaperone complex	GO:0000774//adenyl-nucleotide exchange factor activity;GO:0005515//protein binding;GO:0031072//heat shock protein binding;GO:0044877//protein-containing complex binding;GO:0045296//cadherin binding;GO:0045505//dynein intermediate chain binding;GO:0051087//chaperone binding	GO:0000045//autophagosome assembly;GO:0006457//protein folding;GO:0006915//apoptotic process;GO:0007420//brain development;GO:0008625//extrinsic apoptotic signaling pathway via death domain receptors;GO:0010664//negative regulation of striated muscle cell apoptotic process;GO:0021510//spinal cord development;GO:0034605//cellular response to heat;GO:0034620//cellular response to unfolded protein;G…
ENSG00000152137	308	224	279	946	974	1049	6.47	5.28	6.59	42.97	41.38	47.4	6.11333	43.9167	2.84474	0	0	HSPB8	heat shock protein family B (small) member 8 [Source:HGNC Symbol;Acc:HGNC:30171]	-	-	-	-	GO:0005634//nucleus;GO:0005654//nucleoplasm;GO:0005737//cytoplasm;GO:0005829//cytosol;GO:0016604//nuclear body;GO:0101031//chaperone complex	GO:0005515//protein binding;GO:0042802//identical protein binding;GO:0042803//protein homodimerization activity	GO:0006468//protein phosphorylation;GO:0034620//cellular response to unfolded protein;GO:1900034//regulation of cellular response to heat;GO:1905337//positive regulation of aggrephagy
ENSG00000152465	718	575	715	2026	2032	2405	7.69	7.68	8.46	35.96	34.94	37.46	7.94333	36.12	2.18498	0	0	NMT2	N-myristoyltransferase 2 [Source:HGNC Symbol;Acc:HGNC:7858]	-	-	-	-	GO:0005737//cytoplasm;GO:0005794//Golgi apparatus;GO:0005829//cytosol;GO:0005886//plasma membrane;GO:0016020//membrane;GO:0019898//extrinsic component of membrane;GO:0043657//host cell	GO:0004379//glycylpeptide N-tetradecanoyltransferase activity;GO:0005515//protein binding;GO:0016740//transferase activity;GO:0016746//transferase activity, transferring acyl groups	GO:0006499//N-terminal protein myristoylation;GO:0018008//N-terminal peptidyl-glycine N-myristoylation;GO:0022400//regulation of rhodopsin mediated signaling pathway;GO:0075733//intracellular transport of virus
ENSG00000152583	123	117	140	1711	1696	2041	0.17	0.2	0.23	8.04	7.87	8.5	0.2	8.13667	5.34637	0	0	SPARCL1	SPARC like 1 [Source:HGNC Symbol;Acc:HGNC:11220]	-	-	-	-	GO:0005576//extracellular region;GO:0005615//extracellular space;GO:0005788//endoplasmic reticulum lumen;GO:0062023//collagen-containing extracellular matrix;GO:0098978//glutamatergic synapse	GO:0005509//calcium ion binding;GO:0005515//protein binding;GO:0005518//collagen binding;GO:0046872//metal ion binding;GO:0050840//extracellular matrix binding	GO:0007165//signal transduction;GO:0043687//post-translational protein modification;GO:0044267//cellular protein metabolic process;GO:0048856//anatomical structure development;GO:0099560//synaptic membrane adhesion
ENSG00000153558	428	384	411	1685	1580	2104	8.72	8.86	9.15	26.68	25.93	29.92	8.91	27.51	1.62646	0	0	FBXL2	F-box and leucine rich repeat protein 2 [Source:HGNC Symbol;Acc:HGNC:13598]	-	-	-	-	GO:0005737//cytoplasm;GO:0016020//membrane;GO:0019005//SCF ubiquitin ligase complex	GO:0005515//protein binding;GO:0005516//calmodulin binding;GO:0019903//protein phosphatase binding;GO:0036312//phosphatidylinositol 3-kinase regulatory subunit binding	GO:0006464//cellular protein modification process;GO:0006508//proteolysis;GO:0006511//ubiquitin-dependent protein catabolic process;GO:0006513//protein monoubiquitination;GO:0010506//regulation of autophagy;GO:0014066//regulation of phosphatidylinositol 3-kinase signaling;GO:0016032//viral process;GO:0016567//protein ubiquitination;GO:0031146//SCF-dependent proteasomal ubiquitin-dependent protein…
ENSG00000154582	826	678	745	1300	1328	1495	38.24	34.58	32.44	80.48	75.37	68.67	35.0867	74.84	1.09289	0	0	ELOC	elongin C [Source:HGNC Symbol;Acc:HGNC:11617]	Human Diseases;Human Diseases;Genetic Information Processing;Environmental Information Processing;Human Diseases	Cancers;Infectious disease: viral;Folding, sorting and degradation;Signal transduction;Cancers	ko05200//Pathways in cancer;ko05170//Human immunodeficiency virus 1 infection;ko04120//Ubiquitin mediated proteolysis;ko04066//HIF-1 signaling pathway;ko05211//Renal cell carcinoma	K03872;K03872;K03872;K03872;K03872	GO:0005634//nucleus;GO:0005654//nucleoplasm;GO:0005829//cytosol;GO:0031462//Cul2-RING ubiquitin ligase complex;GO:0070449//elongin complex	GO:0003746//translation elongation factor activity;GO:0005515//protein binding	GO:0006357//regulation of transcription by RNA polymerase II;GO:0006366//transcription by RNA polymerase II;GO:0006368//transcription elongation from RNA polymerase II promoter;GO:0006414//translational elongation;GO:0006511//ubiquitin-dependent protein catabolic process;GO:0016032//viral process;GO:0016567//protein ubiquitination;GO:0043687//post-translational protein modification;GO:0061418//re…
ENSG00000156959	65	62	72	1778	1892	2364	0.49	0.3	0.31	15.13	15.11	18.42	0.366667	16.22	5.46716	0	0	LHFPL4	LHFPL tetraspan subfamily member 4 [Source:HGNC Symbol;Acc:HGNC:29568]	-	-	-	-	GO:0005886//plasma membrane;GO:0016020//membrane;GO:0016021//integral component of membrane;GO:0030054//cell junction;GO:0030425//dendrite;GO:0042995//cell projection;GO:0045202//synapse;GO:0045211//postsynaptic membrane;GO:0060077//inhibitory synapse	GO:0005515//protein binding;GO:0050811//GABA receptor binding	GO:0007605//sensory perception of sound;GO:0097112//gamma-aminobutyric acid receptor clustering;GO:1905702//regulation of inhibitory synapse assembly
ENSG00000157601	34	22	20	1334	1398	1500	0.46	0.38	0.22	29.05	27.39	25.8	0.353333	27.4133	6.2777	0	0	MX1	MX dynamin like GTPase 1 [Source:HGNC Symbol;Acc:HGNC:7532]	Human Diseases;Human Diseases;Human Diseases;Human Diseases	Infectious diseases;Infectious diseases;Infectious diseases;Infectious diseases	ko05165//Human papillomavirus infection;ko05164//Influenza A;ko05160//Hepatitis C;ko05162//Measles	K14754;K14754;K14754;K14754	GO:0005634//nucleus;GO:0005737//cytoplasm;GO:0005783//endoplasmic reticulum;GO:0005789//endoplasmic reticulum membrane;GO:0005829//cytosol;GO:0005886//plasma membrane;GO:0014069//postsynaptic density;GO:0015630//microtubule cytoskeleton;GO:0016020//membrane;GO:0030424//axon;GO:0031410//cytoplasmic vesicle;GO:0031965//nuclear membrane;GO:0031966//mitochondrial membrane;GO:0044327//dendritic spine …	GO:0000166//nucleotide binding;GO:0003924//GTPase activity;GO:0005515//protein binding;GO:0005525//GTP binding;GO:0008017//microtubule binding;GO:0042802//identical protein binding	GO:0000266//mitochondrial fission;GO:0002376//immune system process;GO:0003374//dynamin family protein polymerization involved in mitochondrial fission;GO:0006915//apoptotic process;GO:0006952//defense response;GO:0007165//signal transduction;GO:0009615//response to virus;GO:0016185//synaptic vesicle budding from presynaptic endocytic zone membrane;GO:0031623//receptor internalization;GO:0034340/…
ENSG00000158445	59	33	44	1222	1194	1508	0.25	0.18	0.18	13.76	13.08	15	0.203333	13.9467	6.09993	0	0	KCNB1	potassium voltage-gated channel subfamily B member 1 [Source:HGNC Symbol;Acc:HGNC:6231]	-	-	-	-	GO:0005886//plasma membrane;GO:0008076//voltage-gated potassium channel complex;GO:0016020//membrane;GO:0016021//integral component of membrane;GO:0016328//lateral plasma membrane;GO:0030054//cell junction;GO:0030424//axon;GO:0030425//dendrite;GO:0032590//dendrite membrane;GO:0032809//neuronal cell body membrane;GO:0042383//sarcolemma;GO:0042995//cell projection;GO:0043005//neuron projection;GO:0…	GO:0005216//ion channel activity;GO:0005244//voltage-gated ion channel activity;GO:0005249//voltage-gated potassium channel activity;GO:0005251//delayed rectifier potassium channel activity;GO:0005267//potassium channel activity;GO:0005515//protein binding;GO:0044325//ion channel binding;GO:0046982//protein heterodimerization activity	GO:0001508//action potential;GO:0006811//ion transport;GO:0006813//potassium ion transport;GO:0006887//exocytosis;GO:0006904//vesicle docking involved in exocytosis;GO:0007215//glutamate receptor signaling pathway;GO:0010701//positive regulation of norepinephrine secretion;GO:0031669//cellular response to nutrient levels;GO:0033605//positive regulation of catecholamine secretion;GO:0034765//regul…
ENSG00000160570	932	721	895	1645	1753	2037	19.78	18.22	19.97	91.51	99.59	102.38	19.3233	97.8267	2.33988	0	0	DEDD2	death effector domain containing 2 [Source:HGNC Symbol;Acc:HGNC:24450]	-	-	-	-	GO:0005634//nucleus;GO:0005654//nucleoplasm;GO:0005730//nucleolus	GO:0003677//DNA binding;GO:0005515//protein binding;GO:0030159//receptor signaling complex scaffold activity	GO:0006396//RNA processing;GO:0006915//apoptotic process;GO:0008625//extrinsic apoptotic signaling pathway via death domain receptors;GO:0016075//rRNA catabolic process;GO:0019725//cellular homeostasis;GO:0030262//apoptotic nuclear changes;GO:0035556//intracellular signal transduction;GO:0042981//regulation of apoptotic process;GO:0045892//negative regulation of transcription, DNA-templated;GO:20…
ENSG00000161010	437	390	472	1078	1219	1417	8.06	8.85	8.6	26.2	27.99	28.28	8.50333	27.49	1.69281	0	0	MRNIP	MRN complex interacting protein [Source:HGNC Symbol;Acc:HGNC:30817]	-	-	-	-	GO:0005634//nucleus;GO:0005654//nucleoplasm;GO:0030870//Mre11 complex	GO:0003682//chromatin binding;GO:0005515//protein binding	GO:0006281//DNA repair;GO:0006974//cellular response to DNA damage stimulus;GO:0007095//mitotic G2 DNA damage checkpoint;GO:0010212//response to ionizing radiation;GO:0045860//positive regulation of protein kinase activity;GO:0071168//protein localization to chromatin;GO:1905168//positive regulation of double-strand break repair via homologous recombination;GO:2001032//regulation of double-strand…
ENSG00000162642	221	214	268	2132	2116	2486	4.38	5.28	5.41	29.01	26.52	16.65	5.02333	24.06	2.25992	0	0	C1orf52	chromosome 1 open reading frame 52 [Source:HGNC Symbol;Acc:HGNC:24871]	-	-	-	-	GO:0005654//nucleoplasm	GO:0003723//RNA binding	-
ENSG00000162734	1090	907	1005	1496	1734	1909	15.8	15.89	16.23	30.71	35.37	36.69	15.9733	34.2567	1.10072	0	0	PEA15	proliferation and apoptosis adaptor protein 15 [Source:HGNC Symbol;Acc:HGNC:8822]	-	-	-	-	GO:0005654//nucleoplasm;GO:0005737//cytoplasm;GO:0005829//cytosol;GO:0005875//microtubule associated complex	GO:0005515//protein binding	GO:0000165//MAPK cascade;GO:0000187//activation of MAPK activity;GO:0006915//apoptotic process;GO:0008643//carbohydrate transport;GO:0042981//regulation of apoptotic process;GO:0043278//response to morphine;GO:0046325//negative regulation of glucose import;GO:1902042//negative regulation of extrinsic apoptotic signaling pathway via death domain receptors;GO:1902043//positive regulation of extrins…
ENSG00000162783	829	641	729	2200	2360	2597	7.42	6.82	6.76	58.08	61.98	61.33	7	60.4633	3.11063	0	0	IER5	immediate early response 5 [Source:HGNC Symbol;Acc:HGNC:5393]	-	-	-	-	GO:0000159//protein phosphatase type 2A complex;GO:0005634//nucleus;GO:0005654//nucleoplasm;GO:0005730//nucleolus;GO:0005737//cytoplasm	GO:0005515//protein binding;GO:0042802//identical protein binding	GO:0034605//cellular response to heat;GO:0042127//regulation of cell proliferation;GO:0045944//positive regulation of transcription by RNA polymerase II;GO:1900036//positive regulation of cellular response to heat
ENSG00000162927	647	552	689	1162	1095	1314	4.6	4.05	5.26	17.22	14.74	15.35	4.63667	15.77	1.76602	0	0	PUS10	pseudouridine synthase 10 [Source:HGNC Symbol;Acc:HGNC:26505]	-	-	-	-	GO:0005634//nucleus;GO:0005737//cytoplasm;GO:0005739//mitochondrion	GO:0003723//RNA binding;GO:0005515//protein binding;GO:0009982//pseudouridine synthase activity;GO:0016853//isomerase activity;GO:0046872//metal ion binding;GO:0070878//primary miRNA binding;GO:0106029//tRNA pseudouridine synthase activity	GO:0001522//pseudouridine synthesis;GO:0008033//tRNA processing;GO:0009451//RNA modification;GO:0031053//primary miRNA processing;GO:0031119//tRNA pseudouridine synthesis
ENSG00000162944	152	147	226	9436	9826	11695	0.88	1.08	1.37	214.75	220.09	237.86	1.11	224.233	7.6583	0	0	RFTN2	raftlin family member 2 [Source:HGNC Symbol;Acc:HGNC:26402]	-	-	-	-	GO:0005886//plasma membrane;GO:0016020//membrane	GO:0005515//protein binding	GO:0033227//dsRNA transport;GO:0043330//response to exogenous dsRNA
ENSG00000163001	590	583	639	4836	4817	5744	15.55	15.24	15.17	44.65	45.67	48.16	15.32	46.16	1.59123	0	0	CFAP36	cilia and flagella associated protein 36 [Source:HGNC Symbol;Acc:HGNC:30540]	-	-	-	-	GO:0005634//nucleus;GO:0005737//cytoplasm;GO:0005929//cilium;GO:0005930//axoneme;GO:0031514//motile cilium;GO:0035869//ciliary transition zone;GO:0042995//cell projection;GO:0097546//ciliary base	GO:0005515//protein binding;GO:0047485//protein N-terminus binding	GO:0008150//biological_process
ENSG00000163545	1054	790	873	2499	2792	3074	11.28	9.86	9.6	48.08	55.08	52.62	10.2467	51.9267	2.34132	0	0	NUAK2	NUAK family kinase 2 [Source:HGNC Symbol;Acc:HGNC:29558]	-	-	-	-	GO:0005634//nucleus;GO:0005737//cytoplasm	GO:0000166//nucleotide binding;GO:0000287//magnesium ion binding;GO:0004672//protein kinase activity;GO:0004674//protein serine/threonine kinase activity;GO:0005515//protein binding;GO:0005524//ATP binding;GO:0016301//kinase activity;GO:0016740//transferase activity;GO:0046872//metal ion binding	GO:0006468//protein phosphorylation;GO:0006915//apoptotic process;GO:0016310//phosphorylation;GO:0030036//actin cytoskeleton organization;GO:0035556//intracellular signal transduction;GO:0042149//cellular response to glucose starvation;GO:0043066//negative regulation of apoptotic process
ENSG00000163660	2816	2582	2800	4171	4266	4573	23.6	24.4	24.3	60.33	63.38	54.42	24.1	59.3767	1.30086	0	0	CCNL1	cyclin L1 [Source:HGNC Symbol;Acc:HGNC:20569]	-	-	-	-	GO:0005634//nucleus;GO:0005654//nucleoplasm;GO:0016607//nuclear speck	GO:0005515//protein binding;GO:0016538//cyclin-dependent protein serine/threonine kinase regulator activity	GO:0000079//regulation of cyclin-dependent protein serine/threonine kinase activity;GO:0006355//regulation of transcription, DNA-templated;GO:0006357//regulation of transcription by RNA polymerase II;GO:0006396//RNA processing
ENSG00000163746	333	332	378	5949	5660	6213	0.23	0.28	0.77	17.43	16.59	17.3	0.426667	17.1067	5.32531	0	0	PLSCR2	phospholipid scramblase 2 [Source:HGNC Symbol;Acc:HGNC:16494]	-	-	-	-	GO:0005634//nucleus;GO:0005654//nucleoplasm;GO:0005783//endoplasmic reticulum;GO:0005886//plasma membrane;GO:0016020//membrane;GO:0016021//integral component of membrane;GO:0043231//intracellular membrane-bounded organelle	GO:0005509//calcium ion binding;GO:0005515//protein binding;GO:0017128//phospholipid scramblase activity;GO:0046872//metal ion binding	GO:0017121//phospholipid scrambling
ENSG00000164070	1181	1013	1147	2753	2850	2900	11.02	11.5	10.63	56.75	56.24	50.58	11.05	54.5233	2.30283	0	0	HSPA4L	heat shock protein family A (Hsp70) member 4 like [Source:HGNC Symbol;Acc:HGNC:17041]	Genetic Information Processing	Folding, sorting and degradation	ko04141//Protein processing in endoplasmic reticulum	K09485	GO:0005634//nucleus;GO:0005737//cytoplasm;GO:0005829//cytosol	GO:0000166//nucleotide binding;GO:0005524//ATP binding;GO:0016887//ATPase activity	GO:0006457//protein folding;GO:0006986//response to unfolded protein
ENSG00000165091	38	33	50	852	781	969	0.2	0.33	0.27	5.05	3.91	5.05	0.266667	4.67	4.13031	0	0	TMC1	transmembrane channel like 1 [Source:HGNC Symbol;Acc:HGNC:16513]	-	-	-	-	GO:0005886//plasma membrane;GO:0005887//integral component of plasma membrane;GO:0009897//external side of plasma membrane;GO:0016020//membrane;GO:0016021//integral component of membrane;GO:0032426//stereocilium tip	GO:0005245//voltage-gated calcium channel activity;GO:0008381//mechanosensitive ion channel activity	GO:0006811//ion transport;GO:0007605//sensory perception of sound;GO:0050910//detection of mechanical stimulus involved in sensory perception of sound;GO:0060005//vestibular reflex;GO:0060117//auditory receptor cell development;GO:0070588//calcium ion transmembrane transport;GO:1903169//regulation of calcium ion transmembrane transport
ENSG00000165494	3198	2777	3243	3543	3651	4158	26.39	24.11	24.13	47.07	48.91	55.47	24.8767	50.4833	1.02101	0	0	PCF11	PCF11 cleavage and polyadenylation factor subunit [Source:HGNC Symbol;Acc:HGNC:30097]	Genetic Information Processing	Translation	ko03015//mRNA surveillance pathway	K14400	GO:0005634//nucleus;GO:0005654//nucleoplasm;GO:0005737//cytoplasm;GO:0005739//mitochondrion;GO:0005849//mRNA cleavage factor complex	GO:0000993//RNA polymerase II complex binding;GO:0003729//mRNA binding	GO:0000398//mRNA splicing, via spliceosome;GO:0006369//termination of RNA polymerase II transcription;GO:0006378//mRNA polyadenylation;GO:0006379//mRNA cleavage;GO:0006397//mRNA processing;GO:0031124//mRNA 3'-end processing
ENSG00000165997	1851	1797	1941	3201	3092	3384	9.7	11.2	10.55	49.51	47.58	46.82	10.4833	47.97	2.19403	0	0	ARL5B	ADP ribosylation factor like GTPase 5B [Source:HGNC Symbol;Acc:HGNC:23052]	-	-	-	-	GO:0005802//trans-Golgi network	GO:0000166//nucleotide binding;GO:0005515//protein binding;GO:0005525//GTP binding	GO:0006886//intracellular protein transport;GO:0016192//vesicle-mediated transport;GO:1903292//protein localization to Golgi membrane
ENSG00000166012	2666	2463	2659	3522	3580	3704	46.2	48.59	44.98	96.31	99.66	85.47	46.59	93.8133	1.00977	0	0	TAF1D	TATA-box binding protein associated factor, RNA polymerase I subunit D [Source:HGNC Symbol;Acc:HGNC:28759]	-	-	-	-	GO:0005634//nucleus;GO:0005654//nucleoplasm;GO:0005668//RNA polymerase transcription factor SL1 complex;GO:0005730//nucleolus;GO:0005829//cytosol;GO:0034451//centriolar satellite;GO:0072686//mitotic spindle	GO:0003677//DNA binding;GO:0005515//protein binding;GO:0042802//identical protein binding	GO:0006355//regulation of transcription, DNA-templated;GO:0006361//transcription initiation from RNA polymerase I promoter;GO:0006363//termination of RNA polymerase I transcription;GO:0045815//positive regulation of gene expression, epigenetic
ENSG00000166016	3860	3831	4908	10172	10543	12511	9.21	9.66	9.91	37.87	39.57	41.48	9.59333	39.64	2.04685	0	0	ABTB2	ankyrin repeat and BTB domain containing 2 [Source:HGNC Symbol;Acc:HGNC:23842]	-	-	-	-	-	GO:0003674//molecular_function;GO:0005515//protein binding;GO:0046982//protein heterodimerization activity	GO:0097237//cellular response to toxic substance
ENSG00000166225	2049	2061	2343	6006	5833	6920	11.41	11.59	12.83	65.79	66.06	71.55	11.9433	67.8	2.50508	0	0	FRS2	fibroblast growth factor receptor substrate 2 [Source:HGNC Symbol;Acc:HGNC:16971]	Organismal Systems;Human Diseases;Organismal Systems	Environmental adaptation;Cancers;Nervous system	ko04714//Thermogenesis;ko05205//Proteoglycans in cancer;ko04722//Neurotrophin signaling pathway	K12461;K12461;K12461	GO:0005737//cytoplasm;GO:0005829//cytosol;GO:0005886//plasma membrane;GO:0005887//integral component of plasma membrane;GO:0005911//cell-cell junction;GO:0005912//adherens junction;GO:0012505//endomembrane system;GO:0016020//membrane	GO:0005068//transmembrane receptor protein tyrosine kinase adaptor activity;GO:0005104//fibroblast growth factor receptor binding;GO:0005168//neurotrophin TRKA receptor binding;GO:0005515//protein binding;GO:0019211//phosphatase activator activity	GO:0000165//MAPK cascade;GO:0000186//activation of MAPKK activity;GO:0000187//activation of MAPK activity;GO:0001702//gastrulation with mouth forming second;GO:0001759//organ induction;GO:0002088//lens development in camera-type eye;GO:0003281//ventricular septum development;GO:0007169//transmembrane receptor protein tyrosine kinase signaling pathway;GO:0007185//transmembrane receptor protein tyr…
ENSG00000166796	103	80	108	3271	3392	3860	0.27	0.27	0.29	24.84	26.98	26.64	0.276667	26.1533	6.5627	0	0	LDHC	lactate dehydrogenase C [Source:HGNC Symbol;Acc:HGNC:6544]	Metabolism;Environmental Information Processing;Organismal Systems;Human Diseases;Metabolism;Metabolism;Metabolism;Metabolism	Global and overview maps;Signal transduction;Endocrine system;Cancers;Carbohydrate metabolism;Amino acid metabolism;Carbohydrate metabolism;Carbohydrate metabolism	ko01100//Metabolic pathways;ko04066//HIF-1 signaling pathway;ko04922//Glucagon signaling pathway;ko05230//Central carbon metabolism in cancer;ko00010//Glycolysis / Gluconeogenesis;ko00270//Cysteine and methionine metabolism;ko00620//Pyruvate metabolism;ko00640//Propanoate metabolism	K00016;K00016;K00016;K00016;K00016;K00016;K00016;K00016	GO:0005634//nucleus;GO:0005737//cytoplasm;GO:0005829//cytosol;GO:0005929//cilium;GO:0016020//membrane;GO:0016021//integral component of membrane;GO:0031514//motile cilium;GO:0070062//extracellular exosome	GO:0003824//catalytic activity;GO:0004459//L-lactate dehydrogenase activity;GO:0016491//oxidoreductase activity;GO:0016616//oxidoreductase activity, acting on the CH-OH group of donors, NAD or NADP as acceptor	GO:0005975//carbohydrate metabolic process;GO:0006090//pyruvate metabolic process;GO:0006754//ATP biosynthetic process;GO:0019244//lactate biosynthetic process from pyruvate;GO:0019516//lactate oxidation;GO:0019752//carboxylic acid metabolic process;GO:0030317//flagellated sperm motility;GO:0055114//oxidation-reduction process
ENSG00000168297	344	281	336	975	979	1231	4.06	4.77	4.06	19.8	19.59	20.25	4.29667	19.88	2.21003	0	0	PXK	PX domain containing serine/threonine kinase like [Source:HGNC Symbol;Acc:HGNC:23326]	-	-	-	-	GO:0005737//cytoplasm;GO:0005829//cytosol;GO:0005886//plasma membrane;GO:0016020//membrane;GO:0032991//protein-containing complex;GO:0034451//centriolar satellite	GO:0003779//actin binding;GO:0004672//protein kinase activity;GO:0005524//ATP binding;GO:0008022//protein C-terminus binding;GO:0035091//phosphatidylinositol binding	GO:0006468//protein phosphorylation;GO:0006954//inflammatory response;GO:0032780//negative regulation of ATPase activity;GO:0042391//regulation of membrane potential;GO:0043271//negative regulation of ion transport;GO:0050804//modulation of chemical synaptic transmission
ENSG00000169155	610	544	627	1382	1459	1634	3.95	10.04	6.92	27.89	23.45	25.62	6.97	25.6533	1.87992	0	0	ZBTB43	zinc finger and BTB domain containing 43 [Source:HGNC Symbol;Acc:HGNC:17908]	-	-	-	-	GO:0000785//chromatin;GO:0005634//nucleus	GO:0000977//RNA polymerase II regulatory region sequence-specific DNA binding;GO:0000981//DNA-binding transcription factor activity, RNA polymerase II-specific;GO:0003677//DNA binding;GO:0005515//protein binding;GO:0046872//metal ion binding;GO:1990837//sequence-specific double-stranded DNA binding	GO:0006357//regulation of transcription by RNA polymerase II
ENSG00000169429	111	74	89	2423	2601	2237	2.77	2.09	2.19	164.45	175.22	136.14	2.35	158.603	6.07662	0	0	CXCL8	C-X-C motif chemokine ligand 8 [Source:HGNC Symbol;Acc:HGNC:6025]	Human Diseases;Environmental Information Processing;Human Diseases;Human Diseases;Human Diseases;Human Diseases;Environmental Information Processing;Human Diseases;Organismal Systems;Human Diseases;Organismal Systems;Human Diseases;Environmental Information Processing;Human Diseases;Human Diseases;Human Diseases;Cellular Processes;Human Diseases;Human Diseases;Human Diseases;Organismal Systems;Hu…	Cancers;Signaling molecules and interaction;Infectious diseases;Cancers;Infectious diseases;Infectious diseases;Signal transduction;Infectious diseases;Immune system;Infectious diseases;Immune system;Infectious diseases;Signal transduction;Infectious diseases;Infectious diseases;Immune diseases;Cell growth and death;Endocrine and metabolic diseases;Infectious disease: bacterial;Infectious disease…	ko05200//Pathways in cancer;ko04060//Cytokine-cytokine receptor interaction;ko05130//Pathogenic Escherichia coli infection;ko05202//Transcriptional misregulation in cancers;ko05131//Shigellosis;ko05163//Human cytomegalovirus infection;ko04072//Phospholipase D signaling pathway;ko05132//Salmonella infection;ko04062//Chemokine signaling pathway;ko05167//Kaposi sarcoma-associated herpesvirus infecti…	K10030;K10030;K10030;K10030;K10030;K10030;K10030;K10030;K10030;K10030;K10030;K10030;K10030;K10030;K10030;K10030;K10030;K10030;K10030;K10030;K10030;K10030;K10030;K10030;K10030;K10030;K10030;K10030;K10030;K10030	GO:0005576//extracellular region;GO:0005615//extracellular space	GO:0005125//cytokine activity;GO:0005153//interleukin-8 receptor binding;GO:0005515//protein binding;GO:0008009//chemokine activity;GO:0045236//CXCR chemokine receptor binding	GO:0001525//angiogenesis;GO:0002237//response to molecule of bacterial origin;GO:0006935//chemotaxis;GO:0006952//defense response;GO:0006954//inflammatory response;GO:0006955//immune response;GO:0007050//cell cycle arrest;GO:0007165//signal transduction;GO:0007186//G protein-coupled receptor signaling pathway;GO:0008285//negative regulation of cell proliferation;GO:0010628//positive regulation of…
ENSG00000169752	52	39	44	2345	2135	2875	1.34	1.55	1.05	16.45	15.28	18.02	1.31333	16.5833	3.65843	0	0	NRG4	neuregulin 4 [Source:HGNC Symbol;Acc:HGNC:29862]	Environmental Information Processing	Signal transduction	ko04012//ErbB signaling pathway	K05458	GO:0005576//extracellular region;GO:0005886//plasma membrane;GO:0016020//membrane;GO:0016021//integral component of membrane	GO:0005102//signaling receptor binding;GO:0005515//protein binding;GO:0008083//growth factor activity	GO:0000165//MAPK cascade;GO:0007399//nervous system development;GO:0038128//ERBB2 signaling pathway;GO:0051897//positive regulation of protein kinase B signaling;GO:2000145//regulation of cell motility
ENSG00000169826	1125	1080	1244	1969	2095	2253	8.38	8.82	9.06	21.01	23.16	20.98	8.75333	21.7167	1.3109	0	0	CSGALNACT2	chondroitin sulfate N-acetylgalactosaminyltransferase 2 [Source:HGNC Symbol;Acc:HGNC:24292]	Metabolism;Metabolism	Global and overview maps;Glycan biosynthesis and metabolism	ko01100//Metabolic pathways;ko00532//Glycosaminoglycan biosynthesis - chondroitin sulfate / dermatan sulfate	K00746;K00746	GO:0000139//Golgi membrane;GO:0005794//Golgi apparatus;GO:0016020//membrane;GO:0016021//integral component of membrane;GO:0030173//integral component of Golgi membrane;GO:0032580//Golgi cisterna membrane	GO:0005515//protein binding;GO:0008376//acetylgalactosaminyltransferase activity;GO:0016740//transferase activity;GO:0046872//metal ion binding;GO:0047237//glucuronylgalactosylproteoglycan 4-beta-N-acetylgalactosaminyltransferase activity;GO:0047238//glucuronosyl-N-acetylgalactosaminyl-proteoglycan 4-beta-N-acetylgalactosaminyltransferase activity	GO:0030166//proteoglycan biosynthetic process;GO:0030206//chondroitin sulfate biosynthetic process;GO:0050650//chondroitin sulfate proteoglycan biosynthetic process;GO:0050651//dermatan sulfate proteoglycan biosynthetic process;GO:0050652//dermatan sulfate proteoglycan biosynthetic process, polysaccharide chain biosynthetic process;GO:0050653//chondroitin sulfate proteoglycan biosynthetic process…
ENSG00000169857	689	645	848	3188	3253	3956	11.85	11.57	12.09	39.98	38.32	41.55	11.8367	39.95	1.75493	0	0	AVEN	apoptosis and caspase activation inhibitor [Source:HGNC Symbol;Acc:HGNC:13509]	-	-	-	-	GO:0005829//cytosol;GO:0012505//endomembrane system;GO:0016020//membrane	GO:0005515//protein binding	GO:0006915//apoptotic process;GO:0010972//negative regulation of G2/M transition of mitotic cell cycle;GO:0043066//negative regulation of apoptotic process
ENSG00000170264	787	661	818	2046	2117	2598	6.72	6.71	7.58	31.53	34.77	36.53	7.00333	34.2767	2.29111	0	0	FAM161A	FAM161 centrosomal protein A [Source:HGNC Symbol;Acc:HGNC:25808]	-	-	-	-	GO:0000235//astral microtubule;GO:0001917//photoreceptor inner segment;GO:0005737//cytoplasm;GO:0005813//centrosome;GO:0005856//cytoskeleton;GO:0005876//spindle microtubule;GO:0005929//cilium;GO:0032391//photoreceptor connecting cilium;GO:0036064//ciliary basal body;GO:0042995//cell projection;GO:0072686//mitotic spindle;GO:0097431//mitotic spindle pole	GO:0005515//protein binding;GO:0008017//microtubule binding;GO:0042802//identical protein binding	GO:0007601//visual perception;GO:0030030//cell projection organization;GO:0044782//cilium organization;GO:0050896//response to stimulus;GO:0060271//cilium assembly;GO:1901985//positive regulation of protein acetylation
ENSG00000170442	205	177	216	2669	3053	3243	1.6	2.13	1.52	31.72	36.57	35.03	1.75	34.44	4.29866	0	0	KRT86	keratin 86 [Source:HGNC Symbol;Acc:HGNC:6463]	-	-	-	-	GO:0005615//extracellular space;GO:0005829//cytosol;GO:0005882//intermediate filament;GO:0045095//keratin filament	GO:0005515//protein binding	GO:0031424//keratinization;GO:0070268//cornification
ENSG00000170579	19	18	24	1724	1838	2213	0.13	0.09	0.1	16.52	17.57	19.23	0.106667	17.7733	7.38046	0	0	DLGAP1	DLG associated protein 1 [Source:HGNC Symbol;Acc:HGNC:2905]	Organismal Systems	Nervous system	ko04724//Glutamatergic synapse	K15008	GO:0005575//cellular_component;GO:0005886//plasma membrane;GO:0014069//postsynaptic density;GO:0016020//membrane;GO:0030054//cell junction;GO:0045202//synapse;GO:0098978//glutamatergic synapse;GO:0099572//postsynaptic specialization	GO:0005515//protein binding;GO:0044877//protein-containing complex binding;GO:0060090//molecular adaptor activity	GO:0007268//chemical synaptic transmission;GO:0023052//signaling;GO:0098962//regulation of postsynaptic neurotransmitter receptor activity
ENSG00000170836	1180	980	1068	1640	1822	2043	13.59	14.3	12.81	53.24	57.04	57.91	13.5667	56.0633	2.04699	0	0	PPM1D	protein phosphatase, Mg2+/Mn2+ dependent 1D [Source:HGNC Symbol;Acc:HGNC:9277]	Cellular Processes	Cell growth and death	ko04115//p53 signaling pathway	K10147	GO:0005634//nucleus;GO:0005654//nucleoplasm;GO:0005730//nucleolus;GO:0005737//cytoplasm;GO:0005829//cytosol	GO:0004721//phosphoprotein phosphatase activity;GO:0004722//protein serine/threonine phosphatase activity;GO:0005515//protein binding;GO:0016787//hydrolase activity;GO:0016791//phosphatase activity;GO:0043169//cation binding;GO:0046872//metal ion binding;GO:0051019//mitogen-activated protein kinase binding	GO:0000086//G2/M transition of mitotic cell cycle;GO:0006306//DNA methylation;GO:0006342//chromatin silencing;GO:0006470//protein dephosphorylation;GO:0007049//cell cycle;GO:0008285//negative regulation of cell proliferation;GO:0009267//cellular response to starvation;GO:0009314//response to radiation;GO:0009617//response to bacterium;GO:0016311//dephosphorylation;GO:0030330//DNA damage response,…
ENSG00000171522	147	127	127	1058	1027	1266	1.08	0.91	0.89	7.59	7.66	25.31	0.96	13.52	3.81592	0	0	PTGER4	prostaglandin E receptor 4 [Source:HGNC Symbol;Acc:HGNC:9596]	Human Diseases;Environmental Information Processing;Human Diseases;Human Diseases;Organismal Systems;Organismal Systems	Cancers;Signaling molecules and interaction;Infectious diseases;Infectious diseases;Sensory system;Endocrine system	ko05200//Pathways in cancer;ko04080//Neuroactive ligand-receptor interaction;ko05165//Human papillomavirus infection;ko05163//Human cytomegalovirus infection;ko04750//Inflammatory mediator regulation of TRP channels;ko04924//Renin secretion	K04261;K04261;K04261;K04261;K04261;K04261	GO:0005886//plasma membrane;GO:0016020//membrane;GO:0016021//integral component of membrane	GO:0004930//G protein-coupled receptor activity;GO:0004955//prostaglandin receptor activity;GO:0004957//prostaglandin E receptor activity;GO:0005515//protein binding	GO:0001818//negative regulation of cytokine production;GO:0001819//positive regulation of cytokine production;GO:0002862//negative regulation of inflammatory response to antigenic stimulus;GO:0006954//inflammatory response;GO:0006955//immune response;GO:0007165//signal transduction;GO:0007186//G protein-coupled receptor signaling pathway;GO:0007188//adenylate cyclase-modulating G protein-coupled …
ENSG00000171873	269	231	247	1161	1230	1464	1.59	1.91	1.59	8.93	9.44	10.02	1.69667	9.46333	2.47965	0	0	ADRA1D	adrenoceptor alpha 1D [Source:HGNC Symbol;Acc:HGNC:280]	Environmental Information Processing;Environmental Information Processing;Environmental Information Processing;Organismal Systems;Organismal Systems;Organismal Systems	Signaling molecules and interaction;Signal transduction;Signal transduction;Circulatory system;Circulatory system;Digestive system	ko04080//Neuroactive ligand-receptor interaction;ko04020//Calcium signaling pathway;ko04022//cGMP - PKG signaling pathway;ko04261//Adrenergic signaling in cardiomyocytes;ko04270//Vascular smooth muscle contraction;ko04970//Salivary secretion	K04137;K04137;K04137;K04137;K04137;K04137	GO:0005886//plasma membrane;GO:0005887//integral component of plasma membrane;GO:0016020//membrane;GO:0016021//integral component of membrane	GO:0004930//G protein-coupled receptor activity;GO:0004935//adrenergic receptor activity;GO:0004937//alpha1-adrenergic receptor activity;GO:0005515//protein binding;GO:0042802//identical protein binding	GO:0001996//positive regulation of heart rate by epinephrine-norepinephrine;GO:0007165//signal transduction;GO:0007186//G protein-coupled receptor signaling pathway;GO:0007188//adenylate cyclase-modulating G protein-coupled receptor signaling pathway;GO:0007200//phospholipase C-activating G protein-coupled receptor signaling pathway;GO:0007204//positive regulation of cytosolic calcium ion concent…
ENSG00000172262	1047	903	1112	1999	2007	2385	16.8	16.01	14.33	66.2	68.58	71.22	15.7133	68.6667	2.12762	0	0	ZNF131	zinc finger protein 131 [Source:HGNC Symbol;Acc:HGNC:12915]	-	-	-	-	GO:0005634//nucleus;GO:0005654//nucleoplasm;GO:0045111//intermediate filament cytoskeleton	GO:0000978//RNA polymerase II proximal promoter sequence-specific DNA binding;GO:0000981//DNA-binding transcription factor activity, RNA polymerase II-specific;GO:0001227//DNA-binding transcription repressor activity, RNA polymerase II-specific;GO:0001228//DNA-binding transcription activator activity, RNA polymerase II-specific;GO:0003677//DNA binding;GO:0005515//protein binding;GO:0043565//seque…	GO:0000122//negative regulation of transcription by RNA polymerase II;GO:0006357//regulation of transcription by RNA polymerase II;GO:0045944//positive regulation of transcription by RNA polymerase II
ENSG00000172667	1451	1364	1486	2926	2824	3401	7.12	6.69	6.5	14.07	17.58	16.94	6.77	16.1967	1.25847	0	0	ZMAT3	zinc finger matrin-type 3 [Source:HGNC Symbol;Acc:HGNC:29983]	Cellular Processes	Cell growth and death	ko04115//p53 signaling pathway	K10137	GO:0005634//nucleus;GO:0005654//nucleoplasm;GO:0005730//nucleolus;GO:0005886//plasma membrane	GO:0003676//nucleic acid binding;GO:0003723//RNA binding;GO:0005515//protein binding;GO:0008270//zinc ion binding;GO:0046872//metal ion binding	GO:0006915//apoptotic process;GO:0006974//cellular response to DNA damage stimulus;GO:0015031//protein transport;GO:0040008//regulation of growth;GO:0043065//positive regulation of apoptotic process
ENSG00000173530	1120	864	977	1955	1972	2096	11.91	10.93	10.77	61.34	61.55	58.82	11.2033	60.57	2.43468	0	0	TNFRSF10D	TNF receptor superfamily member 10d [Source:HGNC Symbol;Acc:HGNC:11907]	Environmental Information Processing;Environmental Information Processing	Signaling molecules and interaction;Signaling molecules and interaction	ko04060//Cytokine-cytokine receptor interaction;ko04061//Viral protein interaction with cytokine and cytokine receptor	K22702;K22702	GO:0005886//plasma membrane;GO:0009986//cell surface;GO:0016020//membrane;GO:0016021//integral component of membrane	GO:0004888//transmembrane signaling receptor activity;GO:0005515//protein binding;GO:0045569//TRAIL binding	GO:0006915//apoptotic process;GO:0007165//signal transduction;GO:0007166//cell surface receptor signaling pathway;GO:0042981//regulation of apoptotic process;GO:0043066//negative regulation of apoptotic process;GO:0050900//leukocyte migration
ENSG00000173801	13367	10858	13130	493	574	552	178.23	177.34	190.97	20.34	24.23	19.44	182.18	21.3367	-3.09396	0	0	JUP	junction plakoglobin [Source:HGNC Symbol;Acc:HGNC:6207]	Human Diseases;Human Diseases;Human Diseases;Human Diseases;Human Diseases	Cancers;Cancers;Cancers;Cardiovascular diseases;Cancers	ko05200//Pathways in cancer;ko05202//Transcriptional misregulation in cancers;ko05226//Gastric cancer;ko05412//Arrhythmogenic right ventricular cardiomyopathy (ARVC);ko05221//Acute myeloid leukemia	K10056;K10056;K10056;K10056;K10056	GO:0001533//cornified envelope;GO:0005576//extracellular region;GO:0005634//nucleus;GO:0005737//cytoplasm;GO:0005829//cytosol;GO:0005856//cytoskeleton;GO:0005882//intermediate filament;GO:0005886//plasma membrane;GO:0005911//cell-cell junction;GO:0005912//adherens junction;GO:0005915//zonula adherens;GO:0005916//fascia adherens;GO:0005925//focal adhesion;GO:0009898//cytoplasmic side of plasma mem…	GO:0003713//transcription coactivator activity;GO:0005198//structural molecule activity;GO:0005515//protein binding;GO:0019901//protein kinase binding;GO:0019903//protein phosphatase binding;GO:0035257//nuclear hormone receptor binding;GO:0042803//protein homodimerization activity;GO:0044877//protein-containing complex binding;GO:0045294//alpha-catenin binding;GO:0045296//cadherin binding;GO:0050…	GO:0001954//positive regulation of cell-matrix adhesion;GO:0002159//desmosome assembly;GO:0007155//cell adhesion;GO:0016477//cell migration;GO:0031424//keratinization;GO:0034332//adherens junction organization;GO:0042127//regulation of cell proliferation;GO:0042307//positive regulation of protein import into nucleus;GO:0043312//neutrophil degranulation;GO:0043537//negative regulation of blood ves…
ENSG00000175318	21	16	28	3153	3378	3801	0.18	0.2	0.22	57.26	61.23	60.51	0.2	59.6667	8.22078	0	0	GRAMD2A	GRAM domain containing 2A [Source:HGNC Symbol;Acc:HGNC:27287]	-	-	-	-	GO:0005783//endoplasmic reticulum;GO:0005789//endoplasmic reticulum membrane;GO:0005886//plasma membrane;GO:0016020//membrane;GO:0016021//integral component of membrane;GO:0031227//intrinsic component of endoplasmic reticulum membrane;GO:0031234//extrinsic component of cytoplasmic side of plasma membrane;GO:0044232//organelle membrane contact site	GO:0005515//protein binding;GO:0005546//phosphatidylinositol-4,5-bisphosphate binding;GO:0008289//lipid binding;GO:0035091//phosphatidylinositol binding	GO:0061817//endoplasmic reticulum-plasma membrane tethering;GO:2001256//regulation of store-operated calcium entry
ENSG00000175782	947	817	958	1870	1988	2461	8.78	10.39	8.61	29.02	27.57	31.23	9.26	29.2733	1.6605	0	0	SLC35E3	solute carrier family 35 member E3 [Source:HGNC Symbol;Acc:HGNC:20864]	-	-	-	-	GO:0005794//Golgi apparatus;GO:0016020//membrane;GO:0016021//integral component of membrane	GO:0005338//nucleotide-sugar transmembrane transporter activity;GO:0005515//protein binding;GO:0015297//antiporter activity	GO:0015931//nucleobase-containing compound transport;GO:0055085//transmembrane transport;GO:1901264//carbohydrate derivative transport
ENSG00000176407	4389	3959	5018	6896	7227	8493	46.34	45.78	48.01	112.9	113.8	127.87	46.71	118.19	1.3393	0	0	KCMF1	potassium channel modulatory factor 1 [Source:HGNC Symbol;Acc:HGNC:20589]	-	-	-	-	GO:0005576//extracellular region;GO:0005829//cytosol;GO:0005886//plasma membrane;GO:0045202//synapse;GO:1904813//ficolin-1-rich granule lumen	GO:0008270//zinc ion binding;GO:0016740//transferase activity;GO:0046872//metal ion binding;GO:0061630//ubiquitin protein ligase activity	GO:0016567//protein ubiquitination;GO:0043312//neutrophil degranulation;GO:0099536//synaptic signaling
ENSG00000176601	13	12	12	1790	1826	2233	0.02	0.02	0.03	10.19	10.44	11.01	0.0233333	10.5467	8.82018	0	0	MAP3K19	mitogen-activated protein kinase kinase kinase 19 [Source:HGNC Symbol;Acc:HGNC:26249]	-	-	-	-	-	GO:0000166//nucleotide binding;GO:0004672//protein kinase activity;GO:0004674//protein serine/threonine kinase activity;GO:0005524//ATP binding;GO:0016301//kinase activity;GO:0016740//transferase activity	GO:0006468//protein phosphorylation;GO:0016310//phosphorylation
ENSG00000177182	52	30	48	2250	2423	2655	0.58	0.37	0.56	13.32	13.9	13.86	0.503333	13.6933	4.76582	0	0	CLVS1	clavesin 1 [Source:HGNC Symbol;Acc:HGNC:23139]	-	-	-	-	GO:0005768//endosome;GO:0005794//Golgi apparatus;GO:0005802//trans-Golgi network;GO:0016020//membrane;GO:0030136//clathrin-coated vesicle;GO:0031410//cytoplasmic vesicle;GO:0031901//early endosome membrane;GO:0032588//trans-Golgi network membrane	GO:0005515//protein binding;GO:0008289//lipid binding;GO:0080025//phosphatidylinositol-3,5-bisphosphate binding;GO:1902936//phosphatidylinositol bisphosphate binding	GO:0006892//post-Golgi vesicle-mediated transport;GO:0007040//lysosome organization
ENSG00000177576	234	167	228	757	796	879	2.68	2.01	2.22	15.26	16.03	15.89	2.30333	15.7267	2.77142	0	0	C18orf32	chromosome 18 open reading frame 32 [Source:HGNC Symbol;Acc:HGNC:31690]	-	-	-	-	GO:0005783//endoplasmic reticulum;GO:0005811//lipid droplet	GO:0005515//protein binding	GO:0043123//positive regulation of I-kappaB kinase/NF-kappaB signaling
ENSG00000178445	1202	974	1129	1886	1894	2167	10.61	10.23	10.42	33.53	28.02	29.91	10.42	30.4867	1.54882	0	0	GLDC	glycine decarboxylase [Source:HGNC Symbol;Acc:HGNC:4313]	Metabolism;Metabolism;Metabolism;Metabolism	Global and overview maps;Global and overview maps;Amino acid metabolism;Carbohydrate metabolism	ko01100//Metabolic pathways;ko01200//Carbon metabolism;ko00260//Glycine, serine and threonine metabolism;ko00630//Glyoxylate and dicarboxylate metabolism	K00281;K00281;K00281;K00281	GO:0005654//nucleoplasm;GO:0005739//mitochondrion;GO:0005759//mitochondrial matrix;GO:0005886//plasma membrane;GO:0005960//glycine cleavage complex	GO:0003824//catalytic activity;GO:0004375//glycine dehydrogenase (decarboxylating) activity;GO:0009055//electron transfer activity;GO:0016491//oxidoreductase activity;GO:0016594//glycine binding;GO:0016829//lyase activity;GO:0019899//enzyme binding;GO:0030170//pyridoxal phosphate binding;GO:0042803//protein homodimerization activity;GO:0070280//pyridoxal binding	GO:0006520//cellular amino acid metabolic process;GO:0006544//glycine metabolic process;GO:0006546//glycine catabolic process;GO:0019464//glycine decarboxylation via glycine cleavage system;GO:0022900//electron transport chain;GO:0036255//response to methylamine;GO:0055114//oxidation-reduction process;GO:0065003//protein-containing complex assembly;GO:1903442//response to lipoic acid
ENSG00000178878	278	212	245	1254	1292	1613	1.81	1.79	1.72	22.02	23.38	26.81	1.77333	24.07	3.7627	0	0	APOLD1	apolipoprotein L domain containing 1 [Source:HGNC Symbol;Acc:HGNC:25268]	-	-	-	-	GO:0005576//extracellular region;GO:0005886//plasma membrane;GO:0016020//membrane;GO:0016021//integral component of membrane	GO:0008289//lipid binding	GO:0001525//angiogenesis;GO:0001666//response to hypoxia;GO:0006869//lipid transport;GO:0007275//multicellular organism development;GO:0030154//cell differentiation;GO:0042118//endothelial cell activation;GO:0042157//lipoprotein metabolic process;GO:0045601//regulation of endothelial cell differentiation
ENSG00000178980	486	371	397	1022	1101	1304	23.74	21.65	20.09	74.83	74.39	75.12	21.8267	74.78	1.77656	0	0	SELENOW	selenoprotein W [Source:HGNC Symbol;Acc:HGNC:10752]	-	-	-	-	GO:0005737//cytoplasm;GO:0005829//cytosol	GO:0016209//antioxidant activity	GO:0010269//response to selenium ion;GO:0098869//cellular oxidant detoxification
ENSG00000179046	402	368	409	1124	1113	1320	6.19	6.89	6.59	16.49	15.27	16.76	6.55667	16.1733	1.30258	0	0	TRIML2	tripartite motif family like 2 [Source:HGNC Symbol;Acc:HGNC:26378]	-	-	-	-	GO:0005654//nucleoplasm;GO:0005737//cytoplasm;GO:0005829//cytosol	GO:0005515//protein binding;GO:0008270//zinc ion binding;GO:0016740//transferase activity;GO:0019901//protein kinase binding;GO:0042802//identical protein binding;GO:0042803//protein homodimerization activity;GO:0061630//ubiquitin protein ligase activity	GO:0000209//protein polyubiquitination;GO:0010033//response to organic substance;GO:0010468//regulation of gene expression;GO:0010508//positive regulation of autophagy;GO:0016567//protein ubiquitination;GO:0032526//response to retinoic acid;GO:0032880//regulation of protein localization;GO:0043123//positive regulation of I-kappaB kinase/NF-kappaB signaling;GO:0045087//innate immune response;GO:00…
ENSG00000179833	1419	1122	1325	1707	1957	1951	9.56	8.63	8.79	27.46	32.14	27.07	8.99333	28.89	1.68364	0	0	SERTAD2	SERTA domain containing 2 [Source:HGNC Symbol;Acc:HGNC:30784]	-	-	-	-	GO:0005634//nucleus;GO:0005654//nucleoplasm;GO:0005737//cytoplasm;GO:0005829//cytosol	GO:0003713//transcription coactivator activity;GO:0005515//protein binding	GO:0030308//negative regulation of cell growth;GO:0045893//positive regulation of transcription, DNA-templated;GO:0048096//chromatin-mediated maintenance of transcription
ENSG00000180667	917	887	873	1712	1853	1868	5.4	6.2	5.34	29.69	32.03	28.98	5.64667	30.2333	2.42067	0	0	YOD1	YOD1 deubiquitinase [Source:HGNC Symbol;Acc:HGNC:25035]	Genetic Information Processing	Folding, sorting and degradation	ko04141//Protein processing in endoplasmic reticulum	K13719	GO:0005737//cytoplasm;GO:0005829//cytosol	GO:0004843//thiol-dependent ubiquitin-specific protease activity;GO:0005515//protein binding;GO:0008233//peptidase activity;GO:0008234//cysteine-type peptidase activity;GO:0016787//hydrolase activity;GO:0031625//ubiquitin protein ligase binding;GO:0046872//metal ion binding;GO:0061578//Lys63-specific deubiquitinase activity;GO:0101005//ubiquitinyl hydrolase activity;GO:1990380//Lys48-specific deu…	GO:0006508//proteolysis;GO:0006986//response to unfolded protein;GO:0016236//macroautophagy;GO:0016579//protein deubiquitination;GO:0030433//ubiquitin-dependent ERAD pathway;GO:0030968//endoplasmic reticulum unfolded protein response;GO:0035523//protein K29-linked deubiquitination;GO:0035871//protein K11-linked deubiquitination;GO:0070536//protein K63-linked deubiquitination;GO:0071108//protein K…
ENSG00000180815	343	334	329	1083	1108	1281	2.25	2.67	2.12	9.67	10.01	10.48	2.34667	10.0533	2.09899	0	0	MAP3K15	mitogen-activated protein kinase kinase kinase 15 [Source:HGNC Symbol;Acc:HGNC:31689]	-	-	-	-	-	GO:0000166//nucleotide binding;GO:0004672//protein kinase activity;GO:0004674//protein serine/threonine kinase activity;GO:0004709//MAP kinase kinase kinase activity;GO:0005524//ATP binding;GO:0016301//kinase activity;GO:0016740//transferase activity;GO:0046872//metal ion binding	GO:0000165//MAPK cascade;GO:0000186//activation of MAPKK activity;GO:0006468//protein phosphorylation;GO:0016310//phosphorylation
ENSG00000182472	130	109	161	745	809	964	3.81	3.96	4.41	25.71	27.29	26.81	4.06	26.6033	2.71206	0	0	CAPN12	calpain 12 [Source:HGNC Symbol;Acc:HGNC:13249]	-	-	-	-	GO:0005737//cytoplasm	GO:0004198//calcium-dependent cysteine-type endopeptidase activity;GO:0005509//calcium ion binding;GO:0008233//peptidase activity;GO:0008234//cysteine-type peptidase activity;GO:0016787//hydrolase activity;GO:0046872//metal ion binding	GO:0006508//proteolysis
ENSG00000182795	526	411	507	2251	2536	2569	3.37	3.09	3.42	13.17	13.99	12.53	3.29333	13.23	2.00619	0	0	C1orf116	chromosome 1 open reading frame 116 [Source:HGNC Symbol;Acc:HGNC:28667]	-	-	-	-	GO:0005737//cytoplasm;GO:0005829//cytosol;GO:0005886//plasma membrane;GO:0070062//extracellular exosome	GO:0003674//molecular_function;GO:0005515//protein binding	GO:0008150//biological_process
ENSG00000183655	754	592	783	1489	1457	1698	4.04	3.17	3.99	12.1	11.72	12.02	3.73333	11.9467	1.67807	0	0	KLHL25	kelch like family member 25 [Source:HGNC Symbol;Acc:HGNC:25732]	-	-	-	-	GO:0005737//cytoplasm;GO:0005829//cytosol;GO:0031463//Cul3-RING ubiquitin ligase complex	GO:0005515//protein binding	GO:0006417//regulation of translation;GO:0006446//regulation of translational initiation;GO:0006511//ubiquitin-dependent protein catabolic process;GO:0016567//protein ubiquitination;GO:0043687//post-translational protein modification
ENSG00000184619	1138	922	1031	2776	2996	3371	6.34	5.92	6.08	39.63	44.33	42.38	6.11333	42.1133	2.78425	0	0	KRBA2	KRAB-A domain containing 2 [Source:HGNC Symbol;Acc:HGNC:26989]	-	-	-	-	-	GO:0003676//nucleic acid binding;GO:0005515//protein binding	GO:0006355//regulation of transcription, DNA-templated;GO:0015074//DNA integration
ENSG00000184752	448	349	416	1808	1901	2182	27.78	25.96	26.29	87.32	84.73	77.73	26.6767	83.26	1.64205	0	0	NDUFA12	NADH:ubiquinone oxidoreductase subunit A12 [Source:HGNC Symbol;Acc:HGNC:23987]	Metabolism;Human Diseases;Human Diseases;Organismal Systems;Human Diseases;Organismal Systems;Human Diseases;Metabolism	Global and overview maps;Neurodegenerative diseases;Neurodegenerative diseases;Environmental adaptation;Endocrine and metabolic diseases;Nervous system;Neurodegenerative diseases;Energy metabolism	ko01100//Metabolic pathways;ko05010//Alzheimer disease;ko05016//Huntington disease;ko04714//Thermogenesis;ko04932//Non-alcoholic fatty liver disease (NAFLD);ko04723//Retrograde endocannabinoid signaling;ko05012//Parkinson disease;ko00190//Oxidative phosphorylation	K11352;K11352;K11352;K11352;K11352;K11352;K11352;K11352	GO:0005739//mitochondrion;GO:0005743//mitochondrial inner membrane;GO:0005747//mitochondrial respiratory chain complex I;GO:0005829//cytosol;GO:0016020//membrane;GO:0070469//respiratory chain	GO:0005515//protein binding;GO:0008137//NADH dehydrogenase (ubiquinone) activity;GO:0009055//electron transfer activity	GO:0006120//mitochondrial electron transport, NADH to ubiquinone;GO:0006979//response to oxidative stress;GO:0007585//respiratory gaseous exchange;GO:0032981//mitochondrial respiratory chain complex I assembly;GO:0042775//mitochondrial ATP synthesis coupled electron transport
ENSG00000185567	65039	48439	57050	2381	2511	2663	176.98	169.19	174.77	21.47	21.66	19.67	173.647	20.9333	-3.05228	0	0	AHNAK2	AHNAK nucleoprotein 2 [Source:HGNC Symbol;Acc:HGNC:20125]	Human Diseases	Infectious diseases	ko05132//Salmonella infection	K23934	GO:0005634//nucleus;GO:0005737//cytoplasm;GO:0005829//cytosol;GO:0005886//plasma membrane;GO:0030018//Z disc;GO:0030315//T-tubule;GO:0030659//cytoplasmic vesicle membrane;GO:0042383//sarcolemma;GO:0043034//costamere	GO:0005515//protein binding	GO:0043484//regulation of RNA splicing
ENSG00000185621	367	335	356	811	870	932	3	3.36	2.94	22.4	23.27	21.4	3.1	22.3567	2.85036	0	0	LMLN	leishmanolysin like peptidase [Source:HGNC Symbol;Acc:HGNC:15991]	-	-	-	-	GO:0005737//cytoplasm;GO:0005811//lipid droplet;GO:0005829//cytosol;GO:0005925//focal adhesion;GO:0016020//membrane;GO:0016021//integral component of membrane	GO:0004222//metalloendopeptidase activity;GO:0008233//peptidase activity;GO:0008237//metallopeptidase activity;GO:0016787//hydrolase activity;GO:0046872//metal ion binding	GO:0006508//proteolysis;GO:0007049//cell cycle;GO:0007155//cell adhesion;GO:0051301//cell division
ENSG00000185745	126	135	141	6632	6865	7168	0.73	1.01	0.83	37.16	36.16	32.48	0.856667	35.2667	5.36343	0	0	IFIT1	interferon induced protein with tetratricopeptide repeats 1 [Source:HGNC Symbol;Acc:HGNC:5407]	Human Diseases	Infectious diseases	ko05160//Hepatitis C	K14217	GO:0005737//cytoplasm;GO:0005829//cytosol;GO:0043657//host cell	GO:0003723//RNA binding;GO:0005515//protein binding	GO:0002376//immune system process;GO:0009615//response to virus;GO:0016032//viral process;GO:0019060//intracellular transport of viral protein in host cell;GO:0032091//negative regulation of protein binding;GO:0045070//positive regulation of viral genome replication;GO:0045071//negative regulation of viral genome replication;GO:0045087//innate immune response;GO:0050688//regulation of defense res…
ENSG00000186265	28	29	47	797	743	820	0.05	0.06	0.08	4.79	3.98	4.13	0.0633333	4.3	6.08523	0	0	BTLA	B and T lymphocyte associated [Source:HGNC Symbol;Acc:HGNC:21087]	-	-	-	-	GO:0005886//plasma membrane;GO:0005887//integral component of plasma membrane;GO:0016020//membrane;GO:0016021//integral component of membrane	GO:0005515//protein binding;GO:0038023//signaling receptor activity	GO:0002250//adaptive immune response;GO:0002376//immune system process;GO:0002768//immune response-regulating cell surface receptor signaling pathway;GO:0031295//T cell costimulation
ENSG00000186628	139	135	143	1395	1320	1597	0.57	0.71	0.61	27.43	26.66	25.28	0.63	26.4567	5.39214	0	0	FSD2	fibronectin type III and SPRY domain containing 2 [Source:HGNC Symbol;Acc:HGNC:18024]	-	-	-	-	GO:0005634//nucleus;GO:0005737//cytoplasm;GO:0016529//sarcoplasmic reticulum;GO:0048471//perinuclear region of cytoplasm	GO:0005515//protein binding	-
ENSG00000186714	46	71	78	845	901	1099	0.22	0.36	0.35	10.61	11.17	12.24	0.31	11.34	5.19301	0	0	CCDC73	coiled-coil domain containing 73 [Source:HGNC Symbol;Acc:HGNC:23261]	-	-	-	-	-	-	-
ENSG00000186868	132	104	157	865	809	1083	1.02	1.11	1.48	15.99	14.3	17.27	1.20333	15.8533	3.71968	0	0	MAPT	microtubule associated protein tau [Source:HGNC Symbol;Acc:HGNC:6893]	Human Diseases;Environmental Information Processing	Neurodegenerative diseases;Signal transduction	ko05010//Alzheimer disease;ko04010//MAPK signaling pathway	K04380;K04380	GO:0005576//extracellular region;GO:0005634//nucleus;GO:0005737//cytoplasm;GO:0005739//mitochondrion;GO:0005829//cytosol;GO:0005856//cytoskeleton;GO:0005874//microtubule;GO:0005886//plasma membrane;GO:0015630//microtubule cytoskeleton;GO:0016020//membrane;GO:0016607//nuclear speck;GO:0030424//axon;GO:0030425//dendrite;GO:0030426//growth cone;GO:0030673//axolemma;GO:0034399//nuclear periphery;GO:0…	GO:0003677//DNA binding;GO:0003680//AT DNA binding;GO:0003690//double-stranded DNA binding;GO:0003697//single-stranded DNA binding;GO:0003723//RNA binding;GO:0003779//actin binding;GO:0005515//protein binding;GO:0008017//microtubule binding;GO:0015631//tubulin binding;GO:0017124//SH3 domain binding;GO:0019899//enzyme binding;GO:0019901//protein kinase binding;GO:0030674//protein binding, bridging…	GO:0000226//microtubule cytoskeleton organization;GO:0001774//microglial cell activation;GO:0006475//internal protein amino acid acetylation;GO:0006919//activation of cysteine-type endopeptidase activity involved in apoptotic process;GO:0007267//cell-cell signaling;GO:0007416//synapse assembly;GO:0007611//learning or memory;GO:0007613//memory;GO:0010288//response to lead ion;GO:0010506//regulatio…
ENSG00000196542	28	30	40	911	961	1067	0.61	0.53	0.48	3.41	3.54	3.6	0.54	3.51667	2.70318	0	0	SPTSSB	serine palmitoyltransferase small subunit B [Source:HGNC Symbol;Acc:HGNC:24045]	-	-	-	-	GO:0005783//endoplasmic reticulum;GO:0005789//endoplasmic reticulum membrane;GO:0016020//membrane;GO:0016021//integral component of membrane;GO:0017059//serine C-palmitoyltransferase complex	GO:0004758//serine C-palmitoyltransferase activity;GO:0005515//protein binding	GO:0006629//lipid metabolic process;GO:0006665//sphingolipid metabolic process;GO:0007029//endoplasmic reticulum organization;GO:0030148//sphingolipid biosynthetic process;GO:0046513//ceramide biosynthetic process;GO:1904220//regulation of serine C-palmitoyltransferase activity
ENSG00000196678	993	902	876	1926	1973	2252	14.06	18.69	13.27	35.21	28.83	28.07	15.34	30.7033	1.0011	0	0	ERI2	ERI1 exoribonuclease family member 2 [Source:HGNC Symbol;Acc:HGNC:30541]	-	-	-	-	-	GO:0000175//3'-5'-exoribonuclease activity;GO:0003676//nucleic acid binding;GO:0004518//nuclease activity;GO:0004527//exonuclease activity;GO:0008270//zinc ion binding;GO:0016787//hydrolase activity;GO:0046872//metal ion binding	GO:0000467//exonucleolytic trimming to generate mature 3'-end of 5.8S rRNA from tricistronic rRNA transcript (SSU-rRNA, 5.8S rRNA, LSU-rRNA);GO:0000738//DNA catabolic process, exonucleolytic
ENSG00000197343	3230	2726	3144	2687	2817	3187	35.79	32.67	32.18	66.65	65.94	69.17	33.5467	67.2533	1.00344	0	0	ZNF655	zinc finger protein 655 [Source:HGNC Symbol;Acc:HGNC:30899]	-	-	-	-	GO:0005634//nucleus;GO:0005730//nucleolus;GO:0005737//cytoplasm	GO:0000978//RNA polymerase II proximal promoter sequence-specific DNA binding;GO:0000981//DNA-binding transcription factor activity, RNA polymerase II-specific;GO:0003674//molecular_function;GO:0003677//DNA binding;GO:0005515//protein binding;GO:0046872//metal ion binding	GO:0006355//regulation of transcription, DNA-templated;GO:0006357//regulation of transcription by RNA polymerase II;GO:2000134//negative regulation of G1/S transition of mitotic cell cycle
ENSG00000198513	306	282	298	1427	1581	1904	3.98	4.13	3.75	16.39	17.89	18.64	3.95333	17.64	2.15771	0	0	ATL1	atlastin GTPase 1 [Source:HGNC Symbol;Acc:HGNC:11231]	-	-	-	-	GO:0000137//Golgi cis cisterna;GO:0000139//Golgi membrane;GO:0005737//cytoplasm;GO:0005783//endoplasmic reticulum;GO:0005789//endoplasmic reticulum membrane;GO:0005794//Golgi apparatus;GO:0016020//membrane;GO:0016021//integral component of membrane;GO:0030424//axon;GO:0042995//cell projection;GO:0071782//endoplasmic reticulum tubular network;GO:0098826//endoplasmic reticulum tubular network membr…	GO:0000166//nucleotide binding;GO:0003924//GTPase activity;GO:0005515//protein binding;GO:0005525//GTP binding;GO:0016787//hydrolase activity;GO:0042802//identical protein binding	GO:0007029//endoplasmic reticulum organization;GO:0007409//axonogenesis;GO:0051260//protein homooligomerization;GO:1990809//endoplasmic reticulum tubular network membrane organization
ENSG00000198812	33	37	33	1427	1527	1925	0.12	0.17	0.13	15.77	16.8	19.04	0.14	17.2033	6.94112	0	0	LRRC10	leucine rich repeat containing 10 [Source:HGNC Symbol;Acc:HGNC:20264]	-	-	-	-	GO:0005634//nucleus;GO:0005739//mitochondrion;GO:0005856//cytoskeleton;GO:0030016//myofibril;GO:0030017//sarcomere	GO:0003779//actin binding;GO:0005515//protein binding;GO:0051393//alpha-actinin binding	GO:0055013//cardiac muscle cell development
ENSG00000198825	755	710	805	3046	3210	3524	5.09	5.6	5.63	26.61	28.35	27.84	5.44	27.6	2.34299	0	0	INPP5F	inositol polyphosphate-5-phosphatase F [Source:HGNC Symbol;Acc:HGNC:17054]	Metabolism;Environmental Information Processing;Metabolism	Global and overview maps;Signal transduction;Carbohydrate metabolism	ko01100//Metabolic pathways;ko04070//Phosphatidylinositol signaling system;ko00562//Inositol phosphate metabolism	K21798;K21798;K21798	GO:0005737//cytoplasm;GO:0005768//endosome;GO:0005769//early endosome;GO:0005905//clathrin-coated pit;GO:0016020//membrane;GO:0016021//integral component of membrane;GO:0030424//axon;GO:0030425//dendrite;GO:0031410//cytoplasmic vesicle;GO:0031901//early endosome membrane;GO:0043025//neuronal cell body;GO:0043231//intracellular membrane-bounded organelle;GO:0045334//clathrin-coated endocytic vesic…	GO:0005515//protein binding;GO:0008934//inositol monophosphate 1-phosphatase activity;GO:0016787//hydrolase activity;GO:0016791//phosphatase activity;GO:0034595//phosphatidylinositol phosphate 5-phosphatase activity;GO:0034596//phosphatidylinositol phosphate 4-phosphatase activity;GO:0042578//phosphoric ester hydrolase activity;GO:0042803//protein homodimerization activity;GO:0043812//phosphatidy…	GO:0001921//positive regulation of receptor recycling;GO:0006661//phosphatidylinositol biosynthetic process;GO:0008344//adult locomotory behavior;GO:0014898//cardiac muscle hypertrophy in response to stress;GO:0016311//dephosphorylation;GO:0031161//phosphatidylinositol catabolic process;GO:0033137//negative regulation of peptidyl-serine phosphorylation;GO:0042532//negative regulation of tyrosine …
ENSG00000198829	81	57	78	4163	4712	4731	0.4	0.32	0.32	15.17	17.59	15.52	0.346667	16.0933	5.53677	0	0	SUCNR1	succinate receptor 1 [Source:HGNC Symbol;Acc:HGNC:4542]	Environmental Information Processing	Signal transduction	ko04024//cAMP signaling pathway	K10042	GO:0005886//plasma membrane;GO:0016020//membrane;GO:0016021//integral component of membrane;GO:0070062//extracellular exosome	GO:0004930//G protein-coupled receptor activity;GO:0005515//protein binding;GO:0038023//signaling receptor activity	GO:0002001//renin secretion into blood stream;GO:0002281//macrophage activation involved in immune response;GO:0007165//signal transduction;GO:0007186//G protein-coupled receptor signaling pathway;GO:0042593//glucose homeostasis;GO:0050729//positive regulation of inflammatory response;GO:0050921//positive regulation of chemotaxis;GO:0051592//response to calcium ion;GO:0060177//regulation of angio…
ENSG00000198900	2918	2540	2871	3123	3248	3729	24.87	25.56	24.5	51.75	49.3	49.18	24.9767	50.0767	1.00356	0	0	TOP1	DNA topoisomerase I [Source:HGNC Symbol;Acc:HGNC:11986]	-	-	-	-	GO:0000228//nuclear chromosome;GO:0000932//P-body;GO:0001650//fibrillar center;GO:0005634//nucleus;GO:0005654//nucleoplasm;GO:0005694//chromosome;GO:0005730//nucleolus;GO:0005737//cytoplasm;GO:0032993//protein-DNA complex;GO:0043204//perikaryon	GO:0000978//RNA polymerase II proximal promoter sequence-specific DNA binding;GO:0003677//DNA binding;GO:0003682//chromatin binding;GO:0003690//double-stranded DNA binding;GO:0003697//single-stranded DNA binding;GO:0003723//RNA binding;GO:0003916//DNA topoisomerase activity;GO:0003917//DNA topoisomerase type I activity;GO:0004674//protein serine/threonine kinase activity;GO:0005515//protein bindi…	GO:0006260//DNA replication;GO:0006265//DNA topological change;GO:0006338//chromatin remodeling;GO:0007059//chromosome segregation;GO:0007623//circadian rhythm;GO:0012501//programmed cell death;GO:0016032//viral process;GO:0016310//phosphorylation;GO:0018105//peptidyl-serine phosphorylation;GO:0032922//circadian regulation of gene expression;GO:0040016//embryonic cleavage;GO:0042493//response to …
ENSG00000204386	1540	1169	1352	2761	3173	3691	19.16	17.61	16.84	33.12	37.42	38.35	17.87	36.2967	1.0223	0	0	NEU1	neuraminidase 1 [Source:HGNC Symbol;Acc:HGNC:7758]	Metabolism;Cellular Processes;Metabolism;Metabolism	Global and overview maps;Transport and catabolism;Lipid metabolism;Glycan biosynthesis and metabolism	ko01100//Metabolic pathways;ko04142//Lysosome;ko00600//Sphingolipid metabolism;ko00511//Other glycan degradation	K01186;K01186;K01186;K01186	GO:0005576//extracellular region;GO:0005737//cytoplasm;GO:0005764//lysosome;GO:0005765//lysosomal membrane;GO:0005886//plasma membrane;GO:0016020//membrane;GO:0016021//integral component of membrane;GO:0030054//cell junction;GO:0031410//cytoplasmic vesicle;GO:0035580//specific granule lumen;GO:0043202//lysosomal lumen;GO:0043231//intracellular membrane-bounded organelle;GO:0070062//extracellular …	GO:0004308//exo-alpha-sialidase activity;GO:0005515//protein binding;GO:0016787//hydrolase activity;GO:0016798//hydrolase activity, acting on glycosyl bonds;GO:0016997//alpha-sialidase activity;GO:0052794//exo-alpha-(2->3)-sialidase activity;GO:0052795//exo-alpha-(2->6)-sialidase activity;GO:0052796//exo-alpha-(2->8)-sialidase activity	GO:0005975//carbohydrate metabolic process;GO:0006629//lipid metabolic process;GO:0006687//glycosphingolipid metabolic process;GO:0006689//ganglioside catabolic process;GO:0008152//metabolic process;GO:0009313//oligosaccharide catabolic process;GO:0016042//lipid catabolic process;GO:0043312//neutrophil degranulation
ENSG00000204388	3646	2931	3300	8792	9653	10782	54.46	52.06	51.12	387.39	423.15	424.99	52.5467	411.843	2.97042	0	0	HSPA1B	heat shock protein family A (Hsp70) member 1B [Source:HGNC Symbol;Acc:HGNC:5233]	Environmental Information Processing;Cellular Processes;Genetic Information Processing;Human Diseases;Genetic Information Processing;Organismal Systems;Human Diseases;Organismal Systems;Organismal Systems;Human Diseases	Signal transduction;Transport and catabolism;Folding, sorting and degradation;Infectious diseases;Transcription;Endocrine system;Infectious diseases;Immune system;Aging;Infectious diseases	ko04010//MAPK signaling pathway;ko04144//Endocytosis;ko04141//Protein processing in endoplasmic reticulum;ko05162//Measles;ko03040//Spliceosome;ko04915//Estrogen signaling pathway;ko05145//Toxoplasmosis;ko04612//Antigen processing and presentation;ko04213//Longevity regulating pathway - multiple species;ko05134//Legionellosis	K03283;K03283;K03283;K03283;K03283;K03283;K03283;K03283;K03283;K03283	GO:0005576//extracellular region;GO:0005634//nucleus;GO:0005654//nucleoplasm;GO:0005737//cytoplasm;GO:0005739//mitochondrion;GO:0005783//endoplasmic reticulum;GO:0005813//centrosome;GO:0005814//centriole;GO:0005815//microtubule organizing center;GO:0005829//cytosol;GO:0005856//cytoskeleton;GO:0005886//plasma membrane;GO:0005925//focal adhesion;GO:0008180//COP9 signalosome;GO:0016234//inclusion bo…	GO:0000166//nucleotide binding;GO:0001618//virus receptor activity;GO:0001664//G protein-coupled receptor binding;GO:0003723//RNA binding;GO:0005102//signaling receptor binding;GO:0005515//protein binding;GO:0005524//ATP binding;GO:0016887//ATPase activity;GO:0019899//enzyme binding;GO:0031072//heat shock protein binding;GO:0031625//ubiquitin protein ligase binding;GO:0042826//histone deacetylase…	GO:0006402//mRNA catabolic process;GO:0008285//negative regulation of cell proliferation;GO:0010628//positive regulation of gene expression;GO:0016032//viral process;GO:0016192//vesicle-mediated transport;GO:0030308//negative regulation of cell growth;GO:0031396//regulation of protein ubiquitination;GO:0031397//negative regulation of protein ubiquitination;GO:0032436//positive regulation of prote…
ENSG00000204389	5609	4917	5435	16327	17079	19952	87.88	91.58	88.29	754.72	785.53	824.91	89.25	788.387	3.14298	0	0	HSPA1A	heat shock protein family A (Hsp70) member 1A [Source:HGNC Symbol;Acc:HGNC:5232]	Environmental Information Processing;Cellular Processes;Genetic Information Processing;Human Diseases;Genetic Information Processing;Organismal Systems;Human Diseases;Organismal Systems;Organismal Systems;Human Diseases	Signal transduction;Transport and catabolism;Folding, sorting and degradation;Infectious diseases;Transcription;Endocrine system;Infectious diseases;Immune system;Aging;Infectious diseases	ko04010//MAPK signaling pathway;ko04144//Endocytosis;ko04141//Protein processing in endoplasmic reticulum;ko05162//Measles;ko03040//Spliceosome;ko04915//Estrogen signaling pathway;ko05145//Toxoplasmosis;ko04612//Antigen processing and presentation;ko04213//Longevity regulating pathway - multiple species;ko05134//Legionellosis	K03283;K03283;K03283;K03283;K03283;K03283;K03283;K03283;K03283;K03283	GO:0005576//extracellular region;GO:0005634//nucleus;GO:0005654//nucleoplasm;GO:0005737//cytoplasm;GO:0005739//mitochondrion;GO:0005783//endoplasmic reticulum;GO:0005813//centrosome;GO:0005814//centriole;GO:0005815//microtubule organizing center;GO:0005829//cytosol;GO:0005856//cytoskeleton;GO:0005886//plasma membrane;GO:0005925//focal adhesion;GO:0008180//COP9 signalosome;GO:0016234//inclusion bo…	GO:0000166//nucleotide binding;GO:0001618//virus receptor activity;GO:0001664//G protein-coupled receptor binding;GO:0003714//transcription corepressor activity;GO:0003723//RNA binding;GO:0005102//signaling receptor binding;GO:0005515//protein binding;GO:0005524//ATP binding;GO:0016887//ATPase activity;GO:0019899//enzyme binding;GO:0031072//heat shock protein binding;GO:0031249//denatured protein…	GO:0006402//mRNA catabolic process;GO:0006986//response to unfolded protein;GO:0007041//lysosomal transport;GO:0008285//negative regulation of cell proliferation;GO:0010628//positive regulation of gene expression;GO:0016032//viral process;GO:0016192//vesicle-mediated transport;GO:0030308//negative regulation of cell growth;GO:0030512//negative regulation of transforming growth factor beta recepto…
ENSG00000205413	952	903	942	2224	2281	2373	5.71	6.12	5.59	25.98	24.87	23.63	5.80667	24.8267	2.09611	0	0	SAMD9	sterile alpha motif domain containing 9 [Source:HGNC Symbol;Acc:HGNC:1348]	-	-	-	-	GO:0005737//cytoplasm;GO:0005829//cytosol;GO:0043231//intracellular membrane-bounded organelle	GO:0005515//protein binding	GO:0034058//endosomal vesicle fusion
ENSG00000213949	595	521	618	1364	1482	1746	5.5	7.15	7.94	20.4	18.25	17.15	6.86333	18.6	1.43832	0	0	ITGA1	integrin subunit alpha 1 [Source:HGNC Symbol;Acc:HGNC:6134]	Environmental Information Processing;Human Diseases;Cellular Processes;Cellular Processes;Organismal Systems;Human Diseases;Human Diseases;Environmental Information Processing;Human Diseases	Signal transduction;Infectious diseases;Cell motility;Cellular community - eukaryotes;Immune system;Cardiovascular diseases;Cardiovascular diseases;Signaling molecules and interaction;Cardiovascular diseases	ko04151//PI3K-Akt signaling pathway;ko05165//Human papillomavirus infection;ko04810//Regulation of actin cytoskeleton;ko04510//Focal adhesion;ko04640//Hematopoietic cell lineage;ko05414//Dilated cardiomyopathy (DCM);ko05410//Hypertrophic cardiomyopathy (HCM);ko04512//ECM-receptor interaction;ko05412//Arrhythmogenic right ventricular cardiomyopathy (ARVC)	K06480;K06480;K06480;K06480;K06480;K06480;K06480;K06480;K06480	GO:0001669//acrosomal vesicle;GO:0005886//plasma membrane;GO:0005925//focal adhesion;GO:0008305//integrin complex;GO:0009897//external side of plasma membrane;GO:0009986//cell surface;GO:0016020//membrane;GO:0016021//integral component of membrane;GO:0034665//integrin alpha1-beta1 complex;GO:0043005//neuron projection;GO:0043204//perikaryon;GO:0045121//membrane raft;GO:0045178//basal part of cell…	GO:0005102//signaling receptor binding;GO:0005515//protein binding;GO:0005518//collagen binding;GO:0019903//protein phosphatase binding;GO:0046872//metal ion binding;GO:0098639//collagen binding involved in cell-matrix adhesion	GO:0000187//activation of MAPK activity;GO:0006936//muscle contraction;GO:0007155//cell adhesion;GO:0007160//cell-matrix adhesion;GO:0007229//integrin-mediated signaling pathway;GO:0008285//negative regulation of cell proliferation;GO:0030198//extracellular matrix organization;GO:0030593//neutrophil chemotaxis;GO:0032516//positive regulation of phosphoprotein phosphatase activity;GO:0042059//nega…
ENSG00000214128	18	23	12	1346	1336	1511	0.11	0.19	0.08	28.84	28.58	29.16	0.126667	28.86	7.83189	0	0	TMEM213	transmembrane protein 213 [Source:HGNC Symbol;Acc:HGNC:27220]	-	-	-	-	GO:0016020//membrane;GO:0016021//integral component of membrane	-	-
ENSG00000214595	439	356	444	4629	4735	5603	2.12	1.32	1.79	25.08	25.4	25.22	1.74333	25.2333	3.85541	0	0	EML6	EMAP like 6 [Source:HGNC Symbol;Acc:HGNC:35412]	-	-	-	-	GO:0005737//cytoplasm;GO:0005856//cytoskeleton;GO:0005874//microtubule	GO:0005515//protein binding;GO:0008017//microtubule binding	-
ENSG00000214814	49	35	50	1489	1610	1768	0.29	0.19	0.29	4.58	4.92	4.86	0.256667	4.78667	4.22105	0	0	FER1L6	fer-1 like family member 6 [Source:HGNC Symbol;Acc:HGNC:28065]	-	-	-	-	GO:0016020//membrane;GO:0016021//integral component of membrane	GO:0046872//metal ion binding	GO:0007009//plasma membrane organization;GO:0009617//response to bacterium
ENSG00000216937	1433	1432	1852	8736	8954	10029	7.03	7.39	6.55	39.39	40.83	40.95	6.99	40.39	2.53063	0	0	CCDC7	coiled-coil domain containing 7 [Source:HGNC Symbol;Acc:HGNC:26533]	-	-	-	-	-	GO:0005515//protein binding	-
ENSG00000235750	122	122	126	2574	2797	3119	0.91	0.91	1.21	4.9	5.32	5.35	1.01	5.19	2.36138	0	0	KIAA0040	KIAA0040 [Source:HGNC Symbol;Acc:HGNC:28950]	-	-	-	-	GO:0016020//membrane;GO:0016021//integral component of membrane	GO:0005515//protein binding	-
ENSG00000243147	373	374	474	2915	3105	3437	23.72	27.23	32.13	62.28	65.99	69.3	27.6933	65.8567	1.24979	0	0	MRPL33	mitochondrial ribosomal protein L33 [Source:HGNC Symbol;Acc:HGNC:14487]	Genetic Information Processing	Translation	ko03010//Ribosome	K02913	GO:0005739//mitochondrion;GO:0005743//mitochondrial inner membrane;GO:0005762//mitochondrial large ribosomal subunit;GO:0005840//ribosome	GO:0003735//structural constituent of ribosome	GO:0006412//translation;GO:0070125//mitochondrial translational elongation;GO:0070126//mitochondrial translational termination
ENSG00000251201	577	505	542	5238	5111	5953	3.99	4.32	3.33	12.45	12.74	14.9	3.88	13.3633	1.78415	0	0	TMED7-TICAM2	TMED7-TICAM2 readthrough [Source:HGNC Symbol;Acc:HGNC:33945]	-	-	-	-	GO:0005783//endoplasmic reticulum;GO:0005789//endoplasmic reticulum membrane;GO:0005794//Golgi apparatus;GO:0016020//membrane;GO:0016021//integral component of membrane;GO:0033116//endoplasmic reticulum-Golgi intermediate compartment membrane	GO:0005515//protein binding	GO:0007165//signal transduction;GO:0015031//protein transport
ENSG00000251537	912	801	1033	6609	6963	7651	5.96	6.37	7.55	81.84	83.55	86.3	6.62667	83.8967	3.66226	0	0	-	novel tripartite motif-containing 16 (TRIM16) and CMT1A duplicated region transcript 1 (CDRT1) protein	-	-	-	-	GO:0005829//cytosol;GO:0005886//plasma membrane	GO:0005515//protein binding;GO:0008270//zinc ion binding	-
ENSG00000255073	635	625	719	2802	2845	3286	1.5	2.11	2.07	9.47	8.16	9.05	1.89333	8.89333	2.2318	0	0	ZFP91-CNTF	ZFP91-CNTF readthrough (NMD candidate) [Source:HGNC Symbol;Acc:HGNC:33441]	-	-	-	-	-	-	-
ENSG00000255587	18	13	25	2440	2657	3155	0.08	0.05	0.13	48.32	52.9	58.15	0.0866667	53.1233	9.25965	0	0	RAB44	RAB44, member RAS oncogene family [Source:HGNC Symbol;Acc:HGNC:21068]	-	-	-	-	GO:0005886//plasma membrane;GO:0016020//membrane;GO:0035577//azurophil granule membrane;GO:0035579//specific granule membrane	GO:0000166//nucleotide binding;GO:0003924//GTPase activity;GO:0005509//calcium ion binding;GO:0005525//GTP binding	GO:0043312//neutrophil degranulation
ENSG00000255872	4944	4308	5373	7207	7989	8973	15.86	16.06	17.35	63.48	69.37	69.98	16.4233	67.61	2.04149	0	0	-	novel transcript	-	-	-	-	-	-	-
ENSG00000256525	528	438	520	1615	1663	1872	10.18	9.76	10.77	56.12	57.69	57.3	10.2367	57.0367	2.47814	0	0	POLG2	DNA polymerase gamma 2, accessory subunit [Source:HGNC Symbol;Acc:HGNC:9180]	-	-	-	-	GO:0005737//cytoplasm;GO:0005739//mitochondrion;GO:0005759//mitochondrial matrix;GO:0005760//gamma DNA polymerase complex;GO:0042645//mitochondrial nucleoid	GO:0003677//DNA binding;GO:0003690//double-stranded DNA binding;GO:0003887//DNA-directed DNA polymerase activity;GO:0005515//protein binding;GO:0030337//DNA polymerase processivity factor activity;GO:0042802//identical protein binding;GO:0070182//DNA polymerase binding	GO:0001701//in utero embryonic development;GO:0006260//DNA replication;GO:0006261//DNA-dependent DNA replication;GO:0006264//mitochondrial DNA replication;GO:0006281//DNA repair;GO:0007005//mitochondrion organization;GO:0022904//respiratory electron transport chain;GO:0032042//mitochondrial DNA metabolic process;GO:0070584//mitochondrion morphogenesis;GO:0071897//DNA biosynthetic process;GO:19002…
ENSG00000258653	153	180	163	1081	1054	1280	2.33	3.58	2.86	16.13	14.9	16.07	2.92333	15.7	2.42508	0	0	-	novel protein	-	-	-	-	-	GO:0036132//13-prostaglandin reductase activity;GO:0047522//15-oxoprostaglandin 13-oxidase activity	GO:0006693//prostaglandin metabolic process
ENSG00000258677	409	361	407	1028	963	1179	9.24	7.67	5.92	20.71	17.12	21.63	7.61	19.82	1.38099	0	0	-	novel protein, UBE2W-STAU2 readthrough	Genetic Information Processing	Folding, sorting and degradation	ko04120//Ubiquitin mediated proteolysis	K10688	-	-	-
ENSG00000258790	1408	1096	1430	3046	3039	3838	11.44	9.48	10.67	46.6	49.09	48.62	10.53	48.1033	2.19163	0	0	-	novel transcript	-	-	-	-	-	-	-
ENSG00000260836	133	88	113	1126	1196	1292	0.44	0.23	0.42	7.28	7.92	7.73	0.363333	7.64333	4.39484	0	0	-	novel protein	Cellular Processes;Organismal Systems;Organismal Systems	Cell growth and death;Endocrine system;Development	ko04114//Oocyte meiosis;ko04914//Progesterone-mediated oocyte maturation;ko04320//Dorso-ventral axis formation	K02602;K02602;K02602	GO:0005737//cytoplasm;GO:0005840//ribosome	GO:0003676//nucleic acid binding;GO:0003723//RNA binding;GO:0003730//mRNA 3'-UTR binding;GO:0003735//structural constituent of ribosome;GO:0045182//translation regulator activity;GO:0046872//metal ion binding	GO:0006397//mRNA processing;GO:0006412//translation;GO:0006417//regulation of translation
ENSG00000270757	485	452	659	2025	2088	2268	13.28	13.74	17.26	127.15	127.78	125.02	14.76	126.65	3.10108	0	0	HSPE1-MOB4	HSPE1-MOB4 readthrough [Source:HGNC Symbol;Acc:HGNC:49184]	-	-	-	-	-	GO:0005524//ATP binding;GO:0016887//ATPase activity	GO:0006457//protein folding
ENSG00000270800	890	830	1060	2704	2710	3320	6.41	5.82	7.47	33.51	32.17	36.39	6.56667	34.0233	2.37329	0	0	RPS10-NUDT3	RPS10-NUDT3 readthrough [Source:HGNC Symbol;Acc:HGNC:49181]	Genetic Information Processing	Translation	ko03010//Ribosome	K02947	GO:0005829//cytosol;GO:0005840//ribosome	GO:0016787//hydrolase activity	-
ENSG00000271605	37	37	37	785	823	1003	1.44	1.47	2.01	9.04	9.53	10.43	1.64	9.66667	2.55932	0	0	MILR1	mast cell immunoglobulin like receptor 1 [Source:HGNC Symbol;Acc:HGNC:27570]	-	-	-	-	GO:0005886//plasma membrane;GO:0005887//integral component of plasma membrane;GO:0016020//membrane;GO:0016021//integral component of membrane	GO:0004888//transmembrane signaling receptor activity;GO:0005515//protein binding	GO:0007166//cell surface receptor signaling pathway;GO:0033004//negative regulation of mast cell activation;GO:0043303//mast cell degranulation;GO:0098742//cell-cell adhesion via plasma-membrane adhesion molecules
ENSG00000275674	23	26	27	933	892	1055	0.51	0.12	0.1	13.71	10.28	12.58	0.243333	12.19	5.64662	0	0	-	novel protein	-	-	-	-	GO:0005634//nucleus;GO:0031966//mitochondrial membrane	-	-
ENSG00000277481	125	97	143	1752	1741	2217	0.44	0.42	0.52	23.68	22.85	26.35	0.46	24.2933	5.72278	0	0	PKD1L3	polycystin 1 like 3, transient receptor potential channel interacting [Source:HGNC Symbol;Acc:HGNC:21716]	Organismal Systems	Sensory system	ko04742//Taste transduction	K04989	GO:0005886//plasma membrane;GO:0009986//cell surface;GO:0016020//membrane;GO:0016021//integral component of membrane;GO:0034703//cation channel complex;GO:0043235//receptor complex;GO:0070062//extracellular exosome	GO:0005261//cation channel activity;GO:0005262//calcium channel activity;GO:0005515//protein binding;GO:0008324//cation transmembrane transporter activity;GO:0030246//carbohydrate binding;GO:0033040//sour taste receptor activity	GO:0001581//detection of chemical stimulus involved in sensory perception of sour taste;GO:0001822//kidney development;GO:0006811//ion transport;GO:0006812//cation transport;GO:0006816//calcium ion transport;GO:0050915//sensory perception of sour taste;GO:0050982//detection of mechanical stimulus;GO:0070588//calcium ion transmembrane transport;GO:0071468//cellular response to acidic pH
ENSG00000278023	102	100	80	1846	1739	2242	3.65	3.39	2.86	11.58	10.36	13.22	3.3	11.72	1.82843	0	0	RDM1	RAD52 motif containing 1 [Source:HGNC Symbol;Acc:HGNC:19950]	-	-	-	-	GO:0005634//nucleus;GO:0005730//nucleolus;GO:0005737//cytoplasm;GO:0005829//cytosol;GO:0015030//Cajal body;GO:0016605//PML body	GO:0003676//nucleic acid binding;GO:0003677//DNA binding;GO:0003723//RNA binding;GO:0005515//protein binding	-
ENSG00000283154	1322	1338	1653	3519	3640	4210	7.71	10.2	8.3	19.51	19.93	19.44	8.73667	19.6267	1.16766	0	0	IQCJ-SCHIP1	IQCJ-SCHIP1 readthrough [Source:HGNC Symbol;Acc:HGNC:38842]	-	-	-	-	GO:0005737//cytoplasm;GO:0005886//plasma membrane;GO:0030054//cell junction;GO:0030424//axon;GO:0042995//cell projection;GO:0043194//axon initial segment	GO:0005515//protein binding	GO:0035332//positive regulation of hippo signaling;GO:0051494//negative regulation of cytoskeleton organization
ENSG00000284484	65	35	74	951	945	1181	0.39	0.16	0.28	11.03	11.17	12.69	0.276667	11.63	5.39356	0	0	-	novel protein similar to cytoplasmic polyadenylated homeobox like CPHXL	-	-	-	-	GO:0005634//nucleus	GO:0000978//RNA polymerase II proximal promoter sequence-specific DNA binding;GO:0000981//DNA-binding transcription factor activity, RNA polymerase II-specific;GO:0003677//DNA binding	GO:0006357//regulation of transcription by RNA polymerase II
ENSG00000284952	550	478	550	2069	2157	2651	4.81	3.43	4.03	26.32	27.55	28.64	4.09	27.5033	2.74943	0	0	-	novel transcript	Metabolism;Metabolism	Global and overview maps;Glycan biosynthesis and metabolism	ko01100//Metabolic pathways;ko00604//Glycosphingolipid biosynthesis - ganglio series	K03372;K03372	GO:0016020//membrane;GO:0016021//integral component of membrane	GO:0008521//acetyl-CoA transmembrane transporter activity	GO:0015876//acetyl-CoA transport
ENSG00000285854	234	200	267	1699	1668	1912	0.61	0.66	0.87	16.15	15.14	14.97	0.713333	15.42	4.43408	0	0	-	novel transcript	Metabolism;Environmental Information Processing;Organismal Systems;Human Diseases;Metabolism;Metabolism;Metabolism;Metabolism	Global and overview maps;Signal transduction;Endocrine system;Cancers;Carbohydrate metabolism;Amino acid metabolism;Carbohydrate metabolism;Carbohydrate metabolism	ko01100//Metabolic pathways;ko04066//HIF-1 signaling pathway;ko04922//Glucagon signaling pathway;ko05230//Central carbon metabolism in cancer;ko00010//Glycolysis / Gluconeogenesis;ko00270//Cysteine and methionine metabolism;ko00620//Pyruvate metabolism;ko00640//Propanoate metabolism	K00016;K00016;K00016;K00016;K00016;K00016;K00016;K00016	GO:0005737//cytoplasm	GO:0003824//catalytic activity;GO:0004459//L-lactate dehydrogenase activity;GO:0016491//oxidoreductase activity;GO:0016616//oxidoreductase activity, acting on the CH-OH group of donors, NAD or NADP as acceptor	GO:0005975//carbohydrate metabolic process;GO:0019752//carboxylic acid metabolic process
ENSG00000286239	1459	1226	1586	3376	3301	4077	8.12	8.32	9.25	51.41	48.05	54.84	8.56333	51.4333	2.58646	0	0	-	novel protein, WDFY1-AP1S3 readthrough	-	-	-	-	-	-	-
ENSG00000288000	273	255	252	1507	1353	1623	1.46	1.65	1.4	25.26	22.29	24.18	1.50333	23.91	3.99138	0	0	-	novel protein	-	-	-	-	GO:0005634//nucleus	GO:0003676//nucleic acid binding;GO:0003723//RNA binding;GO:0008270//zinc ion binding;GO:0046872//metal ion binding	GO:0006355//regulation of transcription, DNA-templated
ENSG00000288640	891	840	923	5499	5349	6182	3.52	3.86	3.86	16.65	16.06	15.9	3.74667	16.2033	2.11261	0	0	-	novel protein	-	-	-	-	-	-	-
ENSG00000132718	274	229	223	807	888	1071	1.99	1.98	1.68	17.69	18.81	20.07	1.88333	18.8567	3.32371	4.81703e-306	2.89761e-304	SYT11	synaptotagmin 11 [Source:HGNC Symbol;Acc:HGNC:19239]	-	-	-	-	GO:0001891//phagocytic cup;GO:0005737//cytoplasm;GO:0005764//lysosome;GO:0005765//lysosomal membrane;GO:0005768//endosome;GO:0005794//Golgi apparatus;GO:0005802//trans-Golgi network;GO:0005886//plasma membrane;GO:0005887//integral component of plasma membrane;GO:0008021//synaptic vesicle;GO:0014069//postsynaptic density;GO:0016020//membrane;GO:0016021//integral component of membrane;GO:0030054//c…	GO:0000149//SNARE binding;GO:0001786//phosphatidylserine binding;GO:0005509//calcium ion binding;GO:0005515//protein binding;GO:0005544//calcium-dependent phospholipid binding;GO:0030276//clathrin binding;GO:0031369//translation initiation factor binding;GO:0031625//ubiquitin protein ligase binding;GO:0042802//identical protein binding;GO:0046872//metal ion binding;GO:0048487//beta-tubulin binding	GO:0001778//plasma membrane repair;GO:0001818//negative regulation of cytokine production;GO:0006906//vesicle fusion;GO:0006914//autophagy;GO:0007612//learning;GO:0007613//memory;GO:0009611//response to wounding;GO:0014059//regulation of dopamine secretion;GO:0016192//vesicle-mediated transport;GO:0017156//calcium ion regulated exocytosis;GO:0017158//regulation of calcium ion-dependent exocytosis…
ENSG00000161813	4217	3719	4011	3269	3172	3495	52.48	50.43	49.98	125.72	118.56	119.84	50.9633	121.373	1.25192	4.74791e-304	2.81918e-302	LARP4	La ribonucleoprotein 4 [Source:HGNC Symbol;Acc:HGNC:24320]	-	-	-	-	GO:0005737//cytoplasm;GO:0005829//cytosol;GO:0005844//polysome;GO:0010494//cytoplasmic stress granule;GO:0016020//membrane;GO:0022627//cytosolic small ribosomal subunit	GO:0003676//nucleic acid binding;GO:0003723//RNA binding;GO:0003730//mRNA 3'-UTR binding;GO:0005515//protein binding;GO:0008143//poly(A) binding	GO:0006412//translation;GO:0007010//cytoskeleton organization;GO:0010608//posttranscriptional regulation of gene expression;GO:0022604//regulation of cell morphogenesis;GO:0045727//positive regulation of translation
ENSG00000142871	617	570	580	1637	2066	1804	10.2	11.22	9.96	81.98	102.14	79.06	10.46	87.7267	3.06813	1.88588e-303	1.11261e-301	CCN1	cellular communication network factor 1 [Source:HGNC Symbol;Acc:HGNC:2654]	-	-	-	-	GO:0005576//extracellular region;GO:0005788//endoplasmic reticulum lumen;GO:0031012//extracellular matrix;GO:0062023//collagen-containing extracellular matrix	GO:0000166//nucleotide binding;GO:0005178//integrin binding;GO:0005201//extracellular matrix structural constituent;GO:0005515//protein binding;GO:0005520//insulin-like growth factor binding;GO:0008201//heparin binding;GO:0019838//growth factor binding;GO:0050840//extracellular matrix binding	GO:0001649//osteoblast differentiation;GO:0001934//positive regulation of protein phosphorylation;GO:0002041//intussusceptive angiogenesis;GO:0003181//atrioventricular valve morphogenesis;GO:0003278//apoptotic process involved in heart morphogenesis;GO:0003281//ventricular septum development;GO:0006935//chemotaxis;GO:0007155//cell adhesion;GO:0007165//signal transduction;GO:0010518//positive regu…
ENSG00000177606	165	124	125	670	749	896	2	1.83	1.53	22.93	25.53	27.35	1.78667	25.27	3.82208	2.13787e-303	1.25725e-301	JUN	Jun proto-oncogene, AP-1 transcription factor subunit [Source:HGNC Symbol;Acc:HGNC:6204]	Human Diseases;Environmental Information Processing;Human Diseases;Human Diseases;Human Diseases;Human Diseases;Human Diseases;Human Diseases;Environmental Information Processing;Human Diseases;Cellular Processes;Human Diseases;Organismal Systems;Cellular Processes;Environmental Information Processing;Human Diseases;Human Diseases;Human Diseases;Organismal Systems;Human Diseases;Organismal System…	Cancers;Signal transduction;Infectious diseases;Infectious diseases;Infectious diseases;Infectious diseases;Infectious disease: viral;Infectious diseases;Signal transduction;Cancers;Cellular community - eukaryotes;Infectious diseases;Immune system;Cellular community - eukaryotes;Signal transduction;Infectious diseases;Immune diseases;Endocrine and metabolic diseases;Endocrine system;Cancers;Immun…	ko05200//Pathways in cancer;ko04010//MAPK signaling pathway;ko05130//Pathogenic Escherichia coli infection;ko05169//Epstein-Barr virus infection;ko05131//Shigellosis;ko05166//HTLV-I infection;ko05170//Human immunodeficiency virus 1 infection;ko05132//Salmonella infection;ko04024//cAMP signaling pathway;ko05203//Viral carcinogenesis;ko04510//Focal adhesion;ko05167//Kaposi sarcoma-associated herpes…	K04448;K04448;K04448;K04448;K04448;K04448;K04448;K04448;K04448;K04448;K04448;K04448;K04448;K04448;K04448;K04448;K04448;K04448;K04448;K04448;K04448;K04448;K04448;K04448;K04448;K04448;K04448;K04448;K04448;K04448;K04448;K04448;K04448;K04448;K04448;K04448;K04448;K04448;K04448;K04448;K04448;K04448;K04448;K04448;K04448;K04448;K04448;K04448;K04448;K04448;K04448;K04448	GO:0000228//nuclear chromosome;GO:0000785//chromatin;GO:0000791//euchromatin;GO:0005634//nucleus;GO:0005654//nucleoplasm;GO:0005667//transcription factor complex;GO:0005829//cytosol;GO:0005886//plasma membrane;GO:0035976//transcription factor AP-1 complex	GO:0000976//transcription regulatory region sequence-specific DNA binding;GO:0000978//RNA polymerase II proximal promoter sequence-specific DNA binding;GO:0000981//DNA-binding transcription factor activity, RNA polymerase II-specific;GO:0001102//RNA polymerase II activating transcription factor binding;GO:0001227//DNA-binding transcription repressor activity, RNA polymerase II-specific;GO:0001228…	GO:0000122//negative regulation of transcription by RNA polymerase II;GO:0001525//angiogenesis;GO:0001836//release of cytochrome c from mitochondria;GO:0006351//transcription, DNA-templated;GO:0006355//regulation of transcription, DNA-templated;GO:0006357//regulation of transcription by RNA polymerase II;GO:0006366//transcription by RNA polymerase II;GO:0007179//transforming growth factor beta re…
ENSG00000122778	3172	2726	3208	3222	3219	3934	9.27	9.33	9.61	26.24	25.61	28.86	9.40333	26.9033	1.51654	3.7743e-302	2.19853e-300	KIAA1549	KIAA1549 [Source:HGNC Symbol;Acc:HGNC:22219]	-	-	-	-	GO:0005886//plasma membrane;GO:0005929//cilium;GO:0016020//membrane;GO:0016021//integral component of membrane;GO:0032391//photoreceptor connecting cilium;GO:0042995//cell projection	-	-
ENSG00000137628	296	272	328	717	731	794	2.01	2.36	2.47	13.83	17.15	15.26	2.28	15.4133	2.75707	1.41185e-301	8.19809e-300	DDX60	DExD/H-box helicase 60 [Source:HGNC Symbol;Acc:HGNC:25942]	-	-	-	-	GO:0005737//cytoplasm;GO:0005829//cytosol;GO:0045111//intermediate filament cytoskeleton	GO:0000166//nucleotide binding;GO:0003676//nucleic acid binding;GO:0003690//double-stranded DNA binding;GO:0003723//RNA binding;GO:0003724//RNA helicase activity;GO:0003725//double-stranded RNA binding;GO:0003727//single-stranded RNA binding;GO:0004386//helicase activity;GO:0005515//protein binding;GO:0005524//ATP binding;GO:0016787//hydrolase activity;GO:0016887//ATPase activity	GO:0002376//immune system process;GO:0009615//response to virus;GO:0045087//innate immune response;GO:0051607//defense response to virus;GO:1900245//positive regulation of MDA-5 signaling pathway;GO:1900246//positive regulation of RIG-I signaling pathway
ENSG00000173575	6878	6575	7798	9144	8967	10399	33.09	37.24	37.84	126.29	131.53	153.57	36.0567	137.13	1.92721	2.35634e-301	1.35966e-299	CHD2	chromodomain helicase DNA binding protein 2 [Source:HGNC Symbol;Acc:HGNC:1917]	-	-	-	-	GO:0005634//nucleus	GO:0000166//nucleotide binding;GO:0000978//RNA polymerase II proximal promoter sequence-specific DNA binding;GO:0003677//DNA binding;GO:0003678//DNA helicase activity;GO:0003723//RNA binding;GO:0004386//helicase activity;GO:0005515//protein binding;GO:0005524//ATP binding;GO:0016787//hydrolase activity;GO:0016887//ATPase activity;GO:0042393//histone binding;GO:0070615//nucleosome-dependent ATPase…	GO:0006325//chromatin organization;GO:0006357//regulation of transcription by RNA polymerase II;GO:0006974//cellular response to DNA damage stimulus;GO:0007517//muscle organ development;GO:0032508//DNA duplex unwinding;GO:0060218//hematopoietic stem cell differentiation
ENSG00000175984	48	64	76	620	631	744	0.37	0.65	0.55	11.04	13.98	11.77	0.523333	12.2633	4.55048	1.3637e-300	7.84428e-299	DENND2C	DENN domain containing 2C [Source:HGNC Symbol;Acc:HGNC:24748]	-	-	-	-	GO:0005654//nucleoplasm	GO:0005085//guanyl-nucleotide exchange factor activity	GO:0050790//regulation of catalytic activity
ENSG00000163840	1444	1129	1329	1395	1385	1533	9.18	8.48	8.72	19.32	18.77	17.67	8.79333	18.5867	1.07979	5.42553e-300	3.11114e-298	DTX3L	deltex E3 ubiquitin ligase 3L [Source:HGNC Symbol;Acc:HGNC:30323]	Environmental Information Processing	Signal transduction	ko04330//Notch signaling pathway	K06058	GO:0005634//nucleus;GO:0005654//nucleoplasm;GO:0005737//cytoplasm;GO:0005764//lysosome;GO:0005765//lysosomal membrane;GO:0005768//endosome;GO:0005769//early endosome;GO:0005829//cytosol;GO:0016020//membrane;GO:0031901//early endosome membrane;GO:0032991//protein-containing complex	GO:0004842//ubiquitin-protein transferase activity;GO:0004857//enzyme inhibitor activity;GO:0005515//protein binding;GO:0008047//enzyme activator activity;GO:0016740//transferase activity;GO:0019899//enzyme binding;GO:0042393//histone binding;GO:0044389//ubiquitin-like protein ligase binding;GO:0046872//metal ion binding;GO:0061630//ubiquitin protein ligase activity;GO:0097677//STAT family protei…	GO:0000209//protein polyubiquitination;GO:0002230//positive regulation of defense response to virus by host;GO:0002376//immune system process;GO:0006281//DNA repair;GO:0006302//double-strand break repair;GO:0006325//chromatin organization;GO:0006511//ubiquitin-dependent protein catabolic process;GO:0006974//cellular response to DNA damage stimulus;GO:0007219//Notch signaling pathway;GO:0008333//e…
ENSG00000096384	31409	26820	29576	25158	23633	24783	462.04	469.2	451.22	1090.43	1019.1	960.76	460.82	1023.43	1.15114	1.51277e-299	8.64768e-298	HSP90AB1	heat shock protein 90 alpha family class B member 1 [Source:HGNC Symbol;Acc:HGNC:5258]	Human Diseases;Environmental Information Processing;Human Diseases;Organismal Systems;Genetic Information Processing;Cellular Processes;Human Diseases;Organismal Systems;Organismal Systems;Organismal Systems;Human Diseases;Organismal Systems;Organismal Systems	Cancers;Signal transduction;Infectious diseases;Immune system;Folding, sorting and degradation;Cell growth and death;Cardiovascular diseases;Endocrine system;Immune system;Endocrine system;Cancers;Immune system;Immune system	ko05200//Pathways in cancer;ko04151//PI3K-Akt signaling pathway;ko05132//Salmonella infection;ko04621//NOD-like receptor signaling pathway;ko04141//Protein processing in endoplasmic reticulum;ko04217//Necroptosis;ko05418//Fluid shear stress and atherosclerosis;ko04915//Estrogen signaling pathway;ko04659//Th17 cell differentiation;ko04914//Progesterone-mediated oocyte maturation;ko05215//Prostate …	K04079;K04079;K04079;K04079;K04079;K04079;K04079;K04079;K04079;K04079;K04079;K04079;K04079	GO:0005576//extracellular region;GO:0005634//nucleus;GO:0005654//nucleoplasm;GO:0005737//cytoplasm;GO:0005739//mitochondrion;GO:0005765//lysosomal membrane;GO:0005829//cytosol;GO:0005886//plasma membrane;GO:0008180//COP9 signalosome;GO:0009986//cell surface;GO:0016020//membrane;GO:0016234//inclusion body;GO:0016323//basolateral plasma membrane;GO:0016324//apical plasma membrane;GO:0031526//brush …	GO:0000166//nucleotide binding;GO:0002134//UTP binding;GO:0002135//CTP binding;GO:0003723//RNA binding;GO:0003725//double-stranded RNA binding;GO:0005515//protein binding;GO:0005524//ATP binding;GO:0005525//GTP binding;GO:0016887//ATPase activity;GO:0017098//sulfonylurea receptor binding;GO:0019887//protein kinase regulator activity;GO:0019900//kinase binding;GO:0019901//protein kinase binding;GO…	GO:0001890//placenta development;GO:0006457//protein folding;GO:0006805//xenobiotic metabolic process;GO:0006986//response to unfolded protein;GO:0007004//telomere maintenance via telomerase;GO:0009651//response to salt stress;GO:0010033//response to organic substance;GO:0019062//virion attachment to host cell;GO:0021955//central nervous system neuron axonogenesis;GO:0030010//establishment of cel…
ENSG00000197056	851	789	936	1802	1893	2401	11.74	11.48	11.5	32.26	34.45	39.03	11.5733	35.2467	1.60668	8.82508e-299	5.02921e-297	ZMYM1	zinc finger MYM-type containing 1 [Source:HGNC Symbol;Acc:HGNC:26253]	-	-	-	-	GO:0005634//nucleus	GO:0008270//zinc ion binding;GO:0046872//metal ion binding;GO:0046983//protein dimerization activity	-
ENSG00000023839	35762	29685	32865	2004	1829	1932	295.33	289.71	296.4	52.06	45.96	41.88	293.813	46.6333	-2.65547	1.24895e-298	7.09547e-297	ABCC2	ATP binding cassette subfamily C member 2 [Source:HGNC Symbol;Acc:HGNC:53]	Human Diseases;Organismal Systems;Environmental Information Processing;Human Diseases	Drug resistance;Digestive system;Membrane transport;Drug resistance	ko01524//Platinum drug resistance;ko04976//Bile secretion;ko02010//ABC transporters;ko01523//Antifolate resistance	K05666;K05666;K05666;K05666	GO:0005886//plasma membrane;GO:0005887//integral component of plasma membrane;GO:0009986//cell surface;GO:0016020//membrane;GO:0016021//integral component of membrane;GO:0016324//apical plasma membrane;GO:0031526//brush border membrane;GO:0046581//intercellular canaliculus;GO:0046691//intracellular canaliculus	GO:0000166//nucleotide binding;GO:0005515//protein binding;GO:0005524//ATP binding;GO:0008514//organic anion transmembrane transporter activity;GO:0008559//xenobiotic transmembrane transporting ATPase activity;GO:0015127//bilirubin transmembrane transporter activity;GO:0015431//glutathione S-conjugate-exporting ATPase activity;GO:0016887//ATPase activity;GO:0019904//protein domain specific bindin…	GO:0006855//drug transmembrane transport;GO:0006954//inflammatory response;GO:0006979//response to oxidative stress;GO:0007565//female pregnancy;GO:0009408//response to heat;GO:0010468//regulation of gene expression;GO:0010629//negative regulation of gene expression;GO:0015694//mercury ion transport;GO:0015711//organic anion transport;GO:0015721//bile acid and bile salt transport;GO:0015722//cana…
ENSG00000175175	52	22	37	620	672	797	0.29	0.13	0.22	10.48	11.56	12.9	0.213333	11.6467	5.77066	1.21264e-292	6.82601e-291	PPM1E	protein phosphatase, Mg2+/Mn2+ dependent 1E [Source:HGNC Symbol;Acc:HGNC:19322]	-	-	-	-	GO:0005634//nucleus;GO:0005654//nucleoplasm;GO:0005730//nucleolus;GO:0005737//cytoplasm;GO:0005739//mitochondrion;GO:0032991//protein-containing complex	GO:0004721//phosphoprotein phosphatase activity;GO:0004722//protein serine/threonine phosphatase activity;GO:0005515//protein binding;GO:0016787//hydrolase activity;GO:0016791//phosphatase activity;GO:0043169//cation binding;GO:0046872//metal ion binding	GO:0006469//negative regulation of protein kinase activity;GO:0006470//protein dephosphorylation;GO:0035690//cellular response to drug;GO:0035970//peptidyl-threonine dephosphorylation;GO:0051496//positive regulation of stress fiber assembly
ENSG00000152104	3000	2695	3171	3229	3154	3798	8.45	9.1	9.83	19.4	18.94	20.38	9.12667	19.5733	1.10073	5.68628e-291	3.19108e-289	PTPN14	protein tyrosine phosphatase non-receptor type 14 [Source:HGNC Symbol;Acc:HGNC:9647]	-	-	-	-	GO:0005634//nucleus;GO:0005654//nucleoplasm;GO:0005737//cytoplasm;GO:0005856//cytoskeleton	GO:0003712//transcription coregulator activity;GO:0004721//phosphoprotein phosphatase activity;GO:0004725//protein tyrosine phosphatase activity;GO:0005515//protein binding;GO:0016787//hydrolase activity;GO:0016791//phosphatase activity;GO:0030971//receptor tyrosine kinase binding	GO:0001946//lymphangiogenesis;GO:0006470//protein dephosphorylation;GO:0008285//negative regulation of cell proliferation;GO:0016311//dephosphorylation;GO:0035335//peptidyl-tyrosine dephosphorylation;GO:0046825//regulation of protein export from nucleus;GO:0071345//cellular response to cytokine stimulus
ENSG00000089723	201	136	155	658	682	829	1.81	1.96	1.46	4.53	4.62	5.12	1.74333	4.75667	1.4481	9.86163e-291	5.51742e-289	OTUB2	OTU deubiquitinase, ubiquitin aldehyde binding 2 [Source:HGNC Symbol;Acc:HGNC:20351]	-	-	-	-	GO:0005634//nucleus	GO:0004843//thiol-dependent ubiquitin-specific protease activity;GO:0005515//protein binding;GO:0008233//peptidase activity;GO:0008234//cysteine-type peptidase activity;GO:0016787//hydrolase activity;GO:0019784//NEDD8-specific protease activity;GO:0043130//ubiquitin binding	GO:0006508//proteolysis;GO:0016579//protein deubiquitination;GO:0035871//protein K11-linked deubiquitination;GO:0070536//protein K63-linked deubiquitination;GO:0071108//protein K48-linked deubiquitination;GO:1901315//negative regulation of histone H2A K63-linked ubiquitination;GO:2000780//negative regulation of double-strand break repair
ENSG00000034152	1220	1029	1168	1407	1596	1563	17.47	17.15	16.58	44.12	51.87	43.73	17.0667	46.5733	1.44832	1.50069e-290	8.37065e-289	MAP2K3	mitogen-activated protein kinase kinase 3 [Source:HGNC Symbol;Acc:HGNC:6843]	Environmental Information Processing;Human Diseases;Organismal Systems;Environmental Information Processing;Human Diseases;Human Diseases;Human Diseases;Cellular Processes;Organismal Systems;Human Diseases;Organismal Systems;Environmental Information Processing;Human Diseases;Organismal Systems;Organismal Systems;Human Diseases;Organismal Systems;Human Diseases	Signal transduction;Infectious diseases;Environmental adaptation;Signal transduction;Infectious disease: viral;Infectious diseases;Infectious diseases;Cell growth and death;Immune system;Infectious disease: bacterial;Endocrine system;Signal transduction;Infectious diseases;Immune system;Sensory system;Cancer: overview;Endocrine system;Neurodegenerative diseases	ko04010//MAPK signaling pathway;ko05169//Epstein-Barr virus infection;ko04714//Thermogenesis;ko04015//Rap1 signaling pathway;ko05170//Human immunodeficiency virus 1 infection;ko05132//Salmonella infection;ko05161//Hepatitis B;ko04218//Cellular senescence;ko04664//Fc epsilon RI signaling pathway;ko05135//Yersinia infection;ko04935//Growth hormone synthesis, secretion and action;ko04668//TNF signal…	K04432;K04432;K04432;K04432;K04432;K04432;K04432;K04432;K04432;K04432;K04432;K04432;K04432;K04432;K04432;K04432;K04432;K04432	GO:0005654//nucleoplasm;GO:0005829//cytosol;GO:0016020//membrane	GO:0000166//nucleotide binding;GO:0004672//protein kinase activity;GO:0004674//protein serine/threonine kinase activity;GO:0004708//MAP kinase kinase activity;GO:0004713//protein tyrosine kinase activity;GO:0004714//transmembrane receptor protein tyrosine kinase activity;GO:0005515//protein binding;GO:0005524//ATP binding;GO:0016301//kinase activity;GO:0016740//transferase activity;GO:0019901//pr…	GO:0000165//MAPK cascade;GO:0000187//activation of MAPK activity;GO:0001817//regulation of cytokine production;GO:0006468//protein phosphorylation;GO:0006954//inflammatory response;GO:0007165//signal transduction;GO:0016310//phosphorylation;GO:0018108//peptidyl-tyrosine phosphorylation;GO:0035331//negative regulation of hippo signaling;GO:0035924//cellular response to vascular endothelial growth …
ENSG00000135297	418	357	400	789	859	1010	5.09	5.23	5.14	16.32	17.4	18.93	5.15333	17.55	1.76789	5.77332e-290	3.20089e-288	MTO1	mitochondrial tRNA translation optimization 1 [Source:HGNC Symbol;Acc:HGNC:19261]	-	-	-	-	GO:0005739//mitochondrion	GO:0003723//RNA binding;GO:0050660//flavin adenine dinucleotide binding	GO:0002098//tRNA wobble uridine modification;GO:0008033//tRNA processing;GO:0030488//tRNA methylation;GO:0070899//mitochondrial tRNA wobble uridine modification
ENSG00000091262	137	129	164	592	585	700	2.75	2.66	3.2	15.72	15.09	16.59	2.87	15.8	2.4608	3.58239e-289	1.97428e-287	ABCC6	ATP binding cassette subfamily C member 6 [Source:HGNC Symbol;Acc:HGNC:57]	Environmental Information Processing	Membrane transport	ko02010//ABC transporters	K05669	GO:0005654//nucleoplasm;GO:0005783//endoplasmic reticulum;GO:0005789//endoplasmic reticulum membrane;GO:0005886//plasma membrane;GO:0016020//membrane;GO:0016021//integral component of membrane;GO:0016323//basolateral plasma membrane;GO:0016324//apical plasma membrane;GO:0016328//lateral plasma membrane	GO:0000166//nucleotide binding;GO:0005215//transporter activity;GO:0005524//ATP binding;GO:0008559//xenobiotic transmembrane transporting ATPase activity;GO:0015431//glutathione S-conjugate-exporting ATPase activity;GO:0016887//ATPase activity;GO:0022857//transmembrane transporter activity;GO:0030504//inorganic diphosphate transmembrane transporter activity;GO:0042626//ATPase activity, coupled to…	GO:0006855//drug transmembrane transport;GO:0007601//visual perception;GO:0015867//ATP transport;GO:0030505//inorganic diphosphate transport;GO:0030643//cellular phosphate ion homeostasis;GO:0042493//response to drug;GO:0042908//xenobiotic transport;GO:0050896//response to stimulus;GO:0055085//transmembrane transport;GO:0071716//leukotriene transport;GO:0098656//anion transmembrane transport
ENSG00000170345	128	148	151	837	808	771	2.45	3.4	3.23	47.77	44.94	39	3.02667	43.9033	3.85853	1.97662e-288	1.08608e-286	FOS	Fos proto-oncogene, AP-1 transcription factor subunit [Source:HGNC Symbol;Acc:HGNC:3796]	Human Diseases;Environmental Information Processing;Human Diseases;Human Diseases;Human Diseases;Human Diseases;Environmental Information Processing;Human Diseases;Human Diseases;Human Diseases;Organismal Systems;Human Diseases;Organismal Systems;Human Diseases;Human Diseases;Cellular Processes;Human Diseases;Organismal Systems;Organismal Systems;Organismal Systems;Organismal Systems;Human Diseas…	Cancers;Signal transduction;Infectious diseases;Infectious diseases;Infectious disease: viral;Infectious diseases;Signal transduction;Infectious diseases;Infectious diseases;Immune diseases;Endocrine system;Cancers;Immune system;Infectious diseases;Infectious diseases;Cell growth and death;Cardiovascular diseases;Endocrine system;Nervous system;Endocrine system;Development;Infectious disease: bac…	ko05200//Pathways in cancer;ko04010//MAPK signaling pathway;ko05130//Pathogenic Escherichia coli infection;ko05166//HTLV-I infection;ko05170//Human immunodeficiency virus 1 infection;ko05132//Salmonella infection;ko04024//cAMP signaling pathway;ko05167//Kaposi sarcoma-associated herpesvirus infection;ko05161//Hepatitis B;ko05323//Rheumatoid arthritis;ko04921//Oxytocin signaling pathway;ko05224//B…	K04379;K04379;K04379;K04379;K04379;K04379;K04379;K04379;K04379;K04379;K04379;K04379;K04379;K04379;K04379;K04379;K04379;K04379;K04379;K04379;K04379;K04379;K04379;K04379;K04379;K04379;K04379;K04379;K04379;K04379;K04379;K04379;K04379;K04379;K04379;K04379;K04379;K04379;K04379;K04379	GO:0000785//chromatin;GO:0005634//nucleus;GO:0005654//nucleoplasm;GO:0005667//transcription factor complex;GO:0005737//cytoplasm;GO:0005783//endoplasmic reticulum;GO:0005829//cytosol;GO:0016020//membrane;GO:0032993//protein-DNA complex;GO:0035976//transcription factor AP-1 complex;GO:0043005//neuron projection	GO:0000976//transcription regulatory region sequence-specific DNA binding;GO:0000978//RNA polymerase II proximal promoter sequence-specific DNA binding;GO:0000979//RNA polymerase II core promoter sequence-specific DNA binding;GO:0000981//DNA-binding transcription factor activity, RNA polymerase II-specific;GO:0001102//RNA polymerase II activating transcription factor binding;GO:0001228//DNA-bindi…	GO:0001661//conditioned taste aversion;GO:0006306//DNA methylation;GO:0006355//regulation of transcription, DNA-templated;GO:0006357//regulation of transcription by RNA polymerase II;GO:0006366//transcription by RNA polymerase II;GO:0006954//inflammatory response;GO:0007179//transforming growth factor beta receptor signaling pathway;GO:0007399//nervous system development;GO:0007565//female pregna…
ENSG00000001084	9961	8392	9451	281	351	304	151.64	155.53	158.17	11.84	11.5	11.02	155.113	11.4533	-3.75948	2.42692e-286	1.32953e-284	GCLC	glutamate-cysteine ligase catalytic subunit [Source:HGNC Symbol;Acc:HGNC:4311]	Metabolism;Metabolism;Metabolism;Cellular Processes	Global and overview maps;Metabolism of other amino acids;Amino acid metabolism;Cell growth and death	ko01100//Metabolic pathways;ko00480//Glutathione metabolism;ko00270//Cysteine and methionine metabolism;ko04216//Ferroptosis	K11204;K11204;K11204;K11204	GO:0005739//mitochondrion;GO:0005829//cytosol;GO:0017109//glutamate-cysteine ligase complex	GO:0000166//nucleotide binding;GO:0000287//magnesium ion binding;GO:0003824//catalytic activity;GO:0004357//glutamate-cysteine ligase activity;GO:0005515//protein binding;GO:0005524//ATP binding;GO:0016595//glutamate binding;GO:0016874//ligase activity;GO:0043531//ADP binding;GO:0044877//protein-containing complex binding	GO:0006534//cysteine metabolic process;GO:0006536//glutamate metabolic process;GO:0006749//glutathione metabolic process;GO:0006750//glutathione biosynthetic process;GO:0006979//response to oxidative stress;GO:0007568//aging;GO:0007584//response to nutrient;GO:0009408//response to heat;GO:0009410//response to xenobiotic stimulus;GO:0009725//response to hormone;GO:0014823//response to activity;GO:…
ENSG00000136492	1176	1039	1337	1962	1878	2276	11.32	11.14	12.62	59.31	56.36	59.76	11.6933	58.4767	2.32217	2.58095e-285	1.4014e-283	BRIP1	BRCA1 interacting protein C-terminal helicase 1 [Source:HGNC Symbol;Acc:HGNC:20473]	Genetic Information Processing;Genetic Information Processing	Replication and repair;Replication and repair	ko03460//Fanconi anemia pathway;ko03440//Homologous recombination	K15362;K15362	GO:0005634//nucleus;GO:0005654//nucleoplasm;GO:0005737//cytoplasm;GO:0031965//nuclear membrane	GO:0000166//nucleotide binding;GO:0003676//nucleic acid binding;GO:0003677//DNA binding;GO:0003678//DNA helicase activity;GO:0003682//chromatin binding;GO:0003724//RNA helicase activity;GO:0004386//helicase activity;GO:0005515//protein binding;GO:0005524//ATP binding;GO:0016787//hydrolase activity;GO:0016818//hydrolase activity, acting on acid anhydrides, in phosphorus-containing anhydrides;GO:00…	GO:0000077//DNA damage checkpoint;GO:0006139//nucleobase-containing compound metabolic process;GO:0006260//DNA replication;GO:0006281//DNA repair;GO:0006289//nucleotide-excision repair;GO:0006302//double-strand break repair;GO:0006357//regulation of transcription by RNA polymerase II;GO:0006974//cellular response to DNA damage stimulus;GO:0007129//synapsis;GO:0007283//spermatogenesis;GO:0007284//…
ENSG00000251349	509	475	503	860	841	921	4.81	5.41	5.23	20.15	20.46	19.59	5.15	20.0667	1.96216	7.00733e-285	3.79365e-283	MSANTD3-TMEFF1	MSANTD3-TMEFF1 readthrough [Source:HGNC Symbol;Acc:HGNC:38838]	-	-	-	-	GO:0016020//membrane;GO:0016021//integral component of membrane	GO:0005515//protein binding	-
ENSG00000187957	67	38	43	567	579	717	0.73	0.47	0.47	6.19	6.31	6.73	0.556667	6.41	3.52544	1.21445e-284	6.55553e-283	DNER	delta/notch like EGF repeat containing [Source:HGNC Symbol;Acc:HGNC:24456]	-	-	-	-	GO:0005769//early endosome;GO:0005886//plasma membrane;GO:0016020//membrane;GO:0016021//integral component of membrane;GO:0030425//dendrite;GO:0043025//neuronal cell body	GO:0004888//transmembrane signaling receptor activity;GO:0005112//Notch binding;GO:0005509//calcium ion binding;GO:0005515//protein binding;GO:0030276//clathrin binding	GO:0001764//neuron migration;GO:0006897//endocytosis;GO:0007219//Notch signaling pathway;GO:0007220//Notch receptor processing;GO:0007416//synapse assembly;GO:0007417//central nervous system development;GO:0010001//glial cell differentiation;GO:0048741//skeletal muscle fiber development
ENSG00000197140	130	149	188	831	855	1025	1.67	2.02	2.2	29.36	29.7	28.87	1.96333	29.31	3.90002	2.44778e-283	1.31744e-281	ADAM32	ADAM metallopeptidase domain 32 [Source:HGNC Symbol;Acc:HGNC:15479]	-	-	-	-	GO:0016020//membrane;GO:0016021//integral component of membrane	GO:0004222//metalloendopeptidase activity;GO:0005515//protein binding;GO:0008237//metallopeptidase activity	GO:0006508//proteolysis;GO:0007155//cell adhesion;GO:0007339//binding of sperm to zona pellucida
ENSG00000107864	243	205	244	711	733	940	1.35	1.31	1.4	13.03	13.32	16.17	1.35333	14.1733	3.38859	6.15137e-283	3.28198e-281	CPEB3	cytoplasmic polyadenylation element binding protein 3 [Source:HGNC Symbol;Acc:HGNC:21746]	Cellular Processes;Organismal Systems	Cell growth and death;Endocrine system	ko04114//Oocyte meiosis;ko04914//Progesterone-mediated oocyte maturation	K02602;K02602	GO:0005634//nucleus;GO:0005654//nucleoplasm;GO:0005737//cytoplasm;GO:0005829//cytosol;GO:0005886//plasma membrane;GO:0014069//postsynaptic density;GO:0030014//CCR4-NOT complex;GO:0030054//cell junction;GO:0030425//dendrite;GO:0030496//midbody;GO:0042995//cell projection;GO:0043005//neuron projection;GO:0045202//synapse;GO:0097440//apical dendrite;GO:0098794//postsynapse;GO:1990124//messenger ribo…	GO:0000900//translation repressor activity, mRNA regulatory element binding;GO:0003676//nucleic acid binding;GO:0003723//RNA binding;GO:0003730//mRNA 3'-UTR binding;GO:0005515//protein binding;GO:0008135//translation factor activity, RNA binding;GO:0035613//RNA stem-loop binding;GO:0035925//mRNA 3'-UTR AU-rich region binding;GO:0043022//ribosome binding;GO:0045182//translation regulator activity	GO:0000122//negative regulation of transcription by RNA polymerase II;GO:0006412//translation;GO:0006417//regulation of translation;GO:0007616//long-term memory;GO:0017148//negative regulation of translation;GO:0045727//positive regulation of translation;GO:0048167//regulation of synaptic plasticity;GO:0060213//positive regulation of nuclear-transcribed mRNA poly(A) tail shortening;GO:0060998//re…
ENSG00000274070	8705	7044	8099	366	350	410	40.4	38.87	38.98	5.01	4.77	5.02	39.4167	4.93333	-2.99817	6.17358e-283	3.28431e-281	CASTOR2	cytosolic arginine sensor for mTORC1 subunit 2 [Source:HGNC Symbol;Acc:HGNC:37073]	Environmental Information Processing	Signal transduction	ko04150//mTOR signaling pathway	K23081	GO:0005737//cytoplasm;GO:0005829//cytosol;GO:0061700//GATOR2 complex	GO:0005515//protein binding;GO:0042802//identical protein binding	GO:0034198//cellular response to amino acid starvation;GO:1902531//regulation of intracellular signal transduction;GO:1903577//cellular response to L-arginine;GO:1904262//negative regulation of TORC1 signaling
ENSG00000196352	1829	1531	1749	1987	1947	1935	44.34	40.74	41.16	104.71	103.15	91.49	42.08	99.7833	1.24566	1.05995e-282	5.60644e-281	CD55	CD55 molecule (Cromer blood group) [Source:HGNC Symbol;Acc:HGNC:2665]	Organismal Systems;Human Diseases;Organismal Systems	Immune system;Cardiovascular diseases;Immune system	ko04640//Hematopoietic cell lineage;ko05416//Viral myocarditis;ko04610//Complement and coagulation cascades	K04006;K04006;K04006	GO:0000139//Golgi membrane;GO:0005576//extracellular region;GO:0005886//plasma membrane;GO:0009986//cell surface;GO:0016020//membrane;GO:0030133//transport vesicle;GO:0030667//secretory granule membrane;GO:0031225//anchored component of membrane;GO:0033116//endoplasmic reticulum-Golgi intermediate compartment membrane;GO:0045121//membrane raft;GO:0070062//extracellular exosome;GO:0101003//ficolin…	GO:0001618//virus receptor activity;GO:0005515//protein binding;GO:0008289//lipid binding	GO:0002376//immune system process;GO:0002726//positive regulation of T cell cytokine production;GO:0006888//ER to Golgi vesicle-mediated transport;GO:0006958//complement activation, classical pathway;GO:0007204//positive regulation of cytosolic calcium ion concentration;GO:0016032//viral process;GO:0030449//regulation of complement activation;GO:0031664//regulation of lipopolysaccharide-mediated …
ENSG00000149485	31032	25437	28392	2073	2205	2222	328.59	310.25	306.28	65.48	66.11	61.97	315.04	64.52	-2.28772	1.27775e-282	6.73912e-281	FADS1	fatty acid desaturase 1 [Source:HGNC Symbol;Acc:HGNC:3574]	Metabolism;Metabolism;Metabolism	Global and overview maps;Global and overview maps;Lipid metabolism	ko01100//Metabolic pathways;ko01212//Fatty acid metabolism;ko01040//Biosynthesis of unsaturated fatty acids	K10224;K10224;K10224	GO:0005634//nucleus;GO:0005739//mitochondrion;GO:0005783//endoplasmic reticulum;GO:0005789//endoplasmic reticulum membrane;GO:0016020//membrane;GO:0016021//integral component of membrane;GO:0043231//intracellular membrane-bounded organelle	GO:0000248//C-5 sterol desaturase activity;GO:0016213//linoleoyl-CoA desaturase activity;GO:0016491//oxidoreductase activity;GO:0016717//oxidoreductase activity, acting on paired donors, with oxidation of a pair of donors resulting in the reduction of molecular oxygen to two molecules of water	GO:0006355//regulation of transcription, DNA-templated;GO:0006629//lipid metabolic process;GO:0006631//fatty acid metabolic process;GO:0006633//fatty acid biosynthetic process;GO:0006636//unsaturated fatty acid biosynthetic process;GO:0007267//cell-cell signaling;GO:0007568//aging;GO:0007584//response to nutrient;GO:0008654//phospholipid biosynthetic process;GO:0009267//cellular response to starv…
ENSG00000164309	23	25	33	610	571	678	0.07	0.09	0.1	5.85	5.2	6.01	0.0866667	5.68667	6.03596	1.7281e-278	9.03671e-277	CMYA5	cardiomyopathy associated 5 [Source:HGNC Symbol;Acc:HGNC:14305]	-	-	-	-	GO:0005634//nucleus;GO:0005737//cytoplasm;GO:0005829//cytosol;GO:0005886//plasma membrane;GO:0016529//sarcoplasmic reticulum;GO:0016607//nuclear speck;GO:0031430//M band;GO:0043231//intracellular membrane-bounded organelle;GO:0048471//perinuclear region of cytoplasm	GO:0005515//protein binding	-
ENSG00000156515	2046	1750	1986	2199	2204	2745	20.38	20.63	20.36	36.95	38.37	48.59	20.4567	41.3033	1.01369	3.00381e-278	1.56632e-276	HK1	hexokinase 1 [Source:HGNC Symbol;Acc:HGNC:4922]	Metabolism;Human Diseases;Organismal Systems;Metabolism;Environmental Information Processing;Human Diseases;Metabolism;Metabolism;Human Diseases;Organismal Systems;Metabolism;Metabolism;Metabolism;Metabolism	Global and overview maps;Infectious diseases;Endocrine system;Global and overview maps;Signal transduction;Cancers;Carbohydrate metabolism;Carbohydrate metabolism;Endocrine and metabolic diseases;Digestive system;Carbohydrate metabolism;Carbohydrate metabolism;Carbohydrate metabolism;Biosynthesis of other secondary metabolites	ko01100//Metabolic pathways;ko05131//Shigellosis;ko04910//Insulin signaling pathway;ko01200//Carbon metabolism;ko04066//HIF-1 signaling pathway;ko05230//Central carbon metabolism in cancer;ko00010//Glycolysis / Gluconeogenesis;ko00520//Amino sugar and nucleotide sugar metabolism;ko04930//Type II diabetes mellitus;ko04973//Carbohydrate digestion and absorption;ko00500//Starch and sucrose metabolis…	K00844;K00844;K00844;K00844;K00844;K00844;K00844;K00844;K00844;K00844;K00844;K00844;K00844;K00844	GO:0005737//cytoplasm;GO:0005739//mitochondrion;GO:0005741//mitochondrial outer membrane;GO:0005829//cytosol;GO:0016020//membrane;GO:0045121//membrane raft	GO:0000166//nucleotide binding;GO:0003824//catalytic activity;GO:0004340//glucokinase activity;GO:0004396//hexokinase activity;GO:0005515//protein binding;GO:0005524//ATP binding;GO:0005536//glucose binding;GO:0008865//fructokinase activity;GO:0016301//kinase activity;GO:0016740//transferase activity;GO:0016773//phosphotransferase activity, alcohol group as acceptor;GO:0019158//mannokinase activi…	GO:0001678//cellular glucose homeostasis;GO:0002376//immune system process;GO:0002720//positive regulation of cytokine production involved in immune response;GO:0005975//carbohydrate metabolic process;GO:0006002//fructose 6-phosphate metabolic process;GO:0006013//mannose metabolic process;GO:0006096//glycolytic process;GO:0006954//inflammatory response;GO:0008152//metabolic process;GO:0016310//ph…
ENSG00000288684	559	465	708	2043	2352	2812	1.95	1.51	2.85	21.32	23.91	28.55	2.10333	24.5933	3.54752	4.43277e-278	2.30492e-276	-	novel protein	Human Diseases;Human Diseases;Human Diseases;Environmental Information Processing;Human Diseases;Human Diseases;Human Diseases;Organismal Systems;Organismal Systems	Infectious diseases;Infectious diseases;Infectious diseases;Signal transduction;Infectious diseases;Infectious diseases;Infectious diseases;Immune system;Immune system	ko05168//Herpes simplex infection;ko05169//Epstein-Barr virus infection;ko05164//Influenza A;ko04064//NF-kappa B signaling pathway;ko05161//Hepatitis B;ko05160//Hepatitis C;ko05162//Measles;ko04622//RIG-I-like receptor signaling pathway;ko04623//Cytosolic DNA-sensing pathway	K12646;K12646;K12646;K12646;K12646;K12646;K12646;K12646;K12646	-	GO:0003676//nucleic acid binding;GO:0005524//ATP binding	-
ENSG00000280670	64	74	58	523	514	614	0.86	1.18	0.75	9.71	9.25	9.93	0.93	9.63	3.37223	8.53348e-277	4.41224e-275	CCDC163	coiled-coil domain containing 163 [Source:HGNC Symbol;Acc:HGNC:27003]	-	-	-	-	GO:0016020//membrane;GO:0016021//integral component of membrane	-	-
ENSG00000185716	1672	1706	2191	4406	4704	5184	8.87	10.2	9.72	28.64	32.69	30.45	9.59667	30.5933	1.67261	4.57113e-276	2.3503e-274	MOSMO	modulator of smoothened [Source:HGNC Symbol;Acc:HGNC:27087]	Environmental Information Processing	Signal transduction	ko04340//Hedgehog signaling pathway	K23663	GO:0005794//Golgi apparatus;GO:0005886//plasma membrane;GO:0016020//membrane;GO:0016021//integral component of membrane;GO:0042995//cell projection;GO:0060170//ciliary membrane	-	GO:0030154//cell differentiation;GO:0031647//regulation of protein stability;GO:0045664//regulation of neuron differentiation;GO:0045879//negative regulation of smoothened signaling pathway
ENSG00000108423	412	401	422	1013	1136	1384	8.48	10.21	8.23	36.42	40.12	43.36	8.97333	39.9667	2.15508	1.47043e-274	7.51838e-273	TUBD1	tubulin delta 1 [Source:HGNC Symbol;Acc:HGNC:16811]	-	-	-	-	GO:0005634//nucleus;GO:0005654//nucleoplasm;GO:0005737//cytoplasm;GO:0005814//centriole;GO:0005829//cytosol;GO:0005856//cytoskeleton;GO:0005874//microtubule;GO:0005929//cilium;GO:0016020//membrane;GO:0016021//integral component of membrane;GO:0042995//cell projection	GO:0000166//nucleotide binding;GO:0003924//GTPase activity;GO:0005200//structural constituent of cytoskeleton;GO:0005525//GTP binding	GO:0000226//microtubule cytoskeleton organization;GO:0000278//mitotic cell cycle;GO:0007010//cytoskeleton organization;GO:0007017//microtubule-based process;GO:0007275//multicellular organism development;GO:0030030//cell projection organization;GO:0045880//positive regulation of smoothened signaling pathway
ENSG00000183977	32	40	33	545	575	706	0.13	0.2	0.14	6.94	6.99	7.72	0.156667	7.21667	5.52556	8.01196e-274	4.08521e-272	PP2D1	protein phosphatase 2C like domain containing 1 [Source:HGNC Symbol;Acc:HGNC:28406]	-	-	-	-	-	GO:0004722//protein serine/threonine phosphatase activity;GO:0016791//phosphatase activity	GO:0006470//protein dephosphorylation
ENSG00000124145	718	613	680	1373	1424	1277	10.33	10.49	10.15	58.28	60.13	48.48	10.3233	55.63	2.42995	3.25717e-273	1.65165e-271	SDC4	syndecan 4 [Source:HGNC Symbol;Acc:HGNC:10661]	Human Diseases;Environmental Information Processing;Human Diseases;Environmental Information Processing	Cancers;Signaling molecules and interaction;Cardiovascular diseases;Signaling molecules and interaction	ko05205//Proteoglycans in cancer;ko04514//Cell adhesion molecules (CAMs);ko05418//Fluid shear stress and atherosclerosis;ko04512//ECM-receptor interaction	K16338;K16338;K16338;K16338	GO:0005576//extracellular region;GO:0005796//Golgi lumen;GO:0005886//plasma membrane;GO:0005887//integral component of plasma membrane;GO:0005925//focal adhesion;GO:0009986//cell surface;GO:0016020//membrane;GO:0016021//integral component of membrane;GO:0043034//costamere;GO:0043202//lysosomal lumen;GO:0045121//membrane raft;GO:0070062//extracellular exosome	GO:0001968//fibronectin binding;GO:0005080//protein kinase C binding;GO:0005515//protein binding;GO:0042802//identical protein binding;GO:0070053//thrombospondin receptor activity	GO:0001523//retinoid metabolic process;GO:0001657//ureteric bud development;GO:0001843//neural tube closure;GO:0006024//glycosaminoglycan biosynthetic process;GO:0006027//glycosaminoglycan catabolic process;GO:0010762//regulation of fibroblast migration;GO:0016477//cell migration;GO:0042060//wound healing;GO:0042130//negative regulation of T cell proliferation;GO:0045860//positive regulation of p…
ENSG00000134962	8	15	11	1523	1521	1970	0.05	0.12	0.07	22.7	22.48	25.95	0.08	23.71	8.21128	4.02079e-273	2.03326e-271	KLB	klotho beta [Source:HGNC Symbol;Acc:HGNC:15527]	Organismal Systems	Environmental adaptation	ko04714//Thermogenesis	K22404	GO:0005783//endoplasmic reticulum;GO:0005886//plasma membrane;GO:0016020//membrane;GO:0016021//integral component of membrane	GO:0004553//hydrolase activity, hydrolyzing O-glycosyl compounds;GO:0005104//fibroblast growth factor receptor binding;GO:0005515//protein binding;GO:0017134//fibroblast growth factor binding	GO:0000165//MAPK cascade;GO:0005975//carbohydrate metabolic process;GO:0008284//positive regulation of cell proliferation;GO:0008543//fibroblast growth factor receptor signaling pathway;GO:0051897//positive regulation of protein kinase B signaling;GO:0090080//positive regulation of MAPKKK cascade by fibroblast growth factor receptor signaling pathway
ENSG00000117036	1013	854	981	1052	1101	1158	8.37	8.98	8.41	26.29	27.4	25.83	8.58667	26.5067	1.62619	5.68024e-273	2.86455e-271	ETV3	ETS variant transcription factor 3 [Source:HGNC Symbol;Acc:HGNC:3492]	-	-	-	-	GO:0000785//chromatin;GO:0005634//nucleus;GO:0005654//nucleoplasm;GO:0017053//transcriptional repressor complex;GO:0043231//intracellular membrane-bounded organelle;GO:0090571//RNA polymerase II transcription repressor complex	GO:0000977//RNA polymerase II regulatory region sequence-specific DNA binding;GO:0000981//DNA-binding transcription factor activity, RNA polymerase II-specific;GO:0001227//DNA-binding transcription repressor activity, RNA polymerase II-specific;GO:0003677//DNA binding;GO:0003700//DNA-binding transcription factor activity;GO:0017151//DEAD/H-box RNA helicase binding;GO:0043565//sequence-specific DN…	GO:0000122//negative regulation of transcription by RNA polymerase II;GO:0006355//regulation of transcription, DNA-templated;GO:0006357//regulation of transcription by RNA polymerase II;GO:0008150//biological_process;GO:0008285//negative regulation of cell proliferation;GO:0030154//cell differentiation;GO:0097011//cellular response to granulocyte macrophage colony-stimulating factor stimulus
ENSG00000115998	497	493	506	1087	1072	1357	9.66	10.72	8.78	47.14	41.54	40.11	9.72	42.93	2.14296	2.03693e-272	1.02442e-270	C2orf42	chromosome 2 open reading frame 42 [Source:HGNC Symbol;Acc:HGNC:26056]	-	-	-	-	GO:0005634//nucleus;GO:0005654//nucleoplasm	GO:0005515//protein binding	-
ENSG00000170271	285	286	392	1253	1308	1608	1.42	1.56	2.37	17.92	17.6	17.18	1.78333	17.5667	3.30019	3.63933e-272	1.82532e-270	FAXDC2	fatty acid hydroxylase domain containing 2 [Source:HGNC Symbol;Acc:HGNC:1334]	-	-	-	-	GO:0005737//cytoplasm;GO:0005789//endoplasmic reticulum membrane;GO:0016020//membrane;GO:0016021//integral component of membrane	GO:0000254//C-4 methylsterol oxidase activity;GO:0005506//iron ion binding;GO:0005515//protein binding;GO:0016491//oxidoreductase activity	GO:0001934//positive regulation of protein phosphorylation;GO:0008610//lipid biosynthetic process;GO:0016126//sterol biosynthetic process;GO:0045654//positive regulation of megakaryocyte differentiation;GO:0055114//oxidation-reduction process
ENSG00000249967	118	95	116	547	674	759	1.7	1.56	1.62	11.19	14.1	13.92	1.62667	13.07	3.00627	7.3577e-271	3.67027e-269	-	novel protein	Metabolism;Environmental Information Processing;Metabolism	Global and overview maps;Signal transduction;Carbohydrate metabolism	ko01100//Metabolic pathways;ko04070//Phosphatidylinositol signaling system;ko00562//Inositol phosphate metabolism	K13711;K13711;K13711	GO:0005886//plasma membrane;GO:0016020//membrane	GO:0000166//nucleotide binding;GO:0003824//catalytic activity;GO:0004430//1-phosphatidylinositol 4-kinase activity;GO:0005524//ATP binding;GO:0016301//kinase activity;GO:0016740//transferase activity	GO:0016310//phosphorylation;GO:0046854//phosphatidylinositol phosphorylation
ENSG00000059728	181	217	208	768	790	900	1.28	1.74	1.48	15.54	16.97	16.85	1.5	16.4533	3.45535	1.46167e-270	7.25199e-269	MXD1	MAX dimerization protein 1 [Source:HGNC Symbol;Acc:HGNC:6761]	-	-	-	-	GO:0000785//chromatin;GO:0005634//nucleus;GO:0005654//nucleoplasm;GO:0005739//mitochondrion;GO:0005829//cytosol	GO:0000978//RNA polymerase II proximal promoter sequence-specific DNA binding;GO:0000981//DNA-binding transcription factor activity, RNA polymerase II-specific;GO:0001227//DNA-binding transcription repressor activity, RNA polymerase II-specific;GO:0003677//DNA binding;GO:0005515//protein binding;GO:0046983//protein dimerization activity	GO:0000122//negative regulation of transcription by RNA polymerase II;GO:0006357//regulation of transcription by RNA polymerase II
ENSG00000136826	263	180	252	718	837	794	3.53	2.66	3.57	19.62	22.96	19.8	3.25333	20.7933	2.67613	1.47511e-267	7.26e-266	KLF4	Kruppel like factor 4 [Source:HGNC Symbol;Acc:HGNC:6348]	Cellular Processes	Cellular community - eukaryotes	ko04550//Signaling pathways regulating pluripotency of stem cells	K17846	GO:0000785//chromatin;GO:0000791//euchromatin;GO:0005634//nucleus;GO:0005654//nucleoplasm;GO:0005667//transcription factor complex;GO:0005737//cytoplasm	GO:0000976//transcription regulatory region sequence-specific DNA binding;GO:0000978//RNA polymerase II proximal promoter sequence-specific DNA binding;GO:0000981//DNA-binding transcription factor activity, RNA polymerase II-specific;GO:0000987//proximal promoter sequence-specific DNA binding;GO:0001010//RNA polymerase II sequence-specific DNA-binding transcription factor recruiting activity;GO:0…	GO:0000122//negative regulation of transcription by RNA polymerase II;GO:0002357//defense response to tumor cell;GO:0006351//transcription, DNA-templated;GO:0006357//regulation of transcription by RNA polymerase II;GO:0007500//mesodermal cell fate determination;GO:0008285//negative regulation of cell proliferation;GO:0009913//epidermal cell differentiation;GO:0010033//response to organic substanc…
ENSG00000162616	586	494	631	1023	944	1046	11.88	13.24	14.92	63.84	54.37	54.94	13.3467	57.7167	2.11251	4.16784e-266	2.0458e-264	DNAJB4	DnaJ heat shock protein family (Hsp40) member B4 [Source:HGNC Symbol;Acc:HGNC:14886]	-	-	-	-	GO:0005654//nucleoplasm;GO:0005737//cytoplasm;GO:0005829//cytosol;GO:0005886//plasma membrane;GO:0016020//membrane	GO:0001671//ATPase activator activity;GO:0005515//protein binding;GO:0051082//unfolded protein binding;GO:0051087//chaperone binding	GO:0006457//protein folding;GO:0006986//response to unfolded protein;GO:0009408//response to heat;GO:0032781//positive regulation of ATPase activity;GO:0051085//chaperone cofactor-dependent protein refolding
ENSG00000178567	2255	1979	2133	1995	2001	2371	10.3	10.72	10.4	26.9	25.05	26.96	10.4733	26.3033	1.32852	4.71322e-266	2.30735e-264	EPM2AIP1	EPM2A interacting protein 1 [Source:HGNC Symbol;Acc:HGNC:19735]	-	-	-	-	GO:0005634//nucleus;GO:0005737//cytoplasm;GO:0005783//endoplasmic reticulum;GO:0098554//cytoplasmic side of endoplasmic reticulum membrane	GO:0005515//protein binding;GO:0042802//identical protein binding	GO:0032868//response to insulin;GO:0045725//positive regulation of glycogen biosynthetic process;GO:2000467//positive regulation of glycogen (starch) synthase activity
ENSG00000244754	1981	2017	2331	3341	3464	3954	25.16	28.08	29.06	71.67	72.48	79.4	27.4333	74.5167	1.44163	2.64385e-264	1.28744e-262	N4BP2L2	NEDD4 binding protein 2 like 2 [Source:HGNC Symbol;Acc:HGNC:26916]	-	-	-	-	GO:0005634//nucleus;GO:0016020//membrane;GO:0016021//integral component of membrane;GO:0017053//transcriptional repressor complex;GO:0070062//extracellular exosome	GO:0003674//molecular_function;GO:0003714//transcription corepressor activity;GO:0005515//protein binding;GO:0019899//enzyme binding	GO:0000122//negative regulation of transcription by RNA polymerase II;GO:0001701//in utero embryonic development;GO:0001824//blastocyst development;GO:1902035//positive regulation of hematopoietic stem cell proliferation;GO:1902037//negative regulation of hematopoietic stem cell differentiation
ENSG00000187608	34	22	33	518	514	533	2.01	1.54	2.02	90.18	89.02	83.01	1.85667	87.4033	5.5569	1.50704e-261	7.28084e-260	ISG15	ISG15 ubiquitin like modifier [Source:HGNC Symbol;Acc:HGNC:4053]	Human Diseases;Human Diseases;Organismal Systems	Infectious diseases;Infectious diseases;Immune system	ko05165//Human papillomavirus infection;ko05169//Epstein-Barr virus infection;ko04622//RIG-I-like receptor signaling pathway	K12159;K12159;K12159	GO:0005576//extracellular region;GO:0005634//nucleus;GO:0005654//nucleoplasm;GO:0005737//cytoplasm;GO:0005829//cytosol;GO:0022627//cytosolic small ribosomal subunit	GO:0005178//integrin binding;GO:0005515//protein binding;GO:0031386//protein tag;GO:0031625//ubiquitin protein ligase binding	GO:0002376//immune system process;GO:0007229//integrin-mediated signaling pathway;GO:0009615//response to virus;GO:0009617//response to bacterium;GO:0016032//viral process;GO:0019941//modification-dependent protein catabolic process;GO:0019985//translesion synthesis;GO:0030501//positive regulation of bone mineralization;GO:0031397//negative regulation of protein ubiquitination;GO:0032020//ISG15-p…
ENSG00000148634	2798	2335	2537	2033	2071	2346	29.99	30.54	29.38	83.96	102.33	96.2	29.97	94.1633	1.65165	1.37583e-259	6.59503e-258	HERC4	HECT and RLD domain containing E3 ubiquitin protein ligase 4 [Source:HGNC Symbol;Acc:HGNC:24521]	Genetic Information Processing	Folding, sorting and degradation	ko04120//Ubiquitin mediated proteolysis	K10615	GO:0001650//fibrillar center;GO:0005737//cytoplasm;GO:0005829//cytosol	GO:0004842//ubiquitin-protein transferase activity;GO:0016740//transferase activity	GO:0007283//spermatogenesis;GO:0016567//protein ubiquitination;GO:0030154//cell differentiation;GO:0045879//negative regulation of smoothened signaling pathway
ENSG00000169710	42686	31358	36817	866	912	1248	207.07	178.02	184.84	11.35	12.4	15.05	189.977	12.9333	-3.87666	1.91794e-259	9.16972e-258	FASN	fatty acid synthase [Source:HGNC Symbol;Acc:HGNC:3594]	Metabolism;Organismal Systems;Environmental Information Processing;Metabolism;Metabolism	Global and overview maps;Endocrine system;Signal transduction;Global and overview maps;Lipid metabolism	ko01100//Metabolic pathways;ko04910//Insulin signaling pathway;ko04152//AMPK signaling pathway;ko01212//Fatty acid metabolism;ko00061//Fatty acid biosynthesis	K00665;K00665;K00665;K00665;K00665	GO:0005737//cytoplasm;GO:0005794//Golgi apparatus;GO:0005829//cytosol;GO:0005886//plasma membrane;GO:0016020//membrane;GO:0042470//melanosome;GO:0042587//glycogen granule;GO:0070062//extracellular exosome	GO:0003723//RNA binding;GO:0003824//catalytic activity;GO:0004312//fatty acid synthase activity;GO:0004313//[acyl-carrier-protein] S-acetyltransferase activity;GO:0004314//[acyl-carrier-protein] S-malonyltransferase activity;GO:0004315//3-oxoacyl-[acyl-carrier-protein] synthase activity;GO:0004316//3-oxoacyl-[acyl-carrier-protein] reductase (NADPH) activity;GO:0004317//3-hydroxypalmitoyl-[acyl-ca…	GO:0001649//osteoblast differentiation;GO:0002068//glandular epithelial cell development;GO:0006084//acetyl-CoA metabolic process;GO:0006629//lipid metabolic process;GO:0006631//fatty acid metabolic process;GO:0006633//fatty acid biosynthetic process;GO:0008152//metabolic process;GO:0008611//ether lipid biosynthetic process;GO:0009058//biosynthetic process;GO:0009888//tissue development;GO:001921…
ENSG00000144597	1391	1031	1219	1409	1452	1498	12.82	10.98	11.4	38.06	41.21	41.55	11.7333	40.2733	1.77921	8.88061e-258	4.21303e-256	EAF1	ELL associated factor 1 [Source:HGNC Symbol;Acc:HGNC:20907]	-	-	-	-	GO:0005634//nucleus;GO:0005654//nucleoplasm;GO:0008023//transcription elongation factor complex;GO:0015030//Cajal body;GO:0016604//nuclear body;GO:0016607//nuclear speck;GO:0032783//ELL-EAF complex;GO:0043231//intracellular membrane-bounded organelle;GO:0045171//intercellular bridge	GO:0003711//transcription elongation regulator activity;GO:0005515//protein binding	GO:0006355//regulation of transcription, DNA-templated;GO:0006366//transcription by RNA polymerase II;GO:0006368//transcription elongation from RNA polymerase II promoter;GO:0034243//regulation of transcription elongation from RNA polymerase II promoter
ENSG00000172183	159	146	140	509	499	589	5.39	4.41	4.31	32.73	27.14	29.11	4.70333	29.66	2.65676	1.07418e-257	5.0829e-256	ISG20	interferon stimulated exonuclease gene 20 [Source:HGNC Symbol;Acc:HGNC:6130]	-	-	-	-	GO:0005634//nucleus;GO:0005654//nucleoplasm;GO:0005730//nucleolus;GO:0005737//cytoplasm;GO:0015030//Cajal body;GO:0016605//PML body	GO:0000175//3'-5'-exoribonuclease activity;GO:0003676//nucleic acid binding;GO:0003723//RNA binding;GO:0004518//nuclease activity;GO:0004527//exonuclease activity;GO:0008310//single-stranded DNA 3'-5' exodeoxyribonuclease activity;GO:0008859//exoribonuclease II activity;GO:0016787//hydrolase activity;GO:0030619//U1 snRNA binding;GO:0030620//U2 snRNA binding;GO:0034511//U3 snoRNA binding;GO:004687…	GO:0000738//DNA catabolic process, exonucleolytic;GO:0002376//immune system process;GO:0006364//rRNA processing;GO:0006401//RNA catabolic process;GO:0009615//response to virus;GO:0045071//negative regulation of viral genome replication;GO:0045087//innate immune response;GO:0051607//defense response to virus;GO:0060337//type I interferon signaling pathway;GO:0090503//RNA phosphodiester bond hydrol…
ENSG00000163681	2394	2108	2499	2660	2764	3388	18.43	17.67	17.19	30.24	34.96	42.73	17.7633	35.9767	1.01816	4.58607e-256	2.15897e-254	SLMAP	sarcolemma associated protein [Source:HGNC Symbol;Acc:HGNC:16643]	-	-	-	-	GO:0005737//cytoplasm;GO:0005790//smooth endoplasmic reticulum;GO:0005815//microtubule organizing center;GO:0005856//cytoskeleton;GO:0005886//plasma membrane;GO:0005887//integral component of plasma membrane;GO:0016020//membrane;GO:0016021//integral component of membrane;GO:0042383//sarcolemma	GO:0005515//protein binding	GO:0006936//muscle contraction;GO:0072659//protein localization to plasma membrane;GO:1900825//regulation of membrane depolarization during cardiac muscle cell action potential;GO:1902305//regulation of sodium ion transmembrane transport;GO:1905150//regulation of voltage-gated sodium channel activity
ENSG00000205639	61	64	66	491	526	670	0.35	0.38	0.38	7.89	8	9.07	0.37	8.32	4.49099	7.67211e-256	3.60256e-254	MFSD2B	major facilitator superfamily domain containing 2B [Source:HGNC Symbol;Acc:HGNC:37207]	-	-	-	-	GO:0005886//plasma membrane;GO:0005887//integral component of plasma membrane;GO:0016020//membrane;GO:0016021//integral component of membrane	GO:0015293//symporter activity;GO:0046624//sphingolipid transporter activity	GO:0006869//lipid transport;GO:0008643//carbohydrate transport;GO:0055085//transmembrane transport;GO:0071702//organic substance transport
ENSG00000165917	81	86	119	664	694	903	0.27	0.32	0.45	6.89	7.1	8.24	0.346667	7.41	4.41785	2.55365e-255	1.19606e-253	RAPSN	receptor associated protein of the synapse [Source:HGNC Symbol;Acc:HGNC:9863]	-	-	-	-	GO:0005737//cytoplasm;GO:0005794//Golgi apparatus;GO:0005813//centrosome;GO:0005829//cytosol;GO:0005856//cytoskeleton;GO:0005886//plasma membrane;GO:0016020//membrane;GO:0030054//cell junction;GO:0031594//neuromuscular junction;GO:0045202//synapse;GO:0045211//postsynaptic membrane;GO:0099634//postsynaptic specialization membrane	GO:0005515//protein binding;GO:0033130//acetylcholine receptor binding;GO:0035255//ionotropic glutamate receptor binding;GO:0043495//protein membrane anchor;GO:0046872//metal ion binding	GO:0007268//chemical synaptic transmission;GO:0007271//synaptic transmission, cholinergic;GO:0043525//positive regulation of neuron apoptotic process;GO:1900075//positive regulation of neuromuscular synaptic transmission;GO:1901626//regulation of postsynaptic membrane organization;GO:1903540//establishment of protein localization to postsynaptic membrane
ENSG00000100345	10315	8395	9868	525	559	628	61.94	62.21	61.42	13.08	14.22	14.87	61.8567	14.0567	-2.13767	7.14837e-255	3.33959e-253	MYH9	myosin heavy chain 9 [Source:HGNC Symbol;Acc:HGNC:7579]	Human Diseases;Human Diseases;Cellular Processes	Infectious diseases;Infectious diseases;Cellular community - eukaryotes	ko05130//Pathogenic Escherichia coli infection;ko05132//Salmonella infection;ko04530//Tight junction	K10352;K10352;K10352	GO:0001725//stress fiber;GO:0001726//ruffle;GO:0001772//immunological synapse;GO:0001931//uropod;GO:0005634//nucleus;GO:0005737//cytoplasm;GO:0005819//spindle;GO:0005826//actomyosin contractile ring;GO:0005829//cytosol;GO:0005856//cytoskeleton;GO:0005886//plasma membrane;GO:0005903//brush border;GO:0005912//adherens junction;GO:0005925//focal adhesion;GO:0005938//cell cortex;GO:0008180//COP9 sign…	GO:0000146//microfilament motor activity;GO:0000166//nucleotide binding;GO:0003723//RNA binding;GO:0003774//motor activity;GO:0003779//actin binding;GO:0005178//integrin binding;GO:0005515//protein binding;GO:0005516//calmodulin binding;GO:0005524//ATP binding;GO:0016887//ATPase activity;GO:0019904//protein domain specific binding;GO:0030898//actin-dependent ATPase activity;GO:0042802//identical …	GO:0000212//meiotic spindle organization;GO:0000904//cell morphogenesis involved in differentiation;GO:0001525//angiogenesis;GO:0001701//in utero embryonic development;GO:0001768//establishment of T cell polarity;GO:0001778//plasma membrane repair;GO:0002862//negative regulation of inflammatory response to antigenic stimulus;GO:0006509//membrane protein ectodomain proteolysis;GO:0006911//phagocyt…
ENSG00000196428	949	821	993	1307	1294	1619	6.85	7.36	6.86	17.01	12.86	16.15	7.02333	15.34	1.12707	2.95725e-254	1.37808e-252	TSC22D2	TSC22 domain family member 2 [Source:HGNC Symbol;Acc:HGNC:29095]	-	-	-	-	-	-	GO:0006357//regulation of transcription by RNA polymerase II;GO:0006970//response to osmotic stress
ENSG00000075420	7621	6502	7405	326	356	386	52.81	52.01	55.36	10.75	9.64	10.05	53.3933	10.1467	-2.39565	1.45972e-253	6.78512e-252	FNDC3B	fibronectin type III domain containing 3B [Source:HGNC Symbol;Acc:HGNC:24670]	-	-	-	-	GO:0016020//membrane;GO:0016021//integral component of membrane	GO:0003723//RNA binding;GO:0005515//protein binding	-
ENSG00000091106	19	36	30	619	607	805	0.1	0.26	0.2	12.73	12.09	13.65	0.186667	12.8233	6.10216	7.40959e-252	3.40971e-250	NLRC4	NLR family CARD domain containing 4 [Source:HGNC Symbol;Acc:HGNC:16412]	Human Diseases;Human Diseases;Organismal Systems;Human Diseases	Infectious diseases;Infectious diseases;Immune system;Infectious diseases	ko05131//Shigellosis;ko05132//Salmonella infection;ko04621//NOD-like receptor signaling pathway;ko05134//Legionellosis	K12805;K12805;K12805;K12805	GO:0005737//cytoplasm;GO:0005829//cytosol;GO:0072557//IPAF inflammasome complex	GO:0000166//nucleotide binding;GO:0000287//magnesium ion binding;GO:0005515//protein binding;GO:0005524//ATP binding;GO:0042802//identical protein binding;GO:0042803//protein homodimerization activity;GO:0061133//endopeptidase activator activity;GO:0089720//caspase binding	GO:0002218//activation of innate immune response;GO:0002376//immune system process;GO:0006915//apoptotic process;GO:0006919//activation of cysteine-type endopeptidase activity involved in apoptotic process;GO:0006954//inflammatory response;GO:0010954//positive regulation of protein processing;GO:0016045//detection of bacterium;GO:0032731//positive regulation of interleukin-1 beta production;GO:00…
ENSG00000163806	38	18	39	2234	2304	3173	1.01	0.53	0.96	49.38	45.81	57.81	0.833333	51	5.93546	3.54452e-251	1.62703e-249	SPDYA	speedy/RINGO cell cycle regulator family member A [Source:HGNC Symbol;Acc:HGNC:30613]	Cellular Processes;Organismal Systems	Cell growth and death;Endocrine system	ko04114//Oocyte meiosis;ko04914//Progesterone-mediated oocyte maturation	K08694;K08694	GO:0005634//nucleus;GO:0005654//nucleoplasm	GO:0005515//protein binding;GO:0019901//protein kinase binding;GO:0030295//protein kinase activator activity	GO:0000082//G1/S transition of mitotic cell cycle;GO:0006974//cellular response to DNA damage stimulus;GO:0007049//cell cycle;GO:0007140//male meiotic nuclear division;GO:0007275//multicellular organism development;GO:0008284//positive regulation of cell proliferation;GO:0032147//activation of protein kinase activity;GO:0045737//positive regulation of cyclin-dependent protein serine/threonine kin…
ENSG00000177125	671	555	583	835	877	981	3.62	3.53	3.21	13.26	13.61	13.66	3.45333	13.51	1.96797	1.4254e-250	6.52669e-249	ZBTB34	zinc finger and BTB domain containing 34 [Source:HGNC Symbol;Acc:HGNC:31446]	-	-	-	-	GO:0000785//chromatin;GO:0005634//nucleus;GO:0005654//nucleoplasm	GO:0000978//RNA polymerase II proximal promoter sequence-specific DNA binding;GO:0000981//DNA-binding transcription factor activity, RNA polymerase II-specific;GO:0001227//DNA-binding transcription repressor activity, RNA polymerase II-specific;GO:0003677//DNA binding;GO:0005515//protein binding;GO:0046872//metal ion binding	GO:0000122//negative regulation of transcription by RNA polymerase II;GO:0006357//regulation of transcription by RNA polymerase II
ENSG00000197122	9290	7320	8200	290	286	373	101.9	94.56	90.67	8.8	10.62	14.34	95.71	11.2533	-3.08832	1.54164e-247	7.00667e-246	SRC	SRC proto-oncogene, non-receptor tyrosine kinase [Source:HGNC Symbol;Acc:HGNC:11283]	Human Diseases;Human Diseases;Cellular Processes;Human Diseases;Human Diseases;Environmental Information Processing;Cellular Processes;Human Diseases;Human Diseases;Cellular Processes;Organismal Systems;Human Diseases;Organismal Systems;Cellular Processes;Human Diseases;Organismal Systems;Human Diseases;Organismal Systems;Organismal Systems;Organismal Systems;Organismal Systems;Human Diseases;Org…	Infectious diseases;Infectious diseases;Transport and catabolism;Infectious diseases;Infectious diseases;Signal transduction;Cell motility;Cancers;Cancers;Cellular community - eukaryotes;Immune system;Infectious diseases;Development;Cellular community - eukaryotes;Infectious diseases;Endocrine system;Cardiovascular diseases;Endocrine system;Endocrine system;Immune system;Endocrine system;Infectio…	ko05168//Herpes simplex infection;ko05152//Tuberculosis;ko04144//Endocytosis;ko05131//Shigellosis;ko05163//Human cytomegalovirus infection;ko04015//Rap1 signaling pathway;ko04810//Regulation of actin cytoskeleton;ko05205//Proteoglycans in cancer;ko05203//Viral carcinogenesis;ko04510//Focal adhesion;ko04062//Chemokine signaling pathway;ko05167//Kaposi sarcoma-associated herpesvirus infection;ko043…	K05704;K05704;K05704;K05704;K05704;K05704;K05704;K05704;K05704;K05704;K05704;K05704;K05704;K05704;K05704;K05704;K05704;K05704;K05704;K05704;K05704;K05704;K05704;K05704;K05704;K05704;K05704;K05704;K05704;K05704;K05704;K05704;K05704;K05704;K05704;K05704;K05704	GO:0002102//podosome;GO:0005634//nucleus;GO:0005654//nucleoplasm;GO:0005737//cytoplasm;GO:0005739//mitochondrion;GO:0005743//mitochondrial inner membrane;GO:0005764//lysosome;GO:0005770//late endosome;GO:0005829//cytosol;GO:0005856//cytoskeleton;GO:0005884//actin filament;GO:0005886//plasma membrane;GO:0005901//caveola;GO:0005925//focal adhesion;GO:0014069//postsynaptic density;GO:0016020//membra…	GO:0000166//nucleotide binding;GO:0004672//protein kinase activity;GO:0004713//protein tyrosine kinase activity;GO:0004714//transmembrane receptor protein tyrosine kinase activity;GO:0004715//non-membrane spanning protein tyrosine kinase activity;GO:0005080//protein kinase C binding;GO:0005102//signaling receptor binding;GO:0005158//insulin receptor binding;GO:0005178//integrin binding;GO:0005515…	GO:0001545//primary ovarian follicle growth;GO:0001819//positive regulation of cytokine production;GO:0002223//stimulatory C-type lectin receptor signaling pathway;GO:0002376//immune system process;GO:0002862//negative regulation of inflammatory response to antigenic stimulus;GO:0006468//protein phosphorylation;GO:0007049//cell cycle;GO:0007155//cell adhesion;GO:0007165//signal transduction;GO:00…
ENSG00000105523	26	42	42	493	532	630	0.28	0.44	0.39	12.82	13.76	14.74	0.37	13.7733	5.21821	1.8194e-247	8.24869e-246	FAM83E	family with sequence similarity 83 member E [Source:HGNC Symbol;Acc:HGNC:25972]	-	-	-	-	-	GO:0005515//protein binding;GO:0019901//protein kinase binding	GO:0007165//signal transduction
ENSG00000163319	257	292	331	918	927	1091	7.8	7.41	8.76	16.55	16.61	22.3	7.99	18.4867	1.21022	2.64838e-247	1.19776e-245	MRPS18C	mitochondrial ribosomal protein S18C [Source:HGNC Symbol;Acc:HGNC:16633]	Genetic Information Processing	Translation	ko03010//Ribosome	K02963	GO:0005739//mitochondrion;GO:0005743//mitochondrial inner membrane;GO:0005763//mitochondrial small ribosomal subunit;GO:0005840//ribosome	GO:0003735//structural constituent of ribosome;GO:0070181//small ribosomal subunit rRNA binding	GO:0006412//translation;GO:0070125//mitochondrial translational elongation;GO:0070126//mitochondrial translational termination
ENSG00000054267	2619	2350	2871	3534	3410	4395	20.86	21.74	24.31	81.05	77.84	87.93	22.3033	82.2733	1.88317	4.2066e-246	1.88856e-244	ARID4B	AT-rich interaction domain 4B [Source:HGNC Symbol;Acc:HGNC:15550]	-	-	-	-	GO:0005634//nucleus;GO:0005654//nucleoplasm;GO:0005737//cytoplasm;GO:0005739//mitochondrion;GO:0005829//cytosol	GO:0000976//transcription regulatory region sequence-specific DNA binding;GO:0003674//molecular_function;GO:0003677//DNA binding;GO:0005515//protein binding	GO:0006325//chromatin organization;GO:0006355//regulation of transcription, DNA-templated;GO:0006357//regulation of transcription by RNA polymerase II;GO:0008150//biological_process
ENSG00000178096	158	167	140	574	639	711	6.82	8.38	6.13	16.09	18.02	18.31	7.11	17.4733	1.29723	7.72394e-246	3.45924e-244	BOLA1	bolA family member 1 [Source:HGNC Symbol;Acc:HGNC:24263]	-	-	-	-	GO:0005739//mitochondrion	GO:0005515//protein binding	-
ENSG00000170315	14627	12231	14132	11798	10704	11492	714.1	679.9	726.95	1705.36	1553.25	1472.83	706.983	1577.15	1.15757	1.23992e-245	5.53964e-244	UBB	ubiquitin B [Source:HGNC Symbol;Acc:HGNC:12463]	Cellular Processes;Human Diseases;Human Diseases;Human Diseases;Cellular Processes	Transport and catabolism;Infectious diseases;Infectious diseases;Neurodegenerative diseases;Transport and catabolism	ko04144//Endocytosis;ko05131//Shigellosis;ko05167//Kaposi sarcoma-associated herpesvirus infection;ko05012//Parkinson disease;ko04137//Mitophagy - animal	K04551;K04551;K04551;K04551;K04551	GO:0005615//extracellular space;GO:0005634//nucleus;GO:0005654//nucleoplasm;GO:0005737//cytoplasm;GO:0005739//mitochondrion;GO:0005741//mitochondrial outer membrane;GO:0005789//endoplasmic reticulum membrane;GO:0005829//cytosol;GO:0005886//plasma membrane;GO:0010008//endosome membrane;GO:0030666//endocytic vesicle membrane;GO:0031982//vesicle;GO:0043005//neuron projection;GO:0043025//neuronal cel…	GO:0005515//protein binding;GO:0031386//protein tag;GO:0031625//ubiquitin protein ligase binding	GO:0000122//negative regulation of transcription by RNA polymerase II;GO:0000187//activation of MAPK activity;GO:0000209//protein polyubiquitination;GO:0000715//nucleotide-excision repair, DNA damage recognition;GO:0000717//nucleotide-excision repair, DNA duplex unwinding;GO:0002753//cytoplasmic pattern recognition receptor signaling pathway;GO:0002755//MyD88-dependent toll-like receptor signalin…
ENSG00000120738	14	10	12	932	1079	1080	0.17	0.14	0.14	26.49	30.55	26.58	0.15	27.8733	7.53778	2.97268e-244	1.32169e-242	EGR1	early growth response 1 [Source:HGNC Symbol;Acc:HGNC:3238]	Human Diseases;Environmental Information Processing;Organismal Systems;Human Diseases;Organismal Systems;Human Diseases	Infectious diseases;Signal transduction;Endocrine system;Endocrine and metabolic diseases;Endocrine system;Neurodegenerative diseases	ko05166//HTLV-I infection;ko04371//Apelin signaling pathway;ko04928//Parathyroid hormone synthesis, secretion and action;ko04933//AGE-RAGE signaling pathway in diabetic complications;ko04912//GnRH signaling pathway;ko05020//Prion diseases	K09203;K09203;K09203;K09203;K09203;K09203	GO:0000785//chromatin;GO:0005634//nucleus;GO:0005654//nucleoplasm;GO:0005737//cytoplasm	GO:0000976//transcription regulatory region sequence-specific DNA binding;GO:0000977//RNA polymerase II regulatory region sequence-specific DNA binding;GO:0000978//RNA polymerase II proximal promoter sequence-specific DNA binding;GO:0000981//DNA-binding transcription factor activity, RNA polymerase II-specific;GO:0001228//DNA-binding transcription activator activity, RNA polymerase II-specific;GO…	GO:0000122//negative regulation of transcription by RNA polymerase II;GO:0001666//response to hypoxia;GO:0002931//response to ischemia;GO:0006355//regulation of transcription, DNA-templated;GO:0006357//regulation of transcription by RNA polymerase II;GO:0009749//response to glucose;GO:0010628//positive regulation of gene expression;GO:0030217//T cell differentiation;GO:0030509//BMP signaling path…
ENSG00000288208	24	30	18	612	655	867	0.16	0.23	0.14	11.86	12.71	14.75	0.176667	13.1067	6.21313	4.38367e-244	1.93967e-242	-	novel protein	Genetic Information Processing	Replication and repair	ko03410//Base excision repair	K03575	-	GO:0000166//nucleotide binding;GO:0003677//DNA binding;GO:0003824//catalytic activity;GO:0004672//protein kinase activity;GO:0005524//ATP binding;GO:0016787//hydrolase activity;GO:0016798//hydrolase activity, acting on glycosyl bonds;GO:0046872//metal ion binding;GO:0051536//iron-sulfur cluster binding;GO:0051539//4 iron, 4 sulfur cluster binding	GO:0006281//DNA repair;GO:0006284//base-excision repair;GO:0006468//protein phosphorylation;GO:0006974//cellular response to DNA damage stimulus;GO:0008152//metabolic process
ENSG00000249884	505	584	701	1937	2007	2343	1.49	2.14	2.33	13.96	14.39	15.26	1.98667	14.5367	2.87127	8.73576e-244	3.85609e-242	RNF103-CHMP3	RNF103-CHMP3 readthrough [Source:HGNC Symbol;Acc:HGNC:38847]	Cellular Processes;Cellular Processes	Transport and catabolism;Cell growth and death	ko04144//Endocytosis;ko04217//Necroptosis	K12193;K12193	GO:0005783//endoplasmic reticulum	GO:0004842//ubiquitin-protein transferase activity	GO:0007034//vacuolar transport;GO:0016567//protein ubiquitination;GO:0030433//ubiquitin-dependent ERAD pathway
ENSG00000187187	930	828	926	1015	1014	1175	6.98	7.12	7.13	13.59	14.34	14.93	7.07667	14.2867	1.01353	1.4748e-243	6.49443e-242	ZNF546	zinc finger protein 546 [Source:HGNC Symbol;Acc:HGNC:28671]	Human Diseases	Infectious diseases	ko05168//Herpes simplex infection	K09228	GO:0005634//nucleus;GO:0016020//membrane;GO:0016021//integral component of membrane	GO:0000978//RNA polymerase II proximal promoter sequence-specific DNA binding;GO:0000981//DNA-binding transcription factor activity, RNA polymerase II-specific;GO:0003677//DNA binding;GO:0046872//metal ion binding	GO:0006355//regulation of transcription, DNA-templated;GO:0006357//regulation of transcription by RNA polymerase II
ENSG00000259066	99	87	86	435	497	478	1.36	1.41	0.93	13.77	17.26	14.39	1.23333	15.14	3.61773	3.51981e-243	1.54628e-241	-	novel protein	-	-	-	-	GO:0016020//membrane	GO:0008270//zinc ion binding;GO:0046872//metal ion binding;GO:0061630//ubiquitin protein ligase activity	GO:0016567//protein ubiquitination
ENSG00000033030	913	774	890	1074	1091	1336	11.49	11.77	12.09	34.29	33.9	37.41	11.7833	35.2	1.57883	8.66873e-243	3.79918e-241	ZCCHC8	zinc finger CCHC-type containing 8 [Source:HGNC Symbol;Acc:HGNC:25265]	-	-	-	-	GO:0005634//nucleus;GO:0005654//nucleoplasm;GO:0005681//spliceosomal complex;GO:0016604//nuclear body;GO:0031499//TRAMP complex;GO:0071013//catalytic step 2 spliceosome	GO:0003676//nucleic acid binding;GO:0003723//RNA binding;GO:0005515//protein binding;GO:0008270//zinc ion binding;GO:0046872//metal ion binding	GO:0000398//mRNA splicing, via spliceosome;GO:0006397//mRNA processing;GO:0008380//RNA splicing;GO:0016076//snRNA catabolic process;GO:0034470//ncRNA processing
ENSG00000285542	982	1106	1392	3787	3751	4574	2.18	2.85	3.2	29.42	29.86	31.29	2.74333	30.19	3.46007	1.25784e-242	5.49955e-241	-	novel protein, PPM1B-SLC3A1 readthrough	Environmental Information Processing;Environmental Information Processing	Signal transduction;Signal transduction	ko04010//MAPK signaling pathway;ko04013//MAPK signaling pathway - fly	K04461;K04461	GO:0005737//cytoplasm;GO:0005829//cytosol;GO:0016020//membrane	GO:0000287//magnesium ion binding;GO:0004721//phosphoprotein phosphatase activity;GO:0004722//protein serine/threonine phosphatase activity;GO:0016787//hydrolase activity;GO:0016791//phosphatase activity;GO:0030145//manganese ion binding;GO:0043169//cation binding;GO:0046872//metal ion binding	GO:0006470//protein dephosphorylation;GO:0016311//dephosphorylation
ENSG00000150201	14	11	8	1037	1099	1323	0.06	0.05	0.04	10.08	10.43	11.85	0.05	10.7867	7.75311	9.39625e-241	4.07917e-239	FXYD4	FXYD domain containing ion transport regulator 4 [Source:HGNC Symbol;Acc:HGNC:4028]	Organismal Systems	Excretory system	ko04960//Aldosterone-regulated sodium reabsorption	K13359	GO:0005886//plasma membrane;GO:0005890//sodium:potassium-exchanging ATPase complex;GO:0016020//membrane;GO:0016021//integral component of membrane	GO:0005267//potassium channel activity;GO:0017080//sodium channel regulator activity;GO:0099106//ion channel regulator activity	GO:0006811//ion transport;GO:0034220//ion transmembrane transport;GO:0043269//regulation of ion transport;GO:0071805//potassium ion transmembrane transport;GO:0098662//inorganic cation transmembrane transport;GO:1903779//regulation of cardiac conduction;GO:2000649//regulation of sodium ion transmembrane transporter activity
ENSG00000088888	8709	6980	8083	388	404	474	35.04	33.15	33.53	6.98	7.32	6.85	33.9067	7.05	-2.26587	1.36892e-240	5.92888e-239	MAVS	mitochondrial antiviral signaling protein [Source:HGNC Symbol;Acc:HGNC:29233]	Human Diseases;Human Diseases;Organismal Systems;Human Diseases;Human Diseases;Human Diseases;Human Diseases;Organismal Systems;Organismal Systems	Infectious diseases;Infectious diseases;Immune system;Infectious diseases;Infectious diseases;Infectious diseases;Infectious diseases;Immune system;Immune system	ko05168//Herpes simplex infection;ko05169//Epstein-Barr virus infection;ko04621//NOD-like receptor signaling pathway;ko05164//Influenza A;ko05161//Hepatitis B;ko05160//Hepatitis C;ko05162//Measles;ko04622//RIG-I-like receptor signaling pathway;ko04623//Cytosolic DNA-sensing pathway	K12648;K12648;K12648;K12648;K12648;K12648;K12648;K12648;K12648	GO:0005739//mitochondrion;GO:0005741//mitochondrial outer membrane;GO:0005777//peroxisome;GO:0005778//peroxisomal membrane;GO:0016020//membrane;GO:0016021//integral component of membrane;GO:0031966//mitochondrial membrane	GO:0005515//protein binding;GO:0019901//protein kinase binding;GO:0035591//signaling adaptor activity;GO:0050700//CARD domain binding	GO:0001934//positive regulation of protein phosphorylation;GO:0002218//activation of innate immune response;GO:0002230//positive regulation of defense response to virus by host;GO:0002376//immune system process;GO:0002735//positive regulation of myeloid dendritic cell cytokine production;GO:0007165//signal transduction;GO:0016032//viral process;GO:0032480//negative regulation of type I interferon…
ENSG00000249437	1131	1034	1232	1665	1666	2113	7.05	7.36	7.73	25	24.91	28.4	7.38	26.1033	1.82254	1.43756e-240	6.21155e-239	NAIP	NLR family apoptosis inhibitory protein [Source:HGNC Symbol;Acc:HGNC:7634]	Human Diseases;Human Diseases;Human Diseases;Organismal Systems;Human Diseases	Infectious diseases;Infectious diseases;Infectious diseases;Immune system;Infectious diseases	ko05130//Pathogenic Escherichia coli infection;ko05131//Shigellosis;ko05132//Salmonella infection;ko04621//NOD-like receptor signaling pathway;ko05134//Legionellosis	K12807;K12807;K12807;K12807;K12807	GO:0005737//cytoplasm;GO:0016323//basolateral plasma membrane;GO:0072557//IPAF inflammasome complex	GO:0000166//nucleotide binding;GO:0004869//cysteine-type endopeptidase inhibitor activity;GO:0005515//protein binding;GO:0005524//ATP binding;GO:0030414//peptidase inhibitor activity;GO:0043027//cysteine-type endopeptidase inhibitor activity involved in apoptotic process;GO:0046872//metal ion binding	GO:0002376//immune system process;GO:0006915//apoptotic process;GO:0006954//inflammatory response;GO:0007399//nervous system development;GO:0010466//negative regulation of peptidase activity;GO:0016045//detection of bacterium;GO:0042742//defense response to bacterium;GO:0043066//negative regulation of apoptotic process;GO:0043154//negative regulation of cysteine-type endopeptidase activity involv…
ENSG00000099139	330	292	348	597	658	695	1.82	1.95	2.17	9.66	10.54	9.9	1.98	10.0333	2.34123	3.97723e-238	1.71049e-236	PCSK5	proprotein convertase subtilisin/kexin type 5 [Source:HGNC Symbol;Acc:HGNC:8747]	-	-	-	-	GO:0005576//extracellular region;GO:0005615//extracellular space;GO:0005794//Golgi apparatus;GO:0005796//Golgi lumen;GO:0005802//trans-Golgi network;GO:0012505//endomembrane system;GO:0016020//membrane;GO:0016021//integral component of membrane;GO:0030141//secretory granule;GO:0030173//integral component of Golgi membrane	GO:0004175//endopeptidase activity;GO:0004252//serine-type endopeptidase activity;GO:0005515//protein binding;GO:0008233//peptidase activity;GO:0008236//serine-type peptidase activity;GO:0016787//hydrolase activity;GO:0042277//peptide binding	GO:0001822//kidney development;GO:0002001//renin secretion into blood stream;GO:0003279//cardiac septum development;GO:0006465//signal peptide processing;GO:0006508//proteolysis;GO:0007267//cell-cell signaling;GO:0007368//determination of left/right symmetry;GO:0007507//heart development;GO:0007565//female pregnancy;GO:0007566//embryo implantation;GO:0009952//anterior/posterior pattern specificat…
ENSG00000118503	150	107	155	532	661	635	2	1.8	1.74	16.35	22.75	19.74	1.84667	19.6133	3.40884	3.96864e-237	1.70281e-235	TNFAIP3	TNF alpha induced protein 3 [Source:HGNC Symbol;Acc:HGNC:11896]	Human Diseases;Organismal Systems;Environmental Information Processing;Cellular Processes;Human Diseases;Environmental Information Processing;Organismal Systems	Infectious diseases;Immune system;Signal transduction;Cell growth and death;Infectious diseases;Signal transduction;Immune system	ko05169//Epstein-Barr virus infection;ko04621//NOD-like receptor signaling pathway;ko04064//NF-kappa B signaling pathway;ko04217//Necroptosis;ko05162//Measles;ko04668//TNF signaling pathway;ko04657//IL-17 signaling pathway	K11859;K11859;K11859;K11859;K11859;K11859;K11859	GO:0005634//nucleus;GO:0005737//cytoplasm;GO:0005764//lysosome;GO:0005829//cytosol;GO:0070062//extracellular exosome	GO:0002020//protease binding;GO:0003677//DNA binding;GO:0003824//catalytic activity;GO:0004842//ubiquitin-protein transferase activity;GO:0004843//thiol-dependent ubiquitin-specific protease activity;GO:0005515//protein binding;GO:0008022//protein C-terminus binding;GO:0008233//peptidase activity;GO:0008234//cysteine-type peptidase activity;GO:0008270//zinc ion binding;GO:0016740//transferase act…	GO:0001922//B-1 B cell homeostasis;GO:0002237//response to molecule of bacterial origin;GO:0002634//regulation of germinal center formation;GO:0002677//negative regulation of chronic inflammatory response;GO:0006508//proteolysis;GO:0006915//apoptotic process;GO:0006954//inflammatory response;GO:0007010//cytoskeleton organization;GO:0008152//metabolic process;GO:0010803//regulation of tumor necros…
ENSG00000142627	3741	2768	3172	3195	3595	3663	39.78	33.02	32.57	109.39	111.55	102.37	35.1233	107.77	1.61745	3.45575e-236	1.47245e-234	EPHA2	EPH receptor A2 [Source:HGNC Symbol;Acc:HGNC:3386]	Environmental Information Processing;Environmental Information Processing;Environmental Information Processing;Environmental Information Processing;Organismal Systems	Signal transduction;Signal transduction;Signal transduction;Signal transduction;Development	ko04151//PI3K-Akt signaling pathway;ko04010//MAPK signaling pathway;ko04014//Ras signaling pathway;ko04015//Rap1 signaling pathway;ko04360//Axon guidance	K05103;K05103;K05103;K05103;K05103	GO:0005886//plasma membrane;GO:0005887//integral component of plasma membrane;GO:0005925//focal adhesion;GO:0009986//cell surface;GO:0016020//membrane;GO:0016021//integral component of membrane;GO:0030027//lamellipodium;GO:0030054//cell junction;GO:0031256//leading edge membrane;GO:0031258//lamellipodium membrane;GO:0032587//ruffle membrane;GO:0042995//cell projection;GO:0043005//neuron projectio…	GO:0000166//nucleotide binding;GO:0001618//virus receptor activity;GO:0004672//protein kinase activity;GO:0004713//protein tyrosine kinase activity;GO:0004714//transmembrane receptor protein tyrosine kinase activity;GO:0005003//ephrin receptor activity;GO:0005005//transmembrane-ephrin receptor activity;GO:0005515//protein binding;GO:0005524//ATP binding;GO:0016301//kinase activity;GO:0016740//tra…	GO:0001501//skeletal system development;GO:0001525//angiogenesis;GO:0001568//blood vessel development;GO:0001570//vasculogenesis;GO:0001649//osteoblast differentiation;GO:0001818//negative regulation of cytokine production;GO:0002043//blood vessel endothelial cell proliferation involved in sprouting angiogenesis;GO:0006468//protein phosphorylation;GO:0006915//apoptotic process;GO:0006954//inflamm…
ENSG00000253729	29886	24029	26763	1807	1702	1733	88.33	83.92	81.91	18.79	18.66	16.28	84.72	17.91	-2.24194	1.92689e-235	8.1913e-234	PRKDC	protein kinase, DNA-activated, catalytic subunit [Source:HGNC Symbol;Acc:HGNC:9413]	Cellular Processes;Genetic Information Processing	Cell growth and death;Replication and repair	ko04110//Cell cycle;ko03450//Non-homologous end-joining	K06642;K06642	GO:0000781//chromosome, telomeric region;GO:0005634//nucleus;GO:0005654//nucleoplasm;GO:0005667//transcription factor complex;GO:0005730//nucleolus;GO:0005829//cytosol;GO:0005958//DNA-dependent protein kinase-DNA ligase 4 complex;GO:0016020//membrane;GO:0032040//small-subunit processome;GO:0032991//protein-containing complex;GO:0032993//protein-DNA complex;GO:0070419//nonhomologous end joining co…	GO:0000166//nucleotide binding;GO:0003677//DNA binding;GO:0003690//double-stranded DNA binding;GO:0003723//RNA binding;GO:0004672//protein kinase activity;GO:0004674//protein serine/threonine kinase activity;GO:0004677//DNA-dependent protein kinase activity;GO:0005515//protein binding;GO:0005524//ATP binding;GO:0008134//transcription factor binding;GO:0016301//kinase activity;GO:0016740//transfer…	GO:0000460//maturation of 5.8S rRNA;GO:0000723//telomere maintenance;GO:0001756//somitogenesis;GO:0001933//negative regulation of protein phosphorylation;GO:0002218//activation of innate immune response;GO:0002326//B cell lineage commitment;GO:0002328//pro-B cell differentiation;GO:0002360//T cell lineage commitment;GO:0002376//immune system process;GO:0002638//negative regulation of immunoglobul…
ENSG00000158865	167	119	137	469	494	588	2.04	1.3	1.34	9.01	9.37	10.25	1.56	9.54333	2.61295	2.52241e-235	1.06982e-233	SLC5A11	solute carrier family 5 member 11 [Source:HGNC Symbol;Acc:HGNC:23091]	-	-	-	-	GO:0005886//plasma membrane;GO:0016020//membrane;GO:0016021//integral component of membrane	GO:0005412//glucose:sodium symporter activity;GO:0005515//protein binding;GO:0015293//symporter activity;GO:0022857//transmembrane transporter activity	GO:0006811//ion transport;GO:0006814//sodium ion transport;GO:0006915//apoptotic process;GO:0008643//carbohydrate transport;GO:0015798//myo-inositol transport;GO:0055085//transmembrane transport;GO:1904659//glucose transmembrane transport
ENSG00000173421	41	29	24	426	437	508	0.33	0.26	0.13	11.33	11.32	11.39	0.24	11.3467	5.56309	7.68858e-234	3.25342e-232	IHO1	interactor of HORMAD1 1 [Source:HGNC Symbol;Acc:HGNC:27945]	-	-	-	-	GO:0000794//condensed nuclear chromosome;GO:0005694//chromosome	GO:0005515//protein binding	GO:0006310//DNA recombination;GO:0007129//synapsis;GO:0007283//spermatogenesis;GO:0030154//cell differentiation;GO:0042138//meiotic DNA double-strand break formation;GO:0048477//oogenesis;GO:0051321//meiotic cell cycle;GO:0060629//regulation of homologous chromosome segregation
ENSG00000099194	129857	103108	114881	10597	10872	11518	930.63	878.76	853.85	224.08	228.71	217.86	887.747	223.55	-1.98955	8.59476e-234	3.62853e-232	SCD	stearoyl-CoA desaturase [Source:HGNC Symbol;Acc:HGNC:10571]	Metabolism;Environmental Information Processing;Organismal Systems;Metabolism;Metabolism	Global and overview maps;Signal transduction;Endocrine system;Global and overview maps;Lipid metabolism	ko01100//Metabolic pathways;ko04152//AMPK signaling pathway;ko03320//PPAR signaling pathway;ko01212//Fatty acid metabolism;ko01040//Biosynthesis of unsaturated fatty acids	K00507;K00507;K00507;K00507;K00507	GO:0005730//nucleolus;GO:0005783//endoplasmic reticulum;GO:0005789//endoplasmic reticulum membrane;GO:0016020//membrane;GO:0016021//integral component of membrane;GO:0030176//integral component of endoplasmic reticulum membrane	GO:0004768//stearoyl-CoA 9-desaturase activity;GO:0005506//iron ion binding;GO:0005515//protein binding;GO:0016491//oxidoreductase activity;GO:0016717//oxidoreductase activity, acting on paired donors, with oxidation of a pair of donors resulting in the reduction of molecular oxygen to two molecules of water;GO:0032896//palmitoyl-CoA 9-desaturase activity;GO:0046872//metal ion binding	GO:0006629//lipid metabolic process;GO:0006631//fatty acid metabolic process;GO:0006633//fatty acid biosynthetic process;GO:0006636//unsaturated fatty acid biosynthetic process;GO:0019216//regulation of lipid metabolic process;GO:0030522//intracellular receptor signaling pathway;GO:0046949//fatty-acyl-CoA biosynthetic process;GO:0055114//oxidation-reduction process;GO:0070542//response to fatty a…
ENSG00000151657	430	377	439	716	743	908	7.03	6.69	7.04	17.57	20.22	20.86	6.92	19.55	1.49832	1.71949e-233	7.2427e-232	KIN	Kin17 DNA and RNA binding protein [Source:HGNC Symbol;Acc:HGNC:6327]	-	-	-	-	GO:0005634//nucleus;GO:0005654//nucleoplasm;GO:0005737//cytoplasm;GO:0016363//nuclear matrix;GO:0032991//protein-containing complex;GO:0043231//intracellular membrane-bounded organelle	GO:0003677//DNA binding;GO:0003690//double-stranded DNA binding;GO:0003723//RNA binding;GO:0005515//protein binding;GO:0046872//metal ion binding	GO:0006260//DNA replication;GO:0006281//DNA repair;GO:0006310//DNA recombination;GO:0006397//mRNA processing;GO:0006974//cellular response to DNA damage stimulus;GO:0016032//viral process
ENSG00000168016	725	656	658	1041	973	1208	5.91	7.49	5.29	24.7	29.25	30.77	6.23	28.24	2.18044	8.24281e-233	3.46405e-231	TRANK1	tetratricopeptide repeat and ankyrin repeat containing 1 [Source:HGNC Symbol;Acc:HGNC:29011]	-	-	-	-	-	GO:0005515//protein binding;GO:0005524//ATP binding	-
ENSG00000117983	10944	9154	12836	215	250	277	42.06	43.91	58.28	2.21	3.08	4.54	48.0833	3.27667	-3.87524	5.36551e-232	2.24461e-230	MUC5B	mucin 5B, oligomeric mucus/gel-forming [Source:HGNC Symbol;Acc:HGNC:7516]	Organismal Systems;Organismal Systems	Immune system;Digestive system	ko04657//IL-17 signaling pathway;ko04970//Salivary secretion	K13908;K13908	GO:0005576//extracellular region;GO:0005615//extracellular space;GO:0005796//Golgi lumen;GO:0005886//plasma membrane;GO:0031012//extracellular matrix;GO:0043231//intracellular membrane-bounded organelle;GO:0070062//extracellular exosome	GO:0005515//protein binding	GO:0002223//stimulatory C-type lectin receptor signaling pathway;GO:0016266//O-glycan processing
ENSG00000147655	8	5	5	3220	3227	3823	0.01	0.01	0	24.77	23	24.97	0.00666667	24.2467	11.8285	9.10297e-232	3.79091e-230	RSPO2	R-spondin 2 [Source:HGNC Symbol;Acc:HGNC:28583]	Environmental Information Processing	Signal transduction	ko04310//Wnt signaling pathway	K23097	GO:0005576//extracellular region;GO:0009986//cell surface	GO:0005102//signaling receptor binding;GO:0005515//protein binding;GO:0008201//heparin binding	GO:0001649//osteoblast differentiation;GO:0007275//multicellular organism development;GO:0016055//Wnt signaling pathway;GO:0030177//positive regulation of Wnt signaling pathway;GO:0030282//bone mineralization;GO:0035115//embryonic forelimb morphogenesis;GO:0035116//embryonic hindlimb morphogenesis;GO:0042489//negative regulation of odontogenesis of dentin-containing tooth;GO:0050896//response to …
ENSG00000104549	8602	7271	8188	470	504	513	119.58	124.25	114.55	19.74	21.01	20.52	119.46	20.4233	-2.54824	1.49592e-231	6.20166e-230	SQLE	squalene epoxidase [Source:HGNC Symbol;Acc:HGNC:11279]	Metabolism;Metabolism	Global and overview maps;Lipid metabolism	ko01100//Metabolic pathways;ko00100//Steroid biosynthesis	K00511;K00511	GO:0005783//endoplasmic reticulum;GO:0005789//endoplasmic reticulum membrane;GO:0016020//membrane;GO:0016021//integral component of membrane;GO:0043231//intracellular membrane-bounded organelle	GO:0004497//monooxygenase activity;GO:0004506//squalene monooxygenase activity;GO:0005515//protein binding;GO:0016491//oxidoreductase activity;GO:0050660//flavin adenine dinucleotide binding;GO:0071949//FAD binding	GO:0006695//cholesterol biosynthetic process;GO:0006725//cellular aromatic compound metabolic process;GO:0008203//cholesterol metabolic process;GO:0010033//response to organic substance;GO:0016126//sterol biosynthetic process;GO:0019216//regulation of lipid metabolic process;GO:0042127//regulation of cell proliferation;GO:0055114//oxidation-reduction process;GO:0140042//lipid droplet formation
ENSG00000068781	56	54	87	538	487	531	0.42	0.49	0.74	13.64	12.17	11.91	0.55	12.5733	4.51479	4.25865e-231	1.75367e-229	STON1-GTF2A1L	STON1-GTF2A1L readthrough [Source:HGNC Symbol;Acc:HGNC:30651]	-	-	-	-	GO:0005634//nucleus;GO:0005672//transcription factor TFIIA complex;GO:0005737//cytoplasm	-	GO:0006367//transcription initiation from RNA polymerase II promoter;GO:0006897//endocytosis
ENSG00000115540	847	775	622	1949	1872	2063	11.75	12.71	9.9	63.73	60.48	56.83	11.4533	60.3467	2.39751	1.46623e-230	6.01089e-229	MOB4	MOB family member 4, phocein [Source:HGNC Symbol;Acc:HGNC:17261]	-	-	-	-	GO:0005737//cytoplasm;GO:0005794//Golgi apparatus;GO:0016020//membrane;GO:0032580//Golgi cisterna membrane;GO:0048471//perinuclear region of cytoplasm	GO:0005515//protein binding;GO:0046872//metal ion binding	-
ENSG00000105929	13	15	9	770	811	851	0.26	0.23	0.13	33.34	35.58	32.78	0.206667	33.9	7.35784	2.05184e-230	8.39294e-229	ATP6V0A4	ATPase H+ transporting V0 subunit a4 [Source:HGNC Symbol;Acc:HGNC:866]	Metabolism;Human Diseases;Human Diseases;Cellular Processes;Human Diseases;Metabolism;Cellular Processes;Organismal Systems;Human Diseases;Human Diseases;Organismal Systems	Global and overview maps;Infectious diseases;Infectious diseases;Transport and catabolism;Immune diseases;Energy metabolism;Transport and catabolism;Nervous system;Infectious diseases;Infectious diseases;Excretory system	ko01100//Metabolic pathways;ko05165//Human papillomavirus infection;ko05152//Tuberculosis;ko04145//Phagosome;ko05323//Rheumatoid arthritis;ko00190//Oxidative phosphorylation;ko04142//Lysosome;ko04721//Synaptic vesicle cycle;ko05120//Epithelial cell signaling in Helicobacter pylori infection;ko05110//Vibrio cholerae infection;ko04966//Collecting duct acid secretion	K02154;K02154;K02154;K02154;K02154;K02154;K02154;K02154;K02154;K02154;K02154	GO:0000220//vacuolar proton-transporting V-type ATPase, V0 domain;GO:0005765//lysosomal membrane;GO:0005768//endosome;GO:0005886//plasma membrane;GO:0005903//brush border;GO:0010008//endosome membrane;GO:0016020//membrane;GO:0016021//integral component of membrane;GO:0016324//apical plasma membrane;GO:0016471//vacuolar proton-transporting V-type ATPase complex;GO:0030670//phagocytic vesicle membr…	GO:0005515//protein binding;GO:0015078//proton transmembrane transporter activity;GO:0046961//proton-transporting ATPase activity, rotational mechanism;GO:0051117//ATPase binding	GO:0001503//ossification;GO:0006811//ion transport;GO:0006885//regulation of pH;GO:0007035//vacuolar acidification;GO:0007588//excretion;GO:0007605//sensory perception of sound;GO:0008286//insulin receptor signaling pathway;GO:0033572//transferrin transport;GO:0034220//ion transmembrane transport;GO:0090383//phagosome acidification;GO:1902600//proton transmembrane transport
ENSG00000198774	669	628	596	1041	1013	1056	4.56	5.09	4.21	20.25	19.53	18.24	4.62	19.34	2.06562	1.92886e-229	7.82038e-228	RASSF9	Ras association domain family member 9 [Source:HGNC Symbol;Acc:HGNC:15739]	-	-	-	-	GO:0005768//endosome;GO:0005829//cytosol;GO:0012510//trans-Golgi network transport vesicle membrane;GO:0055037//recycling endosome;GO:0070062//extracellular exosome	GO:0005515//protein binding	GO:0006605//protein targeting;GO:0007165//signal transduction;GO:0016197//endosomal transport;GO:0046907//intracellular transport
ENSG00000138315	27	21	38	429	490	551	0.23	0.15	0.33	7.19	8.6	8.08	0.236667	7.95667	5.07124	8.38089e-229	3.39049e-227	OIT3	oncoprotein induced transcript 3 [Source:HGNC Symbol;Acc:HGNC:29953]	-	-	-	-	GO:0005615//extracellular space;GO:0005634//nucleus;GO:0005635//nuclear envelope;GO:0009986//cell surface	GO:0005201//extracellular matrix structural constituent;GO:0005509//calcium ion binding;GO:0005515//protein binding	GO:1903118//urate homeostasis
ENSG00000175356	30	25	32	411	461	535	0.22	0.33	0.17	17.08	19.88	18.8	0.24	18.5867	6.27509	1.19589e-228	4.82736e-227	SCUBE2	signal peptide, CUB domain and EGF like domain containing 2 [Source:HGNC Symbol;Acc:HGNC:30425]	-	-	-	-	GO:0005576//extracellular region;GO:0005615//extracellular space;GO:0009986//cell surface	GO:0005509//calcium ion binding;GO:0005515//protein binding;GO:0008289//lipid binding;GO:0097108//hedgehog family protein binding	GO:0003413//chondrocyte differentiation involved in endochondral bone morphogenesis;GO:0007165//signal transduction;GO:0007275//multicellular organism development;GO:0045669//positive regulation of osteoblast differentiation;GO:0045778//positive regulation of ossification;GO:0045880//positive regulation of smoothened signaling pathway;GO:1902732//positive regulation of chondrocyte proliferation
ENSG00000249715	31	41	44	476	557	690	0.09	0.17	0.14	4.3	4.85	5.41	0.133333	4.85333	5.18587	1.38544e-228	5.58027e-227	FER1L5	fer-1 like family member 5 [Source:HGNC Symbol;Acc:HGNC:19044]	-	-	-	-	GO:0005886//plasma membrane;GO:0016020//membrane;GO:0016021//integral component of membrane;GO:0030315//T-tubule;GO:0031410//cytoplasmic vesicle	GO:0005509//calcium ion binding;GO:0005544//calcium-dependent phospholipid binding;GO:0046872//metal ion binding	GO:0001778//plasma membrane repair;GO:0002280//monocyte activation involved in immune response;GO:0002281//macrophage activation involved in immune response;GO:0006906//vesicle fusion;GO:0007009//plasma membrane organization;GO:0007520//myoblast fusion;GO:0033292//T-tubule organization;GO:0050765//negative regulation of phagocytosis;GO:0061025//membrane fusion
ENSG00000180353	22	20	19	478	479	541	0.12	0.48	0.36	11.8	9.64	12.32	0.32	11.2533	5.13614	3.75978e-228	1.51106e-226	HCLS1	hematopoietic cell-specific Lyn substrate 1 [Source:HGNC Symbol;Acc:HGNC:4844]	Human Diseases;Human Diseases;Human Diseases;Cellular Processes;Human Diseases	Infectious diseases;Infectious diseases;Cancers;Cellular community - eukaryotes;Infectious diseases	ko05130//Pathogenic Escherichia coli infection;ko05131//Shigellosis;ko05205//Proteoglycans in cancer;ko04530//Tight junction;ko05100//Bacterial invasion of epithelial cells	K06106;K06106;K06106;K06106;K06106	GO:0005634//nucleus;GO:0005667//transcription factor complex;GO:0005737//cytoplasm;GO:0005739//mitochondrion;GO:0005829//cytosol;GO:0005884//actin filament;GO:0005886//plasma membrane;GO:0016020//membrane;GO:0030427//site of polarized growth;GO:0030864//cortical actin cytoskeleton	GO:0001085//RNA polymerase II transcription factor binding;GO:0003779//actin binding;GO:0005515//protein binding;GO:0017124//SH3 domain binding;GO:0019901//protein kinase binding;GO:0044877//protein-containing complex binding;GO:0051015//actin filament binding	GO:0000122//negative regulation of transcription by RNA polymerase II;GO:0006355//regulation of transcription, DNA-templated;GO:0008284//positive regulation of cell proliferation;GO:0009725//response to hormone;GO:0014068//positive regulation of phosphatidylinositol 3-kinase signaling;GO:0030041//actin filament polymerization;GO:0030218//erythrocyte differentiation;GO:0030833//regulation of actin…
ENSG00000257093	4997	4248	4957	155	152	161	25.7	26.08	26.59	2.35	2.29	2.19	26.1233	2.27667	-3.52034	1.19155e-227	4.75768e-226	DENND11	DENN domain containing 11 [Source:HGNC Symbol;Acc:HGNC:29472]	-	-	-	-	GO:0005737//cytoplasm	GO:0005085//guanyl-nucleotide exchange factor activity	GO:0050790//regulation of catalytic activity
ENSG00000113070	48	46	43	388	384	405	0.75	0.86	0.7	14.81	15.06	13.85	0.77	14.5733	4.24233	1.26911e-227	5.05639e-226	HBEGF	heparin binding EGF like growth factor [Source:HGNC Symbol;Acc:HGNC:3059]	Human Diseases;Organismal Systems;Organismal Systems;Human Diseases;Organismal Systems;Environmental Information Processing;Human Diseases;Human Diseases	Cancers;Endocrine system;Endocrine system;Drug resistance;Endocrine system;Signal transduction;Infectious diseases;Cancers	ko05205//Proteoglycans in cancer;ko04915//Estrogen signaling pathway;ko04928//Parathyroid hormone synthesis, secretion and action;ko01522//Endocrine resistance;ko04912//GnRH signaling pathway;ko04012//ErbB signaling pathway;ko05120//Epithelial cell signaling in Helicobacter pylori infection;ko05219//Bladder cancer	K08523;K08523;K08523;K08523;K08523;K08523;K08523;K08523	GO:0005576//extracellular region;GO:0005615//extracellular space;GO:0005886//plasma membrane;GO:0005887//integral component of plasma membrane;GO:0009986//cell surface;GO:0016020//membrane;GO:0016021//integral component of membrane;GO:0030666//endocytic vesicle membrane;GO:0030669//clathrin-coated endocytic vesicle membrane	GO:0005154//epidermal growth factor receptor binding;GO:0005515//protein binding;GO:0008083//growth factor activity;GO:0008201//heparin binding	GO:0000165//MAPK cascade;GO:0007165//signal transduction;GO:0007173//epidermal growth factor receptor signaling pathway;GO:0007517//muscle organ development;GO:0008016//regulation of heart contraction;GO:0008284//positive regulation of cell proliferation;GO:0016477//cell migration;GO:0030307//positive regulation of cell growth;GO:0030335//positive regulation of cell migration;GO:0035313//wound he…
ENSG00000173821	41282	32269	38414	3026	2947	3452	95.69	88.56	92.65	20.45	19.26	19.94	92.3	19.8833	-2.21477	1.25636e-224	4.96262e-223	RNF213	ring finger protein 213 [Source:HGNC Symbol;Acc:HGNC:14539]	-	-	-	-	GO:0005730//nucleolus;GO:0005737//cytoplasm;GO:0005829//cytosol;GO:0016020//membrane	GO:0004842//ubiquitin-protein transferase activity;GO:0016740//transferase activity;GO:0016787//hydrolase activity;GO:0016887//ATPase activity;GO:0046872//metal ion binding	GO:0000209//protein polyubiquitination;GO:0001525//angiogenesis;GO:0002040//sprouting angiogenesis;GO:0006511//ubiquitin-dependent protein catabolic process;GO:0016567//protein ubiquitination;GO:0033668//negative regulation by symbiont of host apoptotic process;GO:0051260//protein homooligomerization;GO:0051865//protein autoubiquitination;GO:2000051//negative regulation of non-canonical Wnt signa…
ENSG00000103196	20	17	24	481	568	649	0.31	0.15	0.51	5.24	4.62	9.04	0.323333	6.3	4.28426	7.17915e-224	2.82969e-222	CRISPLD2	cysteine rich secretory protein LCCL domain containing 2 [Source:HGNC Symbol;Acc:HGNC:25248]	-	-	-	-	GO:0005576//extracellular region;GO:0005615//extracellular space;GO:0030133//transport vesicle;GO:0031012//extracellular matrix;GO:0034774//secretory granule lumen;GO:0070062//extracellular exosome;GO:1904813//ficolin-1-rich granule lumen	GO:0005539//glycosaminoglycan binding;GO:0008201//heparin binding	GO:0030198//extracellular matrix organization;GO:0030324//lung development;GO:0043312//neutrophil degranulation;GO:0060325//face morphogenesis
ENSG00000147050	2579	2380	3044	3605	3596	4362	14.48	15.37	18.02	42.29	40.71	43.66	15.9567	42.22	1.40377	1.25535e-223	4.93744e-222	KDM6A	lysine demethylase 6A [Source:HGNC Symbol;Acc:HGNC:12637]	Human Diseases	Cancers	ko05202//Transcriptional misregulation in cancers	K11447	GO:0005634//nucleus;GO:0005654//nucleoplasm;GO:0035097//histone methyltransferase complex;GO:0044666//MLL3/4 complex	GO:0000978//RNA polymerase II proximal promoter sequence-specific DNA binding;GO:0005515//protein binding;GO:0016491//oxidoreductase activity;GO:0031490//chromatin DNA binding;GO:0042802//identical protein binding;GO:0046872//metal ion binding;GO:0051213//dioxygenase activity;GO:0071558//histone demethylase activity (H3-K27 specific)	GO:0001701//in utero embryonic development;GO:0001843//neural tube closure;GO:0003007//heart morphogenesis;GO:0003016//respiratory system process;GO:0006325//chromatin organization;GO:0006338//chromatin remodeling;GO:0007507//heart development;GO:0010468//regulation of gene expression;GO:0010628//positive regulation of gene expression;GO:0021915//neural tube development;GO:0032525//somite rostral…
ENSG00000173110	3	5	5	7272	8257	8291	0.05	0.09	0.08	342.48	386.86	349.27	0.0733333	359.537	12.2594	2.41527e-223	9.47931e-222	HSPA6	heat shock protein family A (Hsp70) member 6 [Source:HGNC Symbol;Acc:HGNC:5239]	Environmental Information Processing;Cellular Processes;Genetic Information Processing;Human Diseases;Genetic Information Processing;Organismal Systems;Human Diseases;Organismal Systems;Organismal Systems;Human Diseases	Signal transduction;Transport and catabolism;Folding, sorting and degradation;Infectious diseases;Transcription;Endocrine system;Infectious diseases;Immune system;Aging;Infectious diseases	ko04010//MAPK signaling pathway;ko04144//Endocytosis;ko04141//Protein processing in endoplasmic reticulum;ko05162//Measles;ko03040//Spliceosome;ko04915//Estrogen signaling pathway;ko05145//Toxoplasmosis;ko04612//Antigen processing and presentation;ko04213//Longevity regulating pathway - multiple species;ko05134//Legionellosis	K03283;K03283;K03283;K03283;K03283;K03283;K03283;K03283;K03283;K03283	GO:0005576//extracellular region;GO:0005634//nucleus;GO:0005737//cytoplasm;GO:0005814//centriole;GO:0005829//cytosol;GO:0005886//plasma membrane;GO:0008180//COP9 signalosome;GO:0034774//secretory granule lumen;GO:0070062//extracellular exosome;GO:0072562//blood microparticle;GO:1904813//ficolin-1-rich granule lumen	GO:0000166//nucleotide binding;GO:0005515//protein binding;GO:0005524//ATP binding;GO:0016887//ATPase activity;GO:0019899//enzyme binding;GO:0031072//heat shock protein binding;GO:0031625//ubiquitin protein ligase binding;GO:0044183//protein binding involved in protein folding;GO:0051082//unfolded protein binding;GO:0051787//misfolded protein binding	GO:0006986//response to unfolded protein;GO:0016192//vesicle-mediated transport;GO:0034605//cellular response to heat;GO:0034620//cellular response to unfolded protein;GO:0042026//protein refolding;GO:0043312//neutrophil degranulation;GO:0051085//chaperone cofactor-dependent protein refolding
ENSG00000115738	1154	923	1042	1525	1388	1400	33.28	31.76	31.35	130.19	117.83	106.92	32.13	118.313	1.88062	8.96037e-223	3.50922e-221	ID2	inhibitor of DNA binding 2 [Source:HGNC Symbol;Acc:HGNC:5361]	Human Diseases;Environmental Information Processing;Cellular Processes;Environmental Information Processing	Cancers;Signal transduction;Cellular community - eukaryotes;Signal transduction	ko05202//Transcriptional misregulation in cancers;ko04390//Hippo signaling pathway;ko04550//Signaling pathways regulating pluripotency of stem cells;ko04350//TGF-beta signaling pathway	K17693;K17693;K17693;K17693	GO:0000791//euchromatin;GO:0005634//nucleus;GO:0005654//nucleoplasm;GO:0005737//cytoplasm;GO:0005829//cytosol;GO:0032991//protein-containing complex	GO:0001102//RNA polymerase II activating transcription factor binding;GO:0005515//protein binding;GO:0044325//ion channel binding;GO:0046983//protein dimerization activity	GO:0000122//negative regulation of transcription by RNA polymerase II;GO:0003166//bundle of His development;GO:0007275//multicellular organism development;GO:0007507//heart development;GO:0007623//circadian rhythm;GO:0010628//positive regulation of gene expression;GO:0010629//negative regulation of gene expression;GO:0019216//regulation of lipid metabolic process;GO:0021772//olfactory bulb develo…
ENSG00000010292	9140	7255	8090	440	433	497	107.74	101.63	102.94	15.93	14.7	14.98	104.103	15.2033	-2.77556	1.38979e-222	5.4314e-221	NCAPD2	non-SMC condensin I complex subunit D2 [Source:HGNC Symbol;Acc:HGNC:24305]	-	-	-	-	GO:0000228//nuclear chromosome;GO:0000779//condensed chromosome, centromeric region;GO:0000793//condensed chromosome;GO:0000796//condensin complex;GO:0005634//nucleus;GO:0005654//nucleoplasm;GO:0005694//chromosome;GO:0005737//cytoplasm;GO:0005829//cytosol;GO:0016020//membrane	GO:0003682//chromatin binding;GO:0005515//protein binding;GO:0042393//histone binding	GO:0000278//mitotic cell cycle;GO:0007049//cell cycle;GO:0007076//mitotic chromosome condensation;GO:0010032//meiotic chromosome condensation;GO:0030261//chromosome condensation;GO:0051301//cell division
ENSG00000141449	307	242	344	658	734	822	1.63	1.33	2.39	7.22	10.72	9.78	1.78333	9.24	2.37332	1.77523e-222	6.92304e-221	GREB1L	GREB1 like retinoic acid receptor coactivator [Source:HGNC Symbol;Acc:HGNC:31042]	-	-	-	-	GO:0016020//membrane;GO:0016021//integral component of membrane	-	GO:0001656//metanephros development;GO:0001658//branching involved in ureteric bud morphogenesis;GO:0001822//kidney development;GO:0003231//cardiac ventricle development;GO:0007275//multicellular organism development;GO:0030539//male genitalia development;GO:0060065//uterus development;GO:0060562//epithelial tube morphogenesis;GO:0061205//paramesonephric duct development;GO:0072177//mesonephric d…
ENSG00000166478	486	427	480	645	689	727	9.8	8.36	9.45	28.69	28.27	30.79	9.20333	29.25	1.66821	7.31922e-221	2.84831e-219	ZNF143	zinc finger protein 143 [Source:HGNC Symbol;Acc:HGNC:12928]	-	-	-	-	GO:0005634//nucleus;GO:0005654//nucleoplasm	GO:0000978//RNA polymerase II proximal promoter sequence-specific DNA binding;GO:0000981//DNA-binding transcription factor activity, RNA polymerase II-specific;GO:0001228//DNA-binding transcription activator activity, RNA polymerase II-specific;GO:0003677//DNA binding;GO:0005515//protein binding;GO:0046872//metal ion binding	GO:0006355//regulation of transcription, DNA-templated;GO:0006357//regulation of transcription by RNA polymerase II;GO:0006359//regulation of transcription by RNA polymerase III;GO:0042795//snRNA transcription by RNA polymerase II;GO:0045944//positive regulation of transcription by RNA polymerase II;GO:0045945//positive regulation of transcription by RNA polymerase III;GO:1905382//positive regula…
ENSG00000196730	5011	4073	4541	131	142	156	38.51	36.89	34.73	5.42	6.09	5.29	36.71	5.6	-2.71267	9.93047e-221	3.85633e-219	DAPK1	death associated protein kinase 1 [Source:HGNC Symbol;Acc:HGNC:2674]	Human Diseases;Cellular Processes;Human Diseases	Cancers;Transport and catabolism;Cancers	ko05200//Pathways in cancer;ko04140//Autophagy - animal;ko05219//Bladder cancer	K08803;K08803;K08803	GO:0005634//nucleus;GO:0005737//cytoplasm;GO:0005856//cytoskeleton;GO:0005886//plasma membrane;GO:0015629//actin cytoskeleton	GO:0000166//nucleotide binding;GO:0004672//protein kinase activity;GO:0004674//protein serine/threonine kinase activity;GO:0004683//calmodulin-dependent protein kinase activity;GO:0005515//protein binding;GO:0005516//calmodulin binding;GO:0005524//ATP binding;GO:0005525//GTP binding;GO:0016301//kinase activity;GO:0016740//transferase activity;GO:0017075//syntaxin-1 binding;GO:0042802//identical p…	GO:0002357//defense response to tumor cell;GO:0006417//regulation of translation;GO:0006468//protein phosphorylation;GO:0006915//apoptotic process;GO:0007165//signal transduction;GO:0010506//regulation of autophagy;GO:0010508//positive regulation of autophagy;GO:0016310//phosphorylation;GO:0017148//negative regulation of translation;GO:0035556//intracellular signal transduction;GO:0042981//regula…
ENSG00000185158	564	489	617	846	867	1040	9.03	10.4	9.64	27.17	24.11	26.51	9.69	25.93	1.42005	2.21913e-220	8.58142e-219	LRRC37B	leucine rich repeat containing 37B [Source:HGNC Symbol;Acc:HGNC:29070]	-	-	-	-	GO:0016020//membrane;GO:0016021//integral component of membrane	GO:0005515//protein binding	-
ENSG00000144712	92	49	100	513	525	630	1.14	0.48	0.84	7.57	7.72	8.48	0.82	7.92333	3.27241	1.24646e-219	4.80997e-218	CAND2	cullin associated and neddylation dissociated 2 (putative) [Source:HGNC Symbol;Acc:HGNC:30689]	-	-	-	-	GO:0005634//nucleus;GO:0005829//cytosol	GO:0005515//protein binding;GO:0017025//TBP-class protein binding	GO:0010265//SCF complex assembly;GO:0016567//protein ubiquitination;GO:0045893//positive regulation of transcription, DNA-templated
ENSG00000215182	13103	10690	14202	323	408	448	32.93	31.07	35.66	2.19	2.94	2.89	33.22	2.67333	-3.63534	1.78646e-219	6.87937e-218	MUC5AC	mucin 5AC, oligomeric mucus/gel-forming [Source:HGNC Symbol;Acc:HGNC:7515]	Organismal Systems	Immune system	ko04657//IL-17 signaling pathway	K21125	GO:0005576//extracellular region;GO:0005615//extracellular space;GO:0005737//cytoplasm;GO:0005796//Golgi lumen;GO:0005886//plasma membrane;GO:0031012//extracellular matrix;GO:0070062//extracellular exosome;GO:0070701//mucus layer	GO:0005201//extracellular matrix structural constituent;GO:0005515//protein binding	GO:0002223//stimulatory C-type lectin receptor signaling pathway;GO:0016266//O-glycan processing;GO:0048015//phosphatidylinositol-mediated signaling
ENSG00000130766	317	241	330	687	663	857	3.07	2.79	3.18	12.14	10.09	13.83	3.01333	12.02	1.996	5.61254e-219	2.15678e-217	SESN2	sestrin 2 [Source:HGNC Symbol;Acc:HGNC:20746]	Environmental Information Processing;Organismal Systems;Cellular Processes	Signal transduction;Aging;Cell growth and death	ko04150//mTOR signaling pathway;ko04211//Longevity regulating pathway - mammal;ko04115//p53 signaling pathway	K20394;K20394;K20394	GO:0005634//nucleus;GO:0005737//cytoplasm;GO:0005739//mitochondrion;GO:0005829//cytosol;GO:0031588//nucleotide-activated protein kinase complex;GO:0031932//TORC2 complex;GO:0061700//GATOR2 complex;GO:1990316//Atg1/ULK1 kinase complex	GO:0005092//GDP-dissociation inhibitor activity;GO:0005515//protein binding;GO:0016491//oxidoreductase activity;GO:0016684//oxidoreductase activity, acting on peroxide as acceptor;GO:0032542//sulfiredoxin activity;GO:0070728//leucine binding	GO:0001932//regulation of protein phosphorylation;GO:0006111//regulation of gluconeogenesis;GO:0006635//fatty acid beta-oxidation;GO:0007005//mitochondrion organization;GO:0009749//response to glucose;GO:0016239//positive regulation of macroautophagy;GO:0030308//negative regulation of cell growth;GO:0030330//DNA damage response, signal transduction by p53 class mediator;GO:0032042//mitochondrial …
ENSG00000168264	6758	5611	5843	197	223	238	95.51	101.94	92.79	4.51	8.11	7.25	96.7467	6.62333	-3.86858	5.89585e-219	2.26093e-217	IRF2BP2	interferon regulatory factor 2 binding protein 2 [Source:HGNC Symbol;Acc:HGNC:21729]	-	-	-	-	GO:0005634//nucleus;GO:0005654//nucleoplasm;GO:0005737//cytoplasm	GO:0003714//transcription corepressor activity;GO:0046872//metal ion binding	GO:0000122//negative regulation of transcription by RNA polymerase II;GO:0002327//immature B cell differentiation;GO:0006357//regulation of transcription by RNA polymerase II
ENSG00000163513	9604	7388	8005	302	297	275	78.86	71.77	67.96	7.34	7.05	5.48	72.8633	6.62333	-3.45956	6.05858e-219	2.31851e-217	TGFBR2	transforming growth factor beta receptor 2 [Source:HGNC Symbol;Acc:HGNC:11773]	Human Diseases;Environmental Information Processing;Environmental Information Processing;Human Diseases;Cellular Processes;Human Diseases;Human Diseases;Human Diseases;Cellular Processes;Environmental Information Processing;Human Diseases;Environmental Information Processing;Organismal Systems;Organismal Systems;Organismal Systems;Human Diseases;Human Diseases;Environmental Information Processing…	Cancers;Signal transduction;Signaling molecules and interaction;Cancers;Transport and catabolism;Infectious diseases;Cancers;Infectious diseases;Cell growth and death;Signal transduction;Cancers;Signal transduction;Endocrine system;Development;Immune system;Infectious diseases;Endocrine and metabolic diseases;Signal transduction;Cancers;Cancers;Cancers;Cellular community - eukaryotes	ko05200//Pathways in cancer;ko04010//MAPK signaling pathway;ko04060//Cytokine-cytokine receptor interaction;ko05202//Transcriptional misregulation in cancers;ko04144//Endocytosis;ko05166//HTLV-I infection;ko05225//Hepatocellular carcinoma;ko05161//Hepatitis B;ko04218//Cellular senescence;ko04390//Hippo signaling pathway;ko05226//Gastric cancer;ko04068//FoxO signaling pathway;ko04926//Relaxin sign…	K04388;K04388;K04388;K04388;K04388;K04388;K04388;K04388;K04388;K04388;K04388;K04388;K04388;K04388;K04388;K04388;K04388;K04388;K04388;K04388;K04388;K04388	GO:0005737//cytoplasm;GO:0005829//cytosol;GO:0005886//plasma membrane;GO:0005887//integral component of plasma membrane;GO:0005901//caveola;GO:0009897//external side of plasma membrane;GO:0009986//cell surface;GO:0016020//membrane;GO:0016021//integral component of membrane;GO:0043235//receptor complex;GO:0045121//membrane raft	GO:0000166//nucleotide binding;GO:0004672//protein kinase activity;GO:0004674//protein serine/threonine kinase activity;GO:0004675//transmembrane receptor protein serine/threonine kinase activity;GO:0005024//transforming growth factor beta-activated receptor activity;GO:0005026//transforming growth factor beta receptor activity, type II;GO:0005515//protein binding;GO:0005524//ATP binding;GO:00055…	GO:0001568//blood vessel development;GO:0001569//branching involved in blood vessel morphogenesis;GO:0001570//vasculogenesis;GO:0001666//response to hypoxia;GO:0001701//in utero embryonic development;GO:0001947//heart looping;GO:0002053//positive regulation of mesenchymal cell proliferation;GO:0002088//lens development in camera-type eye;GO:0002651//positive regulation of tolerance induction to s…
ENSG00000136888	804	700	771	963	1056	1253	21	20.42	19.58	42.08	46.69	51.03	20.3333	46.6	1.19648	1.39155e-218	5.31415e-217	ATP6V1G1	ATPase H+ transporting V1 subunit G1 [Source:HGNC Symbol;Acc:HGNC:864]	Metabolism;Human Diseases;Cellular Processes;Human Diseases;Environmental Information Processing;Metabolism;Organismal Systems;Human Diseases;Human Diseases;Organismal Systems	Global and overview maps;Infectious diseases;Transport and catabolism;Immune diseases;Signal transduction;Energy metabolism;Nervous system;Infectious diseases;Infectious diseases;Excretory system	ko01100//Metabolic pathways;ko05165//Human papillomavirus infection;ko04145//Phagosome;ko05323//Rheumatoid arthritis;ko04150//mTOR signaling pathway;ko00190//Oxidative phosphorylation;ko04721//Synaptic vesicle cycle;ko05120//Epithelial cell signaling in Helicobacter pylori infection;ko05110//Vibrio cholerae infection;ko04966//Collecting duct acid secretion	K02152;K02152;K02152;K02152;K02152;K02152;K02152;K02152;K02152;K02152	GO:0005765//lysosomal membrane;GO:0005829//cytosol;GO:0005886//plasma membrane;GO:0016471//vacuolar proton-transporting V-type ATPase complex;GO:0070062//extracellular exosome	GO:0005515//protein binding;GO:0042626//ATPase activity, coupled to transmembrane movement of substances;GO:0046961//proton-transporting ATPase activity, rotational mechanism;GO:0051117//ATPase binding	GO:0006811//ion transport;GO:0006879//cellular iron ion homeostasis;GO:0008286//insulin receptor signaling pathway;GO:0016241//regulation of macroautophagy;GO:0033572//transferrin transport;GO:0034198//cellular response to amino acid starvation;GO:0034220//ion transmembrane transport;GO:0036295//cellular response to increased oxygen levels;GO:0090383//phagosome acidification;GO:1902600//proton tr…
ENSG00000153563	14	15	31	540	478	595	0.16	0.22	0.3	6.54	5.81	6.53	0.226667	6.29333	4.79518	4.88738e-216	1.86257e-214	CD8A	CD8a molecule [Source:HGNC Symbol;Acc:HGNC:1706]	Organismal Systems;Environmental Information Processing;Human Diseases;Organismal Systems;Organismal Systems	Immune system;Signaling molecules and interaction;Immune diseases;Immune system;Immune system	ko04640//Hematopoietic cell lineage;ko04514//Cell adhesion molecules (CAMs);ko05340//Primary immunodeficiency;ko04660//T cell receptor signaling pathway;ko04612//Antigen processing and presentation	K06458;K06458;K06458;K06458;K06458	GO:0005576//extracellular region;GO:0005886//plasma membrane;GO:0005887//integral component of plasma membrane;GO:0009897//external side of plasma membrane;GO:0016020//membrane;GO:0016021//integral component of membrane;GO:0042101//T cell receptor complex;GO:0044853//plasma membrane raft	GO:0005515//protein binding;GO:0015026//coreceptor activity;GO:0023024//MHC class I protein complex binding;GO:0042288//MHC class I protein binding	GO:0002250//adaptive immune response;GO:0002376//immune system process;GO:0002456//T cell mediated immunity;GO:0006955//immune response;GO:0007166//cell surface receptor signaling pathway;GO:0007169//transmembrane receptor protein tyrosine kinase signaling pathway;GO:0019882//antigen processing and presentation;GO:0042110//T cell activation;GO:0045065//cytotoxic T cell differentiation;GO:0050776/…
ENSG00000198369	3198	3159	3861	4603	4836	5598	22.92	27.88	26.14	62.21	59.93	62.87	25.6467	61.67	1.2658	9.02827e-216	3.42646e-214	SPRED2	sprouty related EVH1 domain containing 2 [Source:HGNC Symbol;Acc:HGNC:17722]	-	-	-	-	GO:0005737//cytoplasm;GO:0005829//cytosol;GO:0005886//plasma membrane;GO:0016020//membrane;GO:0030658//transport vesicle membrane;GO:0031410//cytoplasmic vesicle	GO:0005173//stem cell factor receptor binding;GO:0005515//protein binding;GO:0019901//protein kinase binding;GO:0030291//protein serine/threonine kinase inhibitor activity	GO:0000188//inactivation of MAPK activity;GO:0007275//multicellular organism development;GO:0008543//fibroblast growth factor receptor signaling pathway;GO:0009966//regulation of signal transduction;GO:0010719//negative regulation of epithelial to mesenchymal transition;GO:0010801//negative regulation of peptidyl-threonine phosphorylation;GO:0030512//negative regulation of transforming growth fac…
ENSG00000143398	2633	2196	2551	1792	1898	2148	25.86	27.07	27.02	56.86	56.89	59.1	26.65	57.6167	1.11235	1.87385e-214	7.08254e-213	PIP5K1A	phosphatidylinositol-4-phosphate 5-kinase type 1 alpha [Source:HGNC Symbol;Acc:HGNC:8994]	Metabolism;Cellular Processes;Environmental Information Processing;Cellular Processes;Organismal Systems;Human Diseases;Human Diseases;Environmental Information Processing;Metabolism	Global and overview maps;Transport and catabolism;Signal transduction;Cell motility;Immune system;Infectious disease: bacterial;Cancers;Signal transduction;Carbohydrate metabolism	ko01100//Metabolic pathways;ko04144//Endocytosis;ko04072//Phospholipase D signaling pathway;ko04810//Regulation of actin cytoskeleton;ko04666//Fc gamma R-mediated phagocytosis;ko05135//Yersinia infection;ko05231//Choline metabolism in cancer;ko04070//Phosphatidylinositol signaling system;ko00562//Inositol phosphate metabolism	K00889;K00889;K00889;K00889;K00889;K00889;K00889;K00889;K00889	GO:0001726//ruffle;GO:0005634//nucleus;GO:0005654//nucleoplasm;GO:0005737//cytoplasm;GO:0005829//cytosol;GO:0005847//mRNA cleavage and polyadenylation specificity factor complex;GO:0005886//plasma membrane;GO:0005925//focal adhesion;GO:0016020//membrane;GO:0016607//nuclear speck;GO:0030027//lamellipodium;GO:0032587//ruffle membrane;GO:0042995//cell projection	GO:0000166//nucleotide binding;GO:0005515//protein binding;GO:0005524//ATP binding;GO:0016301//kinase activity;GO:0016307//phosphatidylinositol phosphate kinase activity;GO:0016308//1-phosphatidylinositol-4-phosphate 5-kinase activity;GO:0016740//transferase activity;GO:0019900//kinase binding	GO:0006650//glycerophospholipid metabolic process;GO:0006661//phosphatidylinositol biosynthetic process;GO:0006909//phagocytosis;GO:0007165//signal transduction;GO:0008654//phospholipid biosynthetic process;GO:0010761//fibroblast migration;GO:0014066//regulation of phosphatidylinositol 3-kinase signaling;GO:0016310//phosphorylation;GO:0016477//cell migration;GO:0030216//keratinocyte differentiati…
ENSG00000144655	417	299	353	681	684	682	5.02	4.29	4.4	23.87	24.01	21.49	4.57	23.1233	2.33908	2.58348e-214	9.74469e-213	CSRNP1	cysteine and serine rich nuclear protein 1 [Source:HGNC Symbol;Acc:HGNC:14300]	-	-	-	-	GO:0000785//chromatin;GO:0005634//nucleus	GO:0000981//DNA-binding transcription factor activity, RNA polymerase II-specific;GO:0001228//DNA-binding transcription activator activity, RNA polymerase II-specific;GO:0003674//molecular_function;GO:0003677//DNA binding;GO:0003700//DNA-binding transcription factor activity;GO:0005515//protein binding;GO:0043565//sequence-specific DNA binding	GO:0006355//regulation of transcription, DNA-templated;GO:0006357//regulation of transcription by RNA polymerase II;GO:0006915//apoptotic process;GO:0009791//post-embryonic development;GO:0045944//positive regulation of transcription by RNA polymerase II;GO:0048008//platelet-derived growth factor receptor signaling pathway;GO:0048705//skeletal system morphogenesis;GO:0060021//roof of mouth develo…
ENSG00000261147	140	111	184	562	566	635	1.34	1.27	1.82	16	15.59	15.79	1.47667	15.7933	3.4189	4.03049e-214	1.51407e-212	-	novel protein	-	-	-	-	-	-	GO:0006464//cellular protein modification process
ENSG00000132470	13337	9981	12076	383	458	540	107.5	91.17	102.93	10.37	10.92	14.69	100.533	11.9933	-3.06737	2.22208e-213	8.33032e-212	ITGB4	integrin subunit beta 4 [Source:HGNC Symbol;Acc:HGNC:6158]	Environmental Information Processing;Human Diseases;Cellular Processes;Cellular Processes;Human Diseases;Human Diseases;Environmental Information Processing;Human Diseases	Signal transduction;Infectious diseases;Cell motility;Cellular community - eukaryotes;Cardiovascular diseases;Cardiovascular diseases;Signaling molecules and interaction;Cardiovascular diseases	ko04151//PI3K-Akt signaling pathway;ko05165//Human papillomavirus infection;ko04810//Regulation of actin cytoskeleton;ko04510//Focal adhesion;ko05414//Dilated cardiomyopathy (DCM);ko05410//Hypertrophic cardiomyopathy (HCM);ko04512//ECM-receptor interaction;ko05412//Arrhythmogenic right ventricular cardiomyopathy (ARVC)	K06525;K06525;K06525;K06525;K06525;K06525;K06525;K06525	GO:0005604//basement membrane;GO:0005730//nucleolus;GO:0005886//plasma membrane;GO:0005925//focal adhesion;GO:0008305//integrin complex;GO:0009925//basal plasma membrane;GO:0009986//cell surface;GO:0016020//membrane;GO:0016021//integral component of membrane;GO:0030054//cell junction;GO:0030056//hemidesmosome;GO:0031252//cell leading edge;GO:0031965//nuclear membrane;GO:0043235//receptor complex;…	GO:0001664//G protein-coupled receptor binding;GO:0005178//integrin binding;GO:0005515//protein binding;GO:0031994//insulin-like growth factor I binding;GO:0038132//neuregulin binding	GO:0006914//autophagy;GO:0007154//cell communication;GO:0007155//cell adhesion;GO:0007160//cell-matrix adhesion;GO:0007229//integrin-mediated signaling pathway;GO:0009611//response to wounding;GO:0016477//cell migration;GO:0022011//myelination in peripheral nervous system;GO:0030198//extracellular matrix organization;GO:0030199//collagen fibril organization;GO:0031581//hemidesmosome assembly;GO:0…
ENSG00000136014	24	34	35	422	399	515	0.39	0.55	0.78	9	8.44	10.13	0.573333	9.19	4.00262	9.29702e-213	3.47826e-211	USP44	ubiquitin specific peptidase 44 [Source:HGNC Symbol;Acc:HGNC:20064]	-	-	-	-	GO:0005634//nucleus;GO:0005654//nucleoplasm;GO:0005737//cytoplasm	GO:0004843//thiol-dependent ubiquitin-specific protease activity;GO:0005515//protein binding;GO:0008233//peptidase activity;GO:0008234//cysteine-type peptidase activity;GO:0008270//zinc ion binding;GO:0016787//hydrolase activity;GO:0046872//metal ion binding	GO:0006508//proteolysis;GO:0006511//ubiquitin-dependent protein catabolic process;GO:0007049//cell cycle;GO:0007059//chromosome segregation;GO:0016579//protein deubiquitination;GO:0043161//proteasome-mediated ubiquitin-dependent protein catabolic process;GO:0051301//cell division;GO:0090266//regulation of mitotic cell cycle spindle assembly checkpoint;GO:1904667//negative regulation of ubiquitin …
ENSG00000198355	513	412	460	641	658	690	8.41	8.15	7.95	17.09	18.08	15.46	8.17	16.8767	1.04662	1.92869e-212	7.20109e-211	PIM3	Pim-3 proto-oncogene, serine/threonine kinase [Source:HGNC Symbol;Acc:HGNC:19310]	-	-	-	-	GO:0005737//cytoplasm;GO:0005829//cytosol	GO:0000166//nucleotide binding;GO:0004672//protein kinase activity;GO:0004674//protein serine/threonine kinase activity;GO:0005515//protein binding;GO:0005524//ATP binding;GO:0016301//kinase activity;GO:0016740//transferase activity	GO:0006468//protein phosphorylation;GO:0006915//apoptotic process;GO:0007049//cell cycle;GO:0007346//regulation of mitotic cell cycle;GO:0016310//phosphorylation;GO:0043066//negative regulation of apoptotic process;GO:0046777//protein autophosphorylation;GO:0061179//negative regulation of insulin secretion involved in cellular response to glucose stimulus
ENSG00000072310	7078	5654	6576	350	341	385	69.71	67.36	69.51	11.95	10.59	11.73	68.86	11.4233	-2.59168	3.08199e-212	1.14839e-210	SREBF1	sterol regulatory element binding transcription factor 1 [Source:HGNC Symbol;Acc:HGNC:11289]	Human Diseases;Organismal Systems;Environmental Information Processing;Human Diseases	Endocrine and metabolic diseases;Endocrine system;Signal transduction;Endocrine and metabolic diseases	ko04932//Non-alcoholic fatty liver disease (NAFLD);ko04910//Insulin signaling pathway;ko04152//AMPK signaling pathway;ko04931//Insulin resistance	K07197;K07197;K07197;K07197	GO:0000139//Golgi membrane;GO:0000785//chromatin;GO:0005634//nucleus;GO:0005635//nuclear envelope;GO:0005654//nucleoplasm;GO:0005737//cytoplasm;GO:0005783//endoplasmic reticulum;GO:0005789//endoplasmic reticulum membrane;GO:0005794//Golgi apparatus;GO:0005829//cytosol;GO:0012507//ER to Golgi transport vesicle membrane;GO:0016020//membrane;GO:0016021//integral component of membrane;GO:0031410//cyt…	GO:0000977//RNA polymerase II regulatory region sequence-specific DNA binding;GO:0000978//RNA polymerase II proximal promoter sequence-specific DNA binding;GO:0000981//DNA-binding transcription factor activity, RNA polymerase II-specific;GO:0001228//DNA-binding transcription activator activity, RNA polymerase II-specific;GO:0003677//DNA binding;GO:0003682//chromatin binding;GO:0003700//DNA-bindin…	GO:0000122//negative regulation of transcription by RNA polymerase II;GO:0003062//regulation of heart rate by chemical signal;GO:0006355//regulation of transcription, DNA-templated;GO:0006357//regulation of transcription by RNA polymerase II;GO:0006629//lipid metabolic process;GO:0007568//aging;GO:0007623//circadian rhythm;GO:0008202//steroid metabolic process;GO:0008203//cholesterol metabolic pr…
ENSG00000134070	680	535	662	744	775	848	6.9	6.48	6.93	13.82	14.66	14.85	6.77	14.4433	1.09318	7.7572e-212	2.87877e-210	IRAK2	interleukin 1 receptor associated kinase 2 [Source:HGNC Symbol;Acc:HGNC:6113]	Human Diseases;Organismal Systems	Infectious diseases;Nervous system	ko05152//Tuberculosis;ko04722//Neurotrophin signaling pathway	K04731;K04731	GO:0005634//nucleus;GO:0005737//cytoplasm;GO:0005829//cytosol;GO:0005886//plasma membrane;GO:0010008//endosome membrane	GO:0000166//nucleotide binding;GO:0004672//protein kinase activity;GO:0004674//protein serine/threonine kinase activity;GO:0005515//protein binding;GO:0005524//ATP binding;GO:0042803//protein homodimerization activity;GO:0046982//protein heterodimerization activity	GO:0000187//activation of MAPK activity;GO:0001959//regulation of cytokine-mediated signaling pathway;GO:0002224//toll-like receptor signaling pathway;GO:0002755//MyD88-dependent toll-like receptor signaling pathway;GO:0006468//protein phosphorylation;GO:0006954//inflammatory response;GO:0007165//signal transduction;GO:0007249//I-kappaB kinase/NF-kappaB signaling;GO:0007254//JNK cascade;GO:001922…
ENSG00000151136	5637	4336	4859	131	145	162	52.6	42.8	43.06	4.01	3.67	3.34	46.1533	3.67333	-3.65127	1.67243e-211	6.18163e-210	BTBD11	BTB domain containing 11 [Source:HGNC Symbol;Acc:HGNC:23844]	-	-	-	-	GO:0016020//membrane;GO:0016021//integral component of membrane	GO:0005515//protein binding;GO:0046982//protein heterodimerization activity	GO:0060395//SMAD protein signal transduction
ENSG00000129003	11828	10299	11478	823	817	841	36.4	37.41	36.35	7.28	7.14	6.99	36.72	7.13667	-2.36324	3.6664e-211	1.34975e-209	VPS13C	vacuolar protein sorting 13 homolog C [Source:HGNC Symbol;Acc:HGNC:23594]	-	-	-	-	GO:0005737//cytoplasm;GO:0005739//mitochondrion;GO:0005741//mitochondrial outer membrane;GO:0005829//cytosol;GO:0016020//membrane;GO:0019898//extrinsic component of membrane;GO:0032127//dense core granule membrane;GO:0070062//extracellular exosome	-	GO:0006623//protein targeting to vacuole;GO:0006895//Golgi to endosome transport;GO:0007005//mitochondrion organization;GO:0032868//response to insulin;GO:0045053//protein retention in Golgi apparatus;GO:1905090//negative regulation of parkin-mediated stimulation of mitophagy in response to mitochondrial depolarization
ENSG00000184368	312	284	298	641	644	842	3.11	3.14	2.94	17.72	18.16	17.25	3.06333	17.71	2.53139	3.70535e-210	1.35865e-208	MAP7D2	MAP7 domain containing 2 [Source:HGNC Symbol;Acc:HGNC:25899]	-	-	-	-	GO:0015630//microtubule cytoskeleton	-	GO:0000226//microtubule cytoskeleton organization
ENSG00000135114	6	5	15	1030	1019	1157	0.13	0.12	0.27	49.71	49.93	49.34	0.173333	49.66	8.16239	5.85214e-209	2.13731e-207	OASL	2'-5'-oligoadenylate synthetase like [Source:HGNC Symbol;Acc:HGNC:8090]	Human Diseases	Infectious diseases	ko05165//Human papillomavirus infection	K14608	GO:0005634//nucleus;GO:0005654//nucleoplasm;GO:0005730//nucleolus;GO:0005737//cytoplasm;GO:0005829//cytosol;GO:0016020//membrane	GO:0001730//2'-5'-oligoadenylate synthetase activity;GO:0003677//DNA binding;GO:0003723//RNA binding;GO:0003725//double-stranded RNA binding;GO:0005515//protein binding;GO:0016779//nucleotidyltransferase activity;GO:0046966//thyroid hormone receptor binding	GO:0002376//immune system process;GO:0009615//response to virus;GO:0045071//negative regulation of viral genome replication;GO:0045087//innate immune response;GO:0051607//defense response to virus;GO:0060333//interferon-gamma-mediated signaling pathway;GO:0060337//type I interferon signaling pathway;GO:0060700//regulation of ribonuclease activity;GO:0070106//interleukin-27-mediated signaling path…
ENSG00000114529	450	373	440	677	830	854	4.11	4.24	2.95	11.64	13.4	11.06	3.76667	12.0333	1.67568	1.02777e-208	3.73138e-207	C3orf52	chromosome 3 open reading frame 52 [Source:HGNC Symbol;Acc:HGNC:26255]	-	-	-	-	GO:0005783//endoplasmic reticulum;GO:0005789//endoplasmic reticulum membrane;GO:0016020//membrane;GO:0016021//integral component of membrane	GO:0005515//protein binding	-
ENSG00000178381	296	221	302	533	547	596	12.6	11.24	13.37	67.13	68.87	67.07	12.4033	67.69	2.44821	1.19808e-207	4.32413e-206	ZFAND2A	zinc finger AN1-type containing 2A [Source:HGNC Symbol;Acc:HGNC:28073]	-	-	-	-	GO:0000502//proteasome complex;GO:0005634//nucleus;GO:0005737//cytoplasm	GO:0005515//protein binding;GO:0008270//zinc ion binding;GO:0046872//metal ion binding	GO:0032436//positive regulation of proteasomal ubiquitin-dependent protein catabolic process;GO:0071243//cellular response to arsenic-containing substance
ENSG00000146426	664	450	580	911	922	1109	4.83	4.02	4	17	19.37	18.58	4.28333	18.3167	2.09635	1.43884e-207	5.18293e-206	TIAM2	TIAM Rac1 associated GEF 2 [Source:HGNC Symbol;Acc:HGNC:11806]	-	-	-	-	GO:0005737//cytoplasm;GO:0005829//cytosol;GO:0016020//membrane;GO:0030027//lamellipodium;GO:0030175//filopodium;GO:0030426//growth cone;GO:0042995//cell projection;GO:0043005//neuron projection;GO:0043204//perikaryon;GO:0045202//synapse;GO:0070062//extracellular exosome	GO:0005085//guanyl-nucleotide exchange factor activity;GO:0005096//GTPase activator activity;GO:0005515//protein binding	GO:0007165//signal transduction;GO:0007186//G protein-coupled receptor signaling pathway;GO:0007264//small GTPase mediated signal transduction;GO:0019222//regulation of metabolic process;GO:0035556//intracellular signal transduction;GO:0043065//positive regulation of apoptotic process;GO:0050772//positive regulation of axonogenesis;GO:0051056//regulation of small GTPase mediated signal transducti…
ENSG00000172765	3841	4020	5139	8105	8747	9859	17.57	32.2	27	57.15	62.75	60.96	25.59	60.2867	1.23626	7.7405e-207	2.77738e-205	TMCC1	transmembrane and coiled-coil domain family 1 [Source:HGNC Symbol;Acc:HGNC:29116]	-	-	-	-	GO:0005783//endoplasmic reticulum;GO:0005789//endoplasmic reticulum membrane;GO:0005791//rough endoplasmic reticulum;GO:0005829//cytosol;GO:0012505//endomembrane system;GO:0016020//membrane;GO:0016021//integral component of membrane	GO:0005515//protein binding;GO:0042802//identical protein binding	GO:0007029//endoplasmic reticulum organization;GO:0016197//endosomal transport;GO:0090148//membrane fission;GO:0097750//endosome membrane tubulation
ENSG00000137497	5920	4934	5707	186	239	243	53.07	52.74	55.32	5.52	8.15	5.61	53.71	6.42667	-3.06305	1.83419e-205	6.53035e-204	NUMA1	nuclear mitotic apparatus protein 1 [Source:HGNC Symbol;Acc:HGNC:8059]	-	-	-	-	GO:0000139//Golgi membrane;GO:0000922//spindle pole;GO:0005634//nucleus;GO:0005654//nucleoplasm;GO:0005694//chromosome;GO:0005737//cytoplasm;GO:0005813//centrosome;GO:0005815//microtubule organizing center;GO:0005819//spindle;GO:0005829//cytosol;GO:0005856//cytoskeleton;GO:0005874//microtubule;GO:0005876//spindle microtubule;GO:0005886//plasma membrane;GO:0005938//cell cortex;GO:0016020//membrane…	GO:0005198//structural molecule activity;GO:0005515//protein binding;GO:0008017//microtubule binding;GO:0008022//protein C-terminus binding;GO:0008289//lipid binding;GO:0015631//tubulin binding;GO:0019904//protein domain specific binding;GO:0035091//phosphatidylinositol binding;GO:0044877//protein-containing complex binding;GO:0051010//microtubule plus-end binding;GO:0051011//microtubule minus-en…	GO:0000132//establishment of mitotic spindle orientation;GO:0001578//microtubule bundle formation;GO:0006997//nucleus organization;GO:0007049//cell cycle;GO:0007059//chromosome segregation;GO:0030513//positive regulation of BMP signaling pathway;GO:0030953//astral microtubule organization;GO:0031116//positive regulation of microtubule polymerization;GO:0032388//positive regulation of intracellula…
ENSG00000273217	2165	1991	2708	3679	3650	4456	2.39	2.86	3.57	11.69	12.13	12.24	2.94	12.02	2.03155	5.20308e-205	1.84179e-203	-	novel protein	Environmental Information Processing;Cellular Processes	Signal transduction;Cellular community - eukaryotes	ko04015//Rap1 signaling pathway;ko04530//Tight junction	K08020;K08020	GO:0005813//centrosome;GO:0005829//cytosol	GO:0005085//guanyl-nucleotide exchange factor activity;GO:0005515//protein binding	GO:0007165//signal transduction;GO:0007264//small GTPase mediated signal transduction;GO:0050790//regulation of catalytic activity
ENSG00000100292	7466	6322	7232	217	226	316	180.95	182.33	181.58	15.89	16.1	22.41	181.62	18.1333	-3.32421	6.22156e-205	2.19808e-203	HMOX1	heme oxygenase 1 [Source:HGNC Symbol;Acc:HGNC:5013]	Metabolism;Human Diseases;Human Diseases;Human Diseases;Human Diseases;Environmental Information Processing;Organismal Systems;Metabolism;Cellular Processes	Global and overview maps;Cancers;Cancers;Cancers;Cardiovascular diseases;Signal transduction;Digestive system;Metabolism of cofactors and vitamins;Cell growth and death	ko01100//Metabolic pathways;ko05200//Pathways in cancer;ko05206//MicroRNAs in cancer;ko05225//Hepatocellular carcinoma;ko05418//Fluid shear stress and atherosclerosis;ko04066//HIF-1 signaling pathway;ko04978//Mineral absorption;ko00860//Porphyrin and chlorophyll metabolism;ko04216//Ferroptosis	K00510;K00510;K00510;K00510;K00510;K00510;K00510;K00510;K00510	GO:0005615//extracellular space;GO:0005634//nucleus;GO:0005730//nucleolus;GO:0005783//endoplasmic reticulum;GO:0005789//endoplasmic reticulum membrane;GO:0005829//cytosol;GO:0005901//caveola;GO:0016020//membrane;GO:0016021//integral component of membrane;GO:0043231//intracellular membrane-bounded organelle;GO:0048471//perinuclear region of cytoplasm	GO:0004392//heme oxygenase (decyclizing) activity;GO:0004630//phospholipase D activity;GO:0005198//structural molecule activity;GO:0005515//protein binding;GO:0016491//oxidoreductase activity;GO:0019899//enzyme binding;GO:0020037//heme binding;GO:0042802//identical protein binding;GO:0042803//protein homodimerization activity;GO:0046872//metal ion binding	GO:0001525//angiogenesis;GO:0001666//response to hypoxia;GO:0001935//endothelial cell proliferation;GO:0002246//wound healing involved in inflammatory response;GO:0002686//negative regulation of leukocyte migration;GO:0006788//heme oxidation;GO:0006879//cellular iron ion homeostasis;GO:0006915//apoptotic process;GO:0006979//response to oxidative stress;GO:0007264//small GTPase mediated signal tra…
ENSG00000092200	31	18	36	371	393	471	1.3	0.77	0.52	11.45	11.07	12.44	0.863333	11.6533	3.75468	3.14076e-204	1.10751e-202	RPGRIP1	RPGR interacting protein 1 [Source:HGNC Symbol;Acc:HGNC:13436]	-	-	-	-	GO:0005929//cilium;GO:0005930//axoneme;GO:0032391//photoreceptor connecting cilium;GO:0035869//ciliary transition zone;GO:0042995//cell projection;GO:0097730//non-motile cilium	GO:0005515//protein binding	GO:0007601//visual perception;GO:0042462//eye photoreceptor cell development;GO:0046548//retinal rod cell development;GO:0050896//response to stimulus;GO:0060041//retina development in camera-type eye;GO:0061351//neural precursor cell proliferation;GO:1905515//non-motile cilium assembly
ENSG00000129422	22169	18866	21941	1996	1956	2179	216.84	216.17	231.83	63.11	60.95	60.44	221.613	61.5	-1.84939	1.27498e-202	4.4617e-201	MTUS1	microtubule associated scaffold protein 1 [Source:HGNC Symbol;Acc:HGNC:29789]	-	-	-	-	GO:0005615//extracellular space;GO:0005634//nucleus;GO:0005730//nucleolus;GO:0005737//cytoplasm;GO:0005739//mitochondrion;GO:0005794//Golgi apparatus;GO:0005815//microtubule organizing center;GO:0005819//spindle;GO:0005856//cytoskeleton;GO:0005874//microtubule;GO:0005886//plasma membrane;GO:0015630//microtubule cytoskeleton;GO:0016020//membrane	GO:0005515//protein binding;GO:0008017//microtubule binding	GO:0010758//regulation of macrophage chemotaxis
ENSG00000285953	305	388	361	1127	1205	1456	1.44	3.12	2.21	14.28	14.72	15.46	2.25667	14.82	2.71528	1.34349e-202	4.69254e-201	-	novel protein	Environmental Information Processing;Organismal Systems	Signal transduction;Aging	ko04015//Rap1 signaling pathway;ko04212//Longevity regulating pathway - worm	K17705;K17705	GO:0005856//cytoskeleton	GO:0004497//monooxygenase activity;GO:0005506//iron ion binding;GO:0005515//protein binding;GO:0016705//oxidoreductase activity, acting on paired donors, with incorporation or reduction of molecular oxygen;GO:0020037//heme binding	GO:0055114//oxidation-reduction process
ENSG00000148926	414	286	343	657	652	796	11.38	8.86	8.99	50.38	52.14	57.74	9.74333	53.42	2.45489	2.15022e-202	7.49605e-201	ADM	adrenomedullin [Source:HGNC Symbol;Acc:HGNC:259]	Environmental Information Processing;Organismal Systems	Signaling molecules and interaction;Circulatory system	ko04080//Neuroactive ligand-receptor interaction;ko04270//Vascular smooth muscle contraction	K12333;K12333	GO:0005576//extracellular region;GO:0005615//extracellular space;GO:0005737//cytoplasm	GO:0005102//signaling receptor binding;GO:0005179//hormone activity;GO:0031700//adrenomedullin receptor binding	GO:0001570//vasculogenesis;GO:0001666//response to hypoxia;GO:0001843//neural tube closure;GO:0002026//regulation of the force of heart contraction;GO:0002031//G protein-coupled receptor internalization;GO:0002862//negative regulation of inflammatory response to antigenic stimulus;GO:0003073//regulation of systemic arterial blood pressure;GO:0006954//inflammatory response;GO:0007165//signal trans…
ENSG00000161021	2325	1908	2288	1870	2015	2375	12.51	12.4	12.65	25.72	28	29.53	12.52	27.75	1.14825	8.92947e-202	3.10708e-200	MAML1	mastermind like transcriptional coactivator 1 [Source:HGNC Symbol;Acc:HGNC:13632]	Human Diseases;Organismal Systems;Environmental Information Processing	Infectious diseases;Immune system;Signal transduction	ko05165//Human papillomavirus infection;ko04658//Th1 and Th2 cell differentiation;ko04330//Notch signaling pathway	K06061;K06061;K06061	GO:0002193//MAML1-RBP-Jkappa- ICN1 complex;GO:0005634//nucleus;GO:0005654//nucleoplasm;GO:0016607//nuclear speck;GO:0043231//intracellular membrane-bounded organelle	GO:0003713//transcription coactivator activity;GO:0005515//protein binding;GO:0019901//protein kinase binding;GO:0042605//peptide antigen binding	GO:0003162//atrioventricular node development;GO:0006367//transcription initiation from RNA polymerase II promoter;GO:0006468//protein phosphorylation;GO:0007219//Notch signaling pathway;GO:0007221//positive regulation of transcription of Notch receptor target;GO:0010831//positive regulation of myotube differentiation;GO:0045445//myoblast differentiation;GO:0045747//positive regulation of Notch s…
ENSG00000108932	125	91	92	389	432	502	1.34	0.91	1.01	8.28	8.11	9.67	1.08667	8.68667	2.99889	1.62415e-201	5.64071e-200	SLC16A6	solute carrier family 16 member 6 [Source:HGNC Symbol;Acc:HGNC:10927]	-	-	-	-	GO:0005886//plasma membrane;GO:0005887//integral component of plasma membrane;GO:0016020//membrane;GO:0016021//integral component of membrane	GO:0005515//protein binding;GO:0008028//monocarboxylic acid transmembrane transporter activity;GO:0015293//symporter activity;GO:0022857//transmembrane transporter activity	GO:0015718//monocarboxylic acid transport;GO:0055085//transmembrane transport
ENSG00000106346	869	722	922	1091	1144	1406	7.12	6.59	7.23	15.48	16.73	17.99	6.98	16.7333	1.26143	2.73289e-201	9.4735e-200	USP42	ubiquitin specific peptidase 42 [Source:HGNC Symbol;Acc:HGNC:20068]	-	-	-	-	GO:0005634//nucleus;GO:0005654//nucleoplasm;GO:0005829//cytosol	GO:0004197//cysteine-type endopeptidase activity;GO:0004843//thiol-dependent ubiquitin-specific protease activity;GO:0005515//protein binding;GO:0008233//peptidase activity;GO:0008234//cysteine-type peptidase activity;GO:0016787//hydrolase activity	GO:0006508//proteolysis;GO:0006511//ubiquitin-dependent protein catabolic process;GO:0007283//spermatogenesis;GO:0016579//protein deubiquitination;GO:0030154//cell differentiation;GO:0042981//regulation of apoptotic process
ENSG00000171094	396	380	527	1065	1016	1232	1.02	1.16	1.4	8.19	7.65	8.35	1.19333	8.06333	2.75638	6.70982e-201	2.31722e-199	ALK	ALK receptor tyrosine kinase [Source:HGNC Symbol;Acc:HGNC:427]	Human Diseases;Human Diseases;Human Diseases	Cancers;Cancer: overview;Cancers	ko05200//Pathways in cancer;ko05235//PD-L1 expression and PD-1 checkpoint pathway in cancer;ko05223//Non-small cell lung cancer	K05119;K05119;K05119	GO:0005886//plasma membrane;GO:0005887//integral component of plasma membrane;GO:0016020//membrane;GO:0016021//integral component of membrane;GO:0032991//protein-containing complex;GO:0043235//receptor complex;GO:0070062//extracellular exosome	GO:0000166//nucleotide binding;GO:0004672//protein kinase activity;GO:0004704//NF-kappaB-inducing kinase activity;GO:0004713//protein tyrosine kinase activity;GO:0004714//transmembrane receptor protein tyrosine kinase activity;GO:0005515//protein binding;GO:0005524//ATP binding;GO:0016301//kinase activity;GO:0016740//transferase activity;GO:0042802//identical protein binding	GO:0000187//activation of MAPK activity;GO:0006468//protein phosphorylation;GO:0007165//signal transduction;GO:0007169//transmembrane receptor protein tyrosine kinase signaling pathway;GO:0007275//multicellular organism development;GO:0007399//nervous system development;GO:0007420//brain development;GO:0016310//phosphorylation;GO:0018108//peptidyl-tyrosine phosphorylation;GO:0021766//hippocampus …
ENSG00000173611	931	908	1072	1252	1275	1473	4.98	6.55	6.37	27.29	27.94	26.87	5.96667	27.3667	2.19742	5.65665e-198	1.93176e-196	SCAI	suppressor of cancer cell invasion [Source:HGNC Symbol;Acc:HGNC:26709]	-	-	-	-	GO:0005634//nucleus;GO:0005654//nucleoplasm;GO:0005737//cytoplasm;GO:0016020//membrane;GO:0016021//integral component of membrane;GO:0031965//nuclear membrane	GO:0003714//transcription corepressor activity;GO:0005515//protein binding	GO:0006351//transcription, DNA-templated;GO:0009968//negative regulation of signal transduction;GO:0030336//negative regulation of cell migration;GO:0035024//negative regulation of Rho protein signal transduction;GO:0045892//negative regulation of transcription, DNA-templated
ENSG00000112308	3766	3193	3601	2384	2348	2794	44.25	42.45	40.4	15.94	15.28	14	42.3667	15.0733	-1.49093	5.28484e-197	1.7948e-195	C6orf62	chromosome 6 open reading frame 62 [Source:HGNC Symbol;Acc:HGNC:20998]	-	-	-	-	-	GO:0003674//molecular_function	GO:0008150//biological_process
ENSG00000147509	2105	1836	2242	2112	1931	2396	10.28	11.38	10.68	32.45	29.12	33.64	10.78	31.7367	1.55779	3.0774e-196	1.03557e-194	RGS20	regulator of G protein signaling 20 [Source:HGNC Symbol;Acc:HGNC:14600]	-	-	-	-	GO:0005634//nucleus;GO:0005737//cytoplasm;GO:0005802//trans-Golgi network;GO:0005886//plasma membrane;GO:0016020//membrane	GO:0005096//GTPase activator activity;GO:0005515//protein binding	GO:0007186//G protein-coupled receptor signaling pathway;GO:0008277//regulation of G protein-coupled receptor signaling pathway;GO:0009968//negative regulation of signal transduction;GO:0043547//positive regulation of GTPase activity
ENSG00000155744	505	453	498	639	622	707	2.43	3.61	2.39	8.49	8.33	9.52	2.81	8.78	1.64365	1.3318e-195	4.47345e-194	FAM126B	family with sequence similarity 126 member B [Source:HGNC Symbol;Acc:HGNC:28593]	-	-	-	-	GO:0005737//cytoplasm;GO:0005829//cytosol;GO:0005886//plasma membrane;GO:0016020//membrane	GO:0005515//protein binding	GO:0046854//phosphatidylinositol phosphorylation;GO:0072659//protein localization to plasma membrane
ENSG00000237765	345	310	367	535	571	634	9.62	10.61	9.86	16.09	27.68	24.34	10.03	22.7033	1.17858	2.53826e-195	8.49486e-194	FAM200B	family with sequence similarity 200 member B [Source:HGNC Symbol;Acc:HGNC:27740]	-	-	-	-	-	-	-
ENSG00000055609	6250	5186	6263	4702	4575	5733	30.14	30.69	33.81	65.52	57.41	68.95	31.5467	63.96	1.01968	1.25394e-194	4.1814e-193	KMT2C	lysine methyltransferase 2C [Source:HGNC Symbol;Acc:HGNC:13726]	Metabolism;Metabolism	Global and overview maps;Amino acid metabolism	ko01100//Metabolic pathways;ko00310//Lysine degradation	K09188;K09188	GO:0005634//nucleus;GO:0005654//nucleoplasm;GO:0035097//histone methyltransferase complex;GO:0044666//MLL3/4 complex	GO:0003677//DNA binding;GO:0003713//transcription coactivator activity;GO:0003723//RNA binding;GO:0005515//protein binding;GO:0008168//methyltransferase activity;GO:0016740//transferase activity;GO:0016746//transferase activity, transferring acyl groups;GO:0042054//histone methyltransferase activity;GO:0042393//histone binding;GO:0042800//histone methyltransferase activity (H3-K4 specific);GO:004…	GO:0006325//chromatin organization;GO:0006355//regulation of transcription, DNA-templated;GO:0032259//methylation;GO:0045652//regulation of megakaryocyte differentiation;GO:0045944//positive regulation of transcription by RNA polymerase II;GO:0051568//histone H3-K4 methylation;GO:0097692//histone H3-K4 monomethylation
ENSG00000270136	99	48	89	514	444	549	1.53	1.44	1.82	16.03	13.34	14.9	1.59667	14.7567	3.20823	2.95263e-194	9.82805e-193	MICOS10-NBL1	MICOS10-NBL1 readthrough [Source:HGNC Symbol;Acc:HGNC:48338]	-	-	-	-	GO:0005739//mitochondrion;GO:0005743//mitochondrial inner membrane;GO:0016020//membrane;GO:0016021//integral component of membrane;GO:0061617//MICOS complex	-	-
ENSG00000013364	8014	6388	7267	420	458	459	126.49	126.51	116.53	21.17	34.04	22.43	123.177	25.88	-2.25082	2.19954e-193	7.29495e-192	MVP	major vault protein [Source:HGNC Symbol;Acc:HGNC:7531]	-	-	-	-	GO:0005576//extracellular region;GO:0005634//nucleus;GO:0005643//nuclear pore;GO:0005737//cytoplasm;GO:0005829//cytosol;GO:0005856//cytoskeleton;GO:0016020//membrane;GO:0034774//secretory granule lumen;GO:0048471//perinuclear region of cytoplasm;GO:0070062//extracellular exosome;GO:1904813//ficolin-1-rich granule lumen	GO:0005515//protein binding;GO:0019901//protein kinase binding;GO:0019903//protein phosphatase binding;GO:0042802//identical protein binding	GO:0015031//protein transport;GO:0031953//negative regulation of protein autophosphorylation;GO:0038127//ERBB signaling pathway;GO:0042059//negative regulation of epidermal growth factor receptor signaling pathway;GO:0043312//neutrophil degranulation;GO:0051028//mRNA transport;GO:0061099//negative regulation of protein tyrosine kinase activity
ENSG00000153561	2810	2390	2640	1856	1861	1918	20.61	18.36	20.16	47	41.03	32.86	19.71	40.2967	1.03173	2.6544e-193	8.7877e-192	RMND5A	required for meiotic nuclear division 5 homolog A [Source:HGNC Symbol;Acc:HGNC:25850]	-	-	-	-	GO:0000151//ubiquitin ligase complex;GO:0005634//nucleus;GO:0005654//nucleoplasm;GO:0005737//cytoplasm;GO:0034657//GID complex	GO:0004842//ubiquitin-protein transferase activity;GO:0005515//protein binding;GO:0016740//transferase activity;GO:0046872//metal ion binding;GO:0061630//ubiquitin protein ligase activity	GO:0000209//protein polyubiquitination;GO:0043161//proteasome-mediated ubiquitin-dependent protein catabolic process
ENSG00000123358	987	792	929	946	1110	1115	17.76	16.67	17.46	50.56	58.1	54.76	17.2967	54.4733	1.65506	4.24381e-193	1.40244e-191	NR4A1	nuclear receptor subfamily 4 group A member 1 [Source:HGNC Symbol;Acc:HGNC:7980]	Environmental Information Processing;Environmental Information Processing;Human Diseases;Organismal Systems;Organismal Systems	Signal transduction;Signal transduction;Endocrine and metabolic diseases;Endocrine system;Endocrine system	ko04151//PI3K-Akt signaling pathway;ko04010//MAPK signaling pathway;ko04934//Cushing syndrome;ko04925//Aldosterone synthesis and secretion;ko04927//Cortisol synthesis and secretion	K04465;K04465;K04465;K04465;K04465	GO:0000785//chromatin;GO:0005634//nucleus;GO:0005654//nucleoplasm;GO:0005667//transcription factor complex;GO:0005737//cytoplasm;GO:0005739//mitochondrion;GO:0005829//cytosol;GO:0031965//nuclear membrane	GO:0000978//RNA polymerase II proximal promoter sequence-specific DNA binding;GO:0000981//DNA-binding transcription factor activity, RNA polymerase II-specific;GO:0001228//DNA-binding transcription activator activity, RNA polymerase II-specific;GO:0003677//DNA binding;GO:0003700//DNA-binding transcription factor activity;GO:0004879//nuclear receptor activity;GO:0005515//protein binding;GO:0008134…	GO:0001938//positive regulation of endothelial cell proliferation;GO:0002042//cell migration involved in sprouting angiogenesis;GO:0006355//regulation of transcription, DNA-templated;GO:0006357//regulation of transcription by RNA polymerase II;GO:0006367//transcription initiation from RNA polymerase II promoter;GO:0006915//apoptotic process;GO:0007165//signal transduction;GO:0030522//intracellula…
ENSG00000288602	149	89	126	514	447	598	1.8	0.88	1.1	11.15	9.6	11.25	1.26	10.6667	3.08161	6.41037e-193	2.11462e-191	C8orf44-SGK3	C8orf44-SGK3 readthrough [Source:NCBI gene (formerly Entrezgene);Acc:100533105]	Environmental Information Processing;Environmental Information Processing	Signal transduction;Signal transduction	ko04151//PI3K-Akt signaling pathway;ko04068//FoxO signaling pathway	K13304;K13304	GO:0005654//nucleoplasm;GO:0043231//intracellular membrane-bounded organelle	GO:0000166//nucleotide binding;GO:0004672//protein kinase activity;GO:0004674//protein serine/threonine kinase activity;GO:0005524//ATP binding;GO:0016301//kinase activity;GO:0016740//transferase activity;GO:0035091//phosphatidylinositol binding	GO:0006468//protein phosphorylation;GO:0016310//phosphorylation
ENSG00000163687	5	5	7	1856	2093	2164	0.01	0.2	0.01	6.55	7.15	6.73	0.0733333	6.81	6.53704	7.60275e-193	2.50347e-191	DNASE1L3	deoxyribonuclease 1 like 3 [Source:HGNC Symbol;Acc:HGNC:2959]	-	-	-	-	GO:0005576//extracellular region;GO:0005634//nucleus;GO:0005783//endoplasmic reticulum	GO:0003677//DNA binding;GO:0004518//nuclease activity;GO:0004519//endonuclease activity;GO:0004520//endodeoxyribonuclease activity;GO:0004530//deoxyribonuclease I activity;GO:0004536//deoxyribonuclease activity;GO:0005509//calcium ion binding;GO:0005515//protein binding;GO:0016787//hydrolase activity	GO:0000737//DNA catabolic process, endonucleolytic;GO:0002283//neutrophil activation involved in immune response;GO:0002673//regulation of acute inflammatory response;GO:0006259//DNA metabolic process;GO:0006308//DNA catabolic process;GO:0006309//apoptotic DNA fragmentation;GO:0006915//apoptotic process;GO:0010623//programmed cell death involved in cell development;GO:0012501//programmed cell dea…
ENSG00000154447	2096	1932	2609	3004	3193	3510	12.86	13.82	16.42	26.8	30.14	29.74	14.3667	28.8933	1.00801	9.76537e-190	3.16463e-188	SH3RF1	SH3 domain containing ring finger 1 [Source:HGNC Symbol;Acc:HGNC:17650]	-	-	-	-	GO:0005737//cytoplasm;GO:0005794//Golgi apparatus;GO:0005829//cytosol;GO:0030027//lamellipodium;GO:0042995//cell projection;GO:0048471//perinuclear region of cytoplasm	GO:0005078//MAP-kinase scaffold activity;GO:0005515//protein binding;GO:0016740//transferase activity;GO:0046872//metal ion binding;GO:0061630//ubiquitin protein ligase activity	GO:0001764//neuron migration;GO:0016032//viral process;GO:0016567//protein ubiquitination;GO:0043066//negative regulation of apoptotic process;GO:0043154//negative regulation of cysteine-type endopeptidase activity involved in apoptotic process;GO:0043370//regulation of CD4-positive, alpha-beta T cell differentiation;GO:0046330//positive regulation of JNK cascade;GO:0051865//protein autoubiquitin…
ENSG00000144057	5244	4125	4789	139	180	155	33.43	30.66	32.66	4.8	5.6	6.92	32.25	5.77333	-2.48182	5.54544e-189	1.79393e-187	ST6GAL2	ST6 beta-galactoside alpha-2,6-sialyltransferase 2 [Source:HGNC Symbol;Acc:HGNC:10861]	Metabolism;Metabolism;Metabolism	Global and overview maps;Glycan biosynthesis and metabolism;Glycan biosynthesis and metabolism	ko01100//Metabolic pathways;ko00510//N-Glycan biosynthesis;ko00514//Other types of O-glycan biosynthesis	K00779;K00779;K00779	GO:0000139//Golgi membrane;GO:0005794//Golgi apparatus;GO:0016020//membrane;GO:0016021//integral component of membrane;GO:0032580//Golgi cisterna membrane	GO:0003824//catalytic activity;GO:0003835//beta-galactoside alpha-2,6-sialyltransferase activity;GO:0005515//protein binding;GO:0008373//sialyltransferase activity;GO:0016740//transferase activity;GO:0016757//transferase activity, transferring glycosyl groups	GO:0005975//carbohydrate metabolic process;GO:0006486//protein glycosylation;GO:0009311//oligosaccharide metabolic process;GO:0097503//sialylation
ENSG00000168878	71	39	90	460	446	526	0.27	0.19	0.34	4.97	4.79	5.53	0.266667	5.09667	4.25644	1.30333e-186	4.16501e-185	SFTPB	surfactant protein B [Source:HGNC Symbol;Acc:HGNC:10801]	-	-	-	-	GO:0005576//extracellular region;GO:0005615//extracellular space;GO:0005737//cytoplasm;GO:0005764//lysosome;GO:0005771//multivesicular body;GO:0005789//endoplasmic reticulum membrane;GO:0042599//lamellar body;GO:0045334//clathrin-coated endocytic vesicle;GO:0097208//alveolar lamellar body;GO:0097486//multivesicular body lumen	GO:0005515//protein binding	GO:0006629//lipid metabolic process;GO:0006665//sphingolipid metabolic process;GO:0007585//respiratory gaseous exchange;GO:0009887//animal organ morphogenesis;GO:0044267//cellular protein metabolic process
ENSG00000011258	1535	1468	1672	2046	2054	2698	14.45	14.27	15.26	29.83	32.82	34.63	14.66	32.4267	1.1453	6.50239e-186	2.07075e-184	MBTD1	mbt domain containing 1 [Source:HGNC Symbol;Acc:HGNC:19866]	-	-	-	-	GO:0005634//nucleus	GO:0003682//chromatin binding;GO:0005515//protein binding;GO:0008270//zinc ion binding;GO:0035064//methylated histone binding;GO:0042393//histone binding;GO:0046872//metal ion binding	GO:0006325//chromatin organization;GO:0006355//regulation of transcription, DNA-templated;GO:0045892//negative regulation of transcription, DNA-templated;GO:0048706//embryonic skeletal system development
ENSG00000122863	1960	1745	1935	1499	1699	1770	9.82	10.34	9.92	19.29	21.6	20.13	10.0267	20.34	1.02048	4.03788e-185	1.28147e-183	CHST3	carbohydrate sulfotransferase 3 [Source:HGNC Symbol;Acc:HGNC:1971]	Metabolism	Glycan biosynthesis and metabolism	ko00532//Glycosaminoglycan biosynthesis - chondroitin sulfate / dermatan sulfate	K01020	GO:0000139//Golgi membrane;GO:0005794//Golgi apparatus;GO:0005802//trans-Golgi network;GO:0016020//membrane;GO:0016021//integral component of membrane	GO:0001517//N-acetylglucosamine 6-O-sulfotransferase activity;GO:0008146//sulfotransferase activity;GO:0008459//chondroitin 6-sulfotransferase activity;GO:0016740//transferase activity	GO:0005975//carbohydrate metabolic process;GO:0006044//N-acetylglucosamine metabolic process;GO:0006790//sulfur compound metabolic process;GO:0030206//chondroitin sulfate biosynthetic process
ENSG00000213471	43	46	54	303	319	374	0.36	0.4	0.37	6.22	6.44	6.72	0.376667	6.46	4.10017	2.37116e-184	7.49929e-183	TTLL13P	tubulin tyrosine ligase like 13, pseudogene [Source:HGNC Symbol;Acc:HGNC:32484]	-	-	-	-	GO:0005829//cytosol;GO:0005874//microtubule;GO:0005929//cilium	GO:0000166//nucleotide binding;GO:0005524//ATP binding;GO:0015631//tubulin binding;GO:0016874//ligase activity;GO:0070740//tubulin-glutamic acid ligase activity	GO:0000226//microtubule cytoskeleton organization;GO:0006464//cellular protein modification process;GO:0018095//protein polyglutamylation;GO:0018215//protein phosphopantetheinylation
[truncated: 8,185 more rows]

## Sheet: lncRNA_H1N1_A-WSN-1933
id	MOCK-1_count	MOCK-2_count	MOCK-3_count	WSN-1_count	WSN-2_count	WSN-3_count	MOCK-1_fpkm	MOCK-2_fpkm	MOCK-3_fpkm	WSN-1_fpkm	WSN-2_fpkm	WSN-3_fpkm	MOCK_mean	WSN_mean	log2(fc)	PValue	FDR	Symbol	Description
ENST00000610851	24401	19869	23585	2181	2188	2330	1570.55	1520.83	1574.4	414.16	413.44	395.76	1555.26	407.787	-1.93127	0	0	MALAT1	--
MSTRG.13193.1	294	238	333	2798	2957	3335	0.33	0.32	0.39	9.35	9.83	9.97	0.346667	9.71667	4.80884	0	0	-	-
MSTRG.16163.15	1627	1297	1573	8303	8887	10189	5.99	5.68	6	90.17	96.01	98.97	5.89	95.05	4.01235	0	0	-	-
MSTRG.19642.1	62	48	74	1937	1948	2131	0.11	0.1	0.14	10.17	10.18	10.01	0.116667	10.12	6.43867	0	0	-	-
[truncated: 9,933 more rows]

## Sheet: microarray datasets
Accession	Title	Series.Type	Influenza virus	MOI	Hours post infection	Cells	Platforms	Manufacturer technology	Taxonomy	Sample.Count
[truncated: 1 more rows]

[truncated: 4 more sheets: High-throughput sequencing, miRNA-H1N1_A-California-07-2009, miRNA-H7N9_A-Shanghai-1-2013, Hub genes and Hub lncRNAs]
