# Supplementary material for: The miR-302 cluster-IRFs-IRF1AS axis regulates influenza A virus replication in a species-specific manner
Source: mBio. 2025 Jul 8;16(8):e01375-25. doi: 10.1128/mbio.01375-25 (PMC12345190; doi:10.1128/mbio.01375-25)
Supplement: Table S2 — Search results from the eRNAbase database, annotation information for eRNAs, and analysis of the IRF1AS enhancer. [file mbio.01375-25-s0003.xlsx]

## Sheet: eRNAs-Search by Genomic Region
eRNA Region	Sample ID	eRNA ID	Species	Tissue Type	Biosample Type	Cell Type	Experiment Type	Experiment Number
chr5:132407685-132407841	Sample-01-0829	Sample-01-082915228	Homo sapiens	Bone marrow	Cell line	genome edited K562	mNET-seq	GSM4836456
chr5:132407730-132407770	Sample-01-0110	Sample-01-011042260	Homo sapiens	Colon	Cell line	HCT116	PRO-seq	ENCFF218TZR
chr5:132407921-132407993	Sample-01-0150	Sample-01-015020564	Homo sapiens	Colon	Cell line	HCT116	PRO-seq	ENCFF465QXC
chr5:132407996-132408223	Sample-01-0546	Sample-01-054656540	Homo sapiens	Bone marrow	Primary cell	CD4 T cell	BruChase-seq	GSM3113181
chr5:132408523-132408683	Sample-01-0653	Sample-01-0653168070	Homo sapiens	Foreskin	Cell line	HFF	PRO-seq
chr5:132408611-132408701	Sample-01-0360	Sample-01-0360120542	Homo sapiens	Foreskin	Primary cell	HFF	PRO-Seq	GSM5623307
chr5:132408616-132408896	Sample-01-0546	Sample-01-054656541	Homo sapiens	Bone marrow	Primary cell	CD4 T cell	BruChase-seq	GSM3113181
chr5:132408632-132408784	Sample-01-0645	Sample-01-064537235	Homo sapiens	Bone marrow	Cell line	K562	mNET-seq	GSM3518119
chr5:132408793-132409042	Sample-01-0539	Sample-01-053912700	Homo sapiens	Bone marrow	Primary cell	Resting CD4 T cells	Bru-Seq	GSM3113167
chr5:132408842-132409134	Sample-01-0360	Sample-01-0360120543	Homo sapiens	Foreskin	Primary cell	HFF	PRO-Seq	GSM5623307
chr5:132408953-132409384	Sample-01-0737	Sample-01-0737252182	Homo sapiens	Foreskin	Cell line	HFF	PRO-Seq	GSM5623305
chr5:132409242-132409370	Sample-01-0365	Sample-01-036561650	Homo sapiens	Foreskin	Primary cell	HFF	PRO-Seq	GSM5623313
chr5:132409431-132409543	Sample-01-0463	Sample-01-046310857	Homo sapiens	Colon	Cell line	HCT116	mNET-seq	GSM2927901
chr5:132409479-132409658	Sample-01-0737	Sample-01-0737252183	Homo sapiens	Foreskin	Cell line	HFF	PRO-Seq	GSM5623305
chr5:132409559-132409796	Sample-01-0360	Sample-01-0360120544	Homo sapiens	Foreskin	Primary cell	HFF	PRO-Seq	GSM5623307
chr5:132409641-132409780	Sample-01-0229	Sample-01-022935173	Homo sapiens	Colorectum	Cell line	DLD-1	PRO-Seq	GSM4296320
chr5:132409659-132409940	Sample-01-0346	Sample-01-034626808	Homo sapiens	Cervix	Cell line	HeLa	mNET-seq	GSM1474233
chr5:132409820-132410047	Sample-01-0787	Sample-01-078729417	Homo sapiens	Bone marrow	Primary cell	B cell	PRO-Cap	GSM3004648
chr5:132409834-132409896	Sample-01-0150	Sample-01-015020565	Homo sapiens	Colon	Cell line	HCT116	PRO-seq	ENCFF465QXC
chr5:132409882-132410119	Sample-01-0446	Sample-01-044627792	Homo sapiens	Lymph	Cell line	Raji	mNET-seq	GSM2728738
chr5:132409901-132409969	Sample-01-0360	Sample-01-0360120545	Homo sapiens	Foreskin	Primary cell	HFF	PRO-Seq	GSM5623307
chr5:132409970-132410009	Sample-01-0544	Sample-01-054442710	Homo sapiens	Bone marrow	Primary cell	CD4 T cell	Bru-Seq	GSM3113179
chr5:132410085-132410126	Sample-01-0362	Sample-01-0362091138	Homo sapiens	Foreskin	Primary cell	HFF	PRO-Seq	GSM5623309
chr5:132411507-132411545	Sample-01-0362	Sample-01-0362091139	Homo sapiens	Foreskin	Primary cell	HFF	PRO-Seq	GSM5623309
chr5:132411521-132411776	Sample-01-0794	Sample-01-079410021	Homo sapiens	Lymph	Cell line	Lymphoblastoid cell line	PRO-Seq	GSM3004715
chr5:132411538-132411571	Sample-01-0512	Sample-01-051220674	Homo sapiens	Lymph	Cell line	lymphoblastoid cell line	PRO-Cap	GSM3004700
chr5:132411546-132411588	Sample-01-0787	Sample-01-078729418	Homo sapiens	Bone marrow	Primary cell	B cell	PRO-Cap	GSM3004648
chr5:132411546-132411630	Sample-01-0487	Sample-01-048716734	Homo sapiens	Lymph	Cell line	lymphoblastoid cell line	PRO-Cap	GSM3004674
chr5:132411549-132411648	Sample-01-0157	Sample-01-015711789	Homo sapiens	Colon	Cell line	HCT116	PRO-cap	ENCFF518CRB
chr5:132411554-132411941	Sample-01-0792	Sample-01-079222949	Homo sapiens	Bone marrow	Primary cell	B cell	PRO-Cap	GSM3004653
chr5:132411555-132411754	Sample-01-0493	Sample-01-049314294	Homo sapiens	Lymph	Cell line	lymphoblastoid cell line	PRO-Cap	GSM3004680
chr5:132411557-132411947	Sample-01-0793	Sample-01-079328534	Homo sapiens	Bone marrow	Primary cell	B cell	PRO-Cap	GSM3004654
chr5:132411575-132411923	Sample-01-0519	Sample-01-051914249	Homo sapiens	Lymph	Cell line	lymphoblastoid cell line	PRO-Cap	GSM3004708
chr5:132411592-132411930	Sample-01-0516	Sample-01-051612043	Homo sapiens	Lymph	Cell line	lymphoblastoid cell line	PRO-Cap	GSM3004704
chr5:132411595-132411748	Sample-01-0544	Sample-01-054442711	Homo sapiens	Bone marrow	Primary cell	CD4 T cell	Bru-Seq	GSM3113179
chr5:132411599-132411930	Sample-01-0522	Sample-01-052211093	Homo sapiens	Lymph	Cell line	lymphoblastoid cell line	PRO-Cap	GSM3004711
chr5:132411600-132411737	Sample-01-0484	Sample-01-048419772	Homo sapiens	Lymph	Cell line	lymphoblastoid cell line	PRO-Cap	GSM3004671
chr5:132411605-132411927	Sample-01-0502	Sample-01-050218967	Homo sapiens	Lymph	Cell line	lymphoblastoid cell line	PRO-Cap	GSM3004689
chr5:132411605-132411930	Sample-01-0512	Sample-01-051220675	Homo sapiens	Lymph	Cell line	lymphoblastoid cell line	PRO-Cap	GSM3004700
chr5:132411605-132411936	Sample-01-0483	Sample-01-048314797	Homo sapiens	Lymph	Cell line	lymphoblastoid cell line	PRO-Cap	GSM3004670
chr5:132411606-132411930	Sample-01-0514	Sample-01-051416278	Homo sapiens	Lymph	Cell line	lymphoblastoid cell line	PRO-Cap	GSM3004702
chr5:132411606-132411932	Sample-01-0498	Sample-01-049818242	Homo sapiens	Lymph	Cell line	lymphoblastoid cell line	PRO-Cap	GSM3004685
chr5:132411607-132412042	Sample-01-0786	Sample-01-078621857	Homo sapiens	Bone marrow	Primary cell	B cell	PRO-Cap	GSM3004647
chr5:132411608-132411930	Sample-01-0486	Sample-01-048618937	Homo sapiens	Lymph	Cell line	lymphoblastoid cell line	PRO-Cap	GSM3004673
chr5:132411608-132411931	Sample-01-0506	Sample-01-050615516	Homo sapiens	Lymph	Cell line	lymphoblastoid cell line	PRO-Cap	GSM3004693
chr5:132411608-132411935	Sample-01-0490	Sample-01-049019252	Homo sapiens	Lymph	Cell line	lymphoblastoid cell line	PRO-Cap	GSM3004677
chr5:132411611-132411759	Sample-01-0788	Sample-01-078820778	Homo sapiens	Bone marrow	Primary cell	B cell	PRO-Cap	GSM3004649
chr5:132411612-132411739	Sample-01-0515	Sample-01-051515562	Homo sapiens	Lymph	Cell line	lymphoblastoid cell line	PRO-Cap	GSM3004703
chr5:132411612-132411995	Sample-01-0785	Sample-01-078522524	Homo sapiens	Bone marrow	Primary cell	B cell	PRO-Cap	GSM3004646
chr5:132411613-132411928	Sample-01-0475	Sample-01-047511138	Homo sapiens	Lymph	Cell line	lymphoblastoid cell line	PRO-Cap	GSM3004662
chr5:132411613-132412066	Sample-01-0789	Sample-01-078919465	Homo sapiens	Bone marrow	Primary cell	B cell	PRO-Cap	GSM3004650
chr5:132411614-132411670	Sample-01-0791	Sample-01-079122913	Homo sapiens	Bone marrow	Primary cell	B cell	PRO-Cap	GSM3004652
chr5:132411618-132411758	Sample-01-0481	Sample-01-048118041	Homo sapiens	Lymph	Cell line	lymphoblastoid cell line	PRO-Cap	GSM3004668
chr5:132411618-132411932	Sample-01-0504	Sample-01-050418203	Homo sapiens	Lymph	Cell line	lymphoblastoid cell line	PRO-Cap	GSM3004691
chr5:132411619-132411938	Sample-01-0496	Sample-01-049616022	Homo sapiens	Lymph	Cell line	lymphoblastoid cell line	PRO-Cap	GSM3004683
chr5:132411632-132411675	Sample-01-0386	Sample-01-038610099	Homo sapiens	Cervix	Cell line	HeLa	Bru-Seq	GSM5741843
chr5:132411702-132411958	Sample-01-0351	Sample-01-035122932	Homo sapiens	Bone marrow	Cell line	GM12878	GRO-Seq	GSM1480326
chr5:132411727-132411941	Sample-01-0791	Sample-01-079122914	Homo sapiens	Bone marrow	Primary cell	B cell	PRO-Cap	GSM3004652
chr5:132411747-132412000	Sample-01-0189	Sample-01-018915024	Homo sapiens	Prostate	Cell line	PC-3	BruUV-seq	ENCFF825OAX
chr5:132411748-132411939	Sample-01-0787	Sample-01-078729419	Homo sapiens	Bone marrow	Primary cell	B cell	PRO-Cap	GSM3004648
chr5:132411752-132411931	Sample-01-0494	Sample-01-049419745	Homo sapiens	Lymph	Cell line	lymphoblastoid cell line	PRO-Cap	GSM3004681
chr5:132411752-132412190	Sample-01-0796	Sample-01-079621481	Homo sapiens	Lymph	Cell line	Lymphoblastoid cell line	PRO-Seq	GSM3004717
chr5:132411757-132411938	Sample-01-0471	Sample-01-047115082	Homo sapiens	Lymph	Cell line	lymphoblastoid cell line	PRO-Cap	GSM3004658
chr5:132411761-132411931	Sample-01-0606	Sample-01-06062607	Homo sapiens	Bone marrow	Cell line	GM12878	NET-CAGE	GSM3318218
chr5:132411761-132411932	Sample-01-0518	Sample-01-051809125	Homo sapiens	Lymph	Cell line	lymphoblastoid cell line	PRO-Cap	GSM3004707
chr5:132411763-132411828	Sample-01-0339	Sample-01-03394523	Homo sapiens	Foreskin	Cell line	HaCaT	CAGE	GSM5403677
chr5:132411765-132411926	Sample-01-0604	Sample-01-06042506	Homo sapiens	Bone marrow	Cell line	GM12878	NET-CAGE	GSM3318216
chr5:132411765-132411930	Sample-01-0507	Sample-01-05077602	Homo sapiens	Lymph	Cell line	lymphoblastoid cell line	PRO-Cap	GSM3004694
chr5:132411769-132411926	Sample-01-0495	Sample-01-049518469	Homo sapiens	Lymph	Cell line	lymphoblastoid cell line	PRO-Cap	GSM3004682
chr5:132411773-132411950	Sample-01-0790	Sample-01-079021385	Homo sapiens	Bone marrow	Primary cell	B cell	PRO-Cap	GSM3004651
chr5:132411781-132411953	Sample-01-0480	Sample-01-048019054	Homo sapiens	Lymph	Cell line	lymphoblastoid cell line	PRO-Cap	GSM3004667
chr5:132411783-132411869	Sample-01-0255	Sample-01-025510943	Homo sapiens	Bone marrow	Primary cell	Jurkat T cells	CAGE	GSM4503862
chr5:132411783-132411926	Sample-01-0602	Sample-01-06021060	Homo sapiens	Bone marrow	Cell line	GM12878	NET-CAGE	GSM3318210
chr5:132411784-132411866	Sample-01-0876	Sample-01-08761834	Homo sapiens	kidney	Cell line	HEK293	Bru-Seq	GSM3395949
chr5:132411786-132411808	Sample-01-0819	Sample-01-081955193	Homo sapiens	Bone marrow	Cell line	K562	mNET-seq	GSM4471398
chr5:132411786-132411857	Sample-01-0820	Sample-01-082038399	Homo sapiens	Bone marrow	Cell line	K562	mNET-seq	GSM4471399
chr5:132411786-132411921	Sample-01-0605	Sample-01-06051602	Homo sapiens	Bone marrow	Cell line	GM12878	NET-CAGE	GSM3318217
chr5:132411786-132411926	Sample-01-0603	Sample-01-06030976	Homo sapiens	Bone marrow	Cell line	GM12878	NET-CAGE	GSM3318211
chr5:132411787-132411926	Sample-01-0484	Sample-01-048419773	Homo sapiens	Lymph	Cell line	lymphoblastoid cell line	PRO-Cap	GSM3004671
chr5:132411787-132411926	Sample-01-0487	Sample-01-048716735	Homo sapiens	Lymph	Cell line	lymphoblastoid cell line	PRO-Cap	GSM3004674
chr5:132411789-132411828	Sample-01-0601	Sample-01-06011306	Homo sapiens	Bone marrow	Cell line	GM12878	NET-CAGE	GSM3318209
chr5:132411789-132411926	Sample-01-0254	Sample-01-025409609	Homo sapiens	Bone marrow	Primary cell	Jurkat T cells	CAGE	GSM4503860
chr5:132411789-132411928	Sample-01-0253	Sample-01-025309865	Homo sapiens	Bone marrow	Primary cell	Jurkat T cells	CAGE	GSM4503858
chr5:132411789-132411941	Sample-01-0524	Sample-01-052413511	Homo sapiens	Lymph	Cell line	lymphoblastoid cell line	PRO-Cap	GSM3004713
chr5:132411793-132411926	Sample-01-0424	Sample-01-04241504	Homo sapiens	AML	Tissue	High MECOM MLL-AF9	CAGE	GSM6186131
chr5:132411793-132411926	Sample-01-0501	Sample-01-050118433	Homo sapiens	Lymph	Cell line	lymphoblastoid cell line	PRO-Cap	GSM3004688
chr5:132411793-132411927	Sample-01-0520	Sample-01-052007624	Homo sapiens	Lymph	Cell line	lymphoblastoid cell line	PRO-Cap	GSM3004709
chr5:132411793-132411931	Sample-01-0476	Sample-01-047612415	Homo sapiens	Lymph	Cell line	lymphoblastoid cell line	PRO-Cap	GSM3004663
chr5:132411793-132411935	Sample-01-0511	Sample-01-051114574	Homo sapiens	Lymph	Cell line	lymphoblastoid cell line	PRO-Cap	GSM3004699
chr5:132411793-132411994	Sample-01-0087	Sample-01-008715939	Homo sapiens	Bone marrow	Cell line	GM12878	GRO-cap	ENCFF086APH
chr5:132411793-132411994	Sample-01-0349	Sample-01-034915939	Homo sapiens	Bone marrow	Cell line	GM12878	GRO-Cap	GSM1480323
chr5:132411794-132411899	Sample-01-0788	Sample-01-078820779	Homo sapiens	Bone marrow	Primary cell	B cell	PRO-Cap	GSM3004649
chr5:132411794-132411932	Sample-01-0505	Sample-01-05057604	Homo sapiens	Lymph	Cell line	lymphoblastoid cell line	PRO-Cap	GSM3004692
chr5:132411795-132411906	Sample-01-0473	Sample-01-047312146	Homo sapiens	Lymph	Cell line	lymphoblastoid cell line	PRO-Cap	GSM3004660
chr5:132411795-132411926	Sample-01-0472	Sample-01-047210192	Homo sapiens	Lymph	Cell line	lymphoblastoid cell line	PRO-Cap	GSM3004659
chr5:132411795-132411930	Sample-01-0499	Sample-01-049918731	Homo sapiens	Lymph	Cell line	lymphoblastoid cell line	PRO-Cap	GSM3004686
chr5:132411795-132411931	Sample-01-0481	Sample-01-048118042	Homo sapiens	Lymph	Cell line	lymphoblastoid cell line	PRO-Cap	GSM3004668
chr5:132411834-132412012	Sample-01-0725	Sample-01-07252362	Homo sapiens	Bone marrow	Cell line	GM12878	Bru-Seq	GSM4847903
chr5:132411837-132412028	Sample-01-0445	Sample-01-044538682	Homo sapiens	Lymph	Cell line	Raji	mNET-seq	GSM2728735
chr5:132411848-132411987	Sample-01-0794	Sample-01-079410022	Homo sapiens	Lymph	Cell line	Lymphoblastoid cell line	PRO-Seq	GSM3004715
chr5:132411879-132411926	Sample-01-0509	Sample-01-050908822	Homo sapiens	Lymph	Cell line	lymphoblastoid cell line	PRO-Cap	GSM3004696
chr5:132411906-132412203	Sample-01-0446	Sample-01-044627793	Homo sapiens	Lymph	Cell line	Raji	mNET-seq	GSM2728738
chr5:132411932-132412265	Sample-01-0491	Sample-01-049118469	Homo sapiens	Lymph	Cell line	lymphoblastoid cell line	PRO-Cap	GSM3004678
chr5:132411945-132412096	Sample-01-0492	Sample-01-049218107	Homo sapiens	Lymph	Cell line	lymphoblastoid cell line	PRO-Cap	GSM3004679
chr5:132411946-132412014	Sample-01-0506	Sample-01-050615517	Homo sapiens	Lymph	Cell line	lymphoblastoid cell line	PRO-Cap	GSM3004693
chr5:132411951-132412259	Sample-01-0514	Sample-01-051416279	Homo sapiens	Lymph	Cell line	lymphoblastoid cell line	PRO-Cap	GSM3004702
chr5:132411951-132412296	Sample-01-0489	Sample-01-048922848	Homo sapiens	Lymph	Cell line	lymphoblastoid cell line	PRO-Cap	GSM3004676
chr5:132411977-132412321	Sample-01-0792	Sample-01-079222950	Homo sapiens	Bone marrow	Primary cell	B cell	PRO-Cap	GSM3004653
chr5:132412076-132412209	Sample-01-0445	Sample-01-044538683	Homo sapiens	Lymph	Cell line	Raji	mNET-seq	GSM2728735
chr5:132412089-132412349	Sample-01-0189	Sample-01-018915025	Homo sapiens	Prostate	Cell line	PC-3	BruUV-seq	ENCFF825OAX
chr5:132412195-132412367	Sample-01-0796	Sample-01-079621482	Homo sapiens	Lymph	Cell line	Lymphoblastoid cell line	PRO-Seq	GSM3004717
chr5:132412198-132412291	Sample-01-0525	Sample-01-05254303	Homo sapiens	Lymph	Cell line	lymphoblastoid cell line	PRO-Seq	GSM3004714
chr5:132412223-132412259	Sample-01-0788	Sample-01-078820780	Homo sapiens	Bone marrow	Primary cell	B cell	PRO-Cap	GSM3004649
chr5:132412227-132412254	Sample-01-0475	Sample-01-047511139	Homo sapiens	Lymph	Cell line	lymphoblastoid cell line	PRO-Cap	GSM3004662
chr5:132412228-132412254	Sample-01-0087	Sample-01-008715940	Homo sapiens	Bone marrow	Cell line	GM12878	GRO-cap	ENCFF086APH
chr5:132412228-132412254	Sample-01-0349	Sample-01-034915940	Homo sapiens	Bone marrow	Cell line	GM12878	GRO-Cap	GSM1480323
chr5:132412228-132412302	Sample-01-0490	Sample-01-049019253	Homo sapiens	Lymph	Cell line	lymphoblastoid cell line	PRO-Cap	GSM3004677
chr5:132412228-132412492	Sample-01-0494	Sample-01-049419746	Homo sapiens	Lymph	Cell line	lymphoblastoid cell line	PRO-Cap	GSM3004681
chr5:132412229-132412309	Sample-01-0497	Sample-01-049716384	Homo sapiens	Lymph	Cell line	lymphoblastoid cell line	PRO-Cap	GSM3004684
chr5:132412231-132412264	Sample-01-0484	Sample-01-048419774	Homo sapiens	Lymph	Cell line	lymphoblastoid cell line	PRO-Cap	GSM3004671
chr5:132412238-132412254	Sample-01-0502	Sample-01-050218968	Homo sapiens	Lymph	Cell line	lymphoblastoid cell line	PRO-Cap	GSM3004689
chr5:132412238-132412265	Sample-01-0793	Sample-01-079328535	Homo sapiens	Bone marrow	Primary cell	B cell	PRO-Cap	GSM3004654
chr5:132412238-132412295	Sample-01-0785	Sample-01-078522525	Homo sapiens	Bone marrow	Primary cell	B cell	PRO-Cap	GSM3004646
chr5:132412238-132412300	Sample-01-0512	Sample-01-051220676	Homo sapiens	Lymph	Cell line	lymphoblastoid cell line	PRO-Cap	GSM3004700
chr5:132412238-132412301	Sample-01-0495	Sample-01-049518470	Homo sapiens	Lymph	Cell line	lymphoblastoid cell line	PRO-Cap	GSM3004682
chr5:132412238-132412304	Sample-01-0486	Sample-01-048618938	Homo sapiens	Lymph	Cell line	lymphoblastoid cell line	PRO-Cap	GSM3004673
chr5:132412238-132412324	Sample-01-0786	Sample-01-078621858	Homo sapiens	Bone marrow	Primary cell	B cell	PRO-Cap	GSM3004647
chr5:132412238-132412499	Sample-01-0255	Sample-01-025510944	Homo sapiens	Bone marrow	Primary cell	Jurkat T cells	CAGE	GSM4503862
chr5:132412241-132412295	Sample-01-0504	Sample-01-050418204	Homo sapiens	Lymph	Cell line	lymphoblastoid cell line	PRO-Cap	GSM3004691
chr5:132412458-132412496	Sample-01-0445	Sample-01-044538684	Homo sapiens	Lymph	Cell line	Raji	mNET-seq	GSM2728735
chr5:132412463-132412486	Sample-01-0446	Sample-01-044627794	Homo sapiens	Lymph	Cell line	Raji	mNET-seq	GSM2728738
chr5:132412493-132412728	Sample-01-0189	Sample-01-018915026	Homo sapiens	Prostate	Cell line	PC-3	BruUV-seq	ENCFF825OAX
chr5:132412534-132412820	Sample-01-0672	Sample-01-06726360	Homo sapiens	Bone marrow	Cell line	GM12878	Bru-Seq	GSM3861520
chr5:132412614-132412674	Sample-01-0162	Sample-01-016208895	Homo sapiens	Pancreas	Cell line	Panc1	BruUV-seq	ENCFF533BNC
chr5:132412616-132412874	Sample-01-0795	Sample-01-079519975	Homo sapiens	Lymph	Cell line	Lymphoblastoid cell line	PRO-Seq	GSM3004716
chr5:132412695-132412977	Sample-01-0162	Sample-01-016208896	Homo sapiens	Pancreas	Cell line	Panc1	BruUV-seq	ENCFF533BNC
chr5:132412713-132412894	Sample-01-0446	Sample-01-044627795	Homo sapiens	Lymph	Cell line	Raji	mNET-seq	GSM2728738
chr5:132412716-132412736	Sample-01-0486	Sample-01-048618939	Homo sapiens	Lymph	Cell line	lymphoblastoid cell line	PRO-Cap	GSM3004673
chr5:132412716-132413008	Sample-01-0788	Sample-01-078820781	Homo sapiens	Bone marrow	Primary cell	B cell	PRO-Cap	GSM3004649
chr5:132412720-132412743	Sample-01-0487	Sample-01-048716736	Homo sapiens	Lymph	Cell line	lymphoblastoid cell line	PRO-Cap	GSM3004674
chr5:132412720-132412976	Sample-01-0495	Sample-01-049518471	Homo sapiens	Lymph	Cell line	lymphoblastoid cell line	PRO-Cap	GSM3004682
chr5:132412721-132412879	Sample-01-0445	Sample-01-044538685	Homo sapiens	Lymph	Cell line	Raji	mNET-seq	GSM2728735
chr5:132412870-132413104	Sample-01-0179	Sample-01-017909222	Homo sapiens	Bone marrow	Cell line	GM12878	Bru-seq	ENCFF643NIT
chr5:132413022-132413271	Sample-01-0445	Sample-01-044538686	Homo sapiens	Lymph	Cell line	Raji	mNET-seq	GSM2728735
chr5:132413059-132413232	Sample-01-0653	Sample-01-0653168071	Homo sapiens	Foreskin	Cell line	HFF	PRO-seq
chr5:132413165-132413320	Sample-01-0360	Sample-01-0360120546	Homo sapiens	Foreskin	Primary cell	HFF	PRO-Seq	GSM5623307
chr5:132413366-132413478	Sample-01-0795	Sample-01-079519976	Homo sapiens	Lymph	Cell line	Lymphoblastoid cell line	PRO-Seq	GSM3004716
chr5:132413377-132413520	Sample-01-0683	Sample-01-06831880	Homo sapiens	Pancreas	Cell line	HPDE	Bru-Seq	GSM3861537
chr5:132413504-132413665	Sample-01-0788	Sample-01-078820782	Homo sapiens	Bone marrow	Primary cell	B cell	PRO-Cap	GSM3004649
chr5:132413506-132413702	Sample-01-0791	Sample-01-079122915	Homo sapiens	Bone marrow	Primary cell	B cell	PRO-Cap	GSM3004652
chr5:132413507-132413677	Sample-01-0512	Sample-01-051220677	Homo sapiens	Lymph	Cell line	lymphoblastoid cell line	PRO-Cap	GSM3004700
chr5:132413507-132413686	Sample-01-0786	Sample-01-078621859	Homo sapiens	Bone marrow	Primary cell	B cell	PRO-Cap	GSM3004647
chr5:132413507-132413788	Sample-01-0495	Sample-01-049518472	Homo sapiens	Lymph	Cell line	lymphoblastoid cell line	PRO-Cap	GSM3004682
chr5:132413512-132413567	Sample-01-0504	Sample-01-050418205	Homo sapiens	Lymph	Cell line	lymphoblastoid cell line	PRO-Cap	GSM3004691
chr5:132413529-132413804	Sample-01-0705	Sample-01-07055971	Homo sapiens	Bladder	Cell line	UMUC9	Bru-Seq	GSM3861582
chr5:132413573-132413848	Sample-01-0013	Sample-01-00134506	Homo sapiens	Bone marrow	Cell line	GM12878	CAGE	ENCFF000TXA
chr5:132413672-132413728	Sample-01-0095	Sample-01-009516270	Homo sapiens	Colon	Cell line	HCT116	PRO-seq	ENCFF131XEG
chr5:132414257-132414429	Sample-01-0012	Sample-01-0012081	Homo sapiens	Bone marrow	Cell line	GM12878	CAGE	ENCFF000TWG
chr5:132414398-132414532	Sample-01-0179	Sample-01-017909223	Homo sapiens	Bone marrow	Cell line	GM12878	Bru-seq	ENCFF643NIT
chr5:132414445-132414681	Sample-01-0405	Sample-01-040507818	Homo sapiens	AML	Cell line	OCI-AML3 NPM1c degron2	Bru-Seq	GSM5915172
chr5:132414449-132414557	Sample-01-0653	Sample-01-0653168072	Homo sapiens	Foreskin	Cell line	HFF	PRO-seq
chr5:132414470-132414549	Sample-01-0445	Sample-01-044538687	Homo sapiens	Lymph	Cell line	Raji	mNET-seq	GSM2728735
chr5:132414615-132414781	Sample-01-0527	Sample-01-05272125	Homo sapiens	Lymph	Cell line	lymphoblastoid cell line	PRO-Seq	GSM3004719
chr5:132414737-132414932	Sample-01-0795	Sample-01-079519977	Homo sapiens	Lymph	Cell line	Lymphoblastoid cell line	PRO-Seq	GSM3004716
chr5:132414741-132414787	Sample-01-0237	Sample-01-023750940	Homo sapiens	Colorectum	Cell line	DLD-1	PRO-Seq	GSM4296333
chr5:132414742-132414852	Sample-01-0790	Sample-01-079021386	Homo sapiens	Bone marrow	Primary cell	B cell	PRO-Cap	GSM3004651
chr5:132414756-132414857	Sample-01-0785	Sample-01-078522526	Homo sapiens	Bone marrow	Primary cell	B cell	PRO-Cap	GSM3004646
chr5:132414764-132414843	Sample-01-0499	Sample-01-049918732	Homo sapiens	Lymph	Cell line	lymphoblastoid cell line	PRO-Cap	GSM3004686
chr5:132414786-132414970	Sample-01-0787	Sample-01-078729420	Homo sapiens	Bone marrow	Primary cell	B cell	PRO-Cap	GSM3004648
chr5:132414787-132414843	Sample-01-0512	Sample-01-051220678	Homo sapiens	Lymph	Cell line	lymphoblastoid cell line	PRO-Cap	GSM3004700
chr5:132414787-132414899	Sample-01-0792	Sample-01-079222951	Homo sapiens	Bone marrow	Primary cell	B cell	PRO-Cap	GSM3004653
chr5:132414790-132414852	Sample-01-0491	Sample-01-049118470	Homo sapiens	Lymph	Cell line	lymphoblastoid cell line	PRO-Cap	GSM3004678
chr5:132414790-132414922	Sample-01-0494	Sample-01-049419747	Homo sapiens	Lymph	Cell line	lymphoblastoid cell line	PRO-Cap	GSM3004681
chr5:132414796-132414956	Sample-01-0788	Sample-01-078820783	Homo sapiens	Bone marrow	Primary cell	B cell	PRO-Cap	GSM3004649
chr5:132414797-132414845	Sample-01-0471	Sample-01-047115083	Homo sapiens	Lymph	Cell line	lymphoblastoid cell line	PRO-Cap	GSM3004658
chr5:132414798-132414960	Sample-01-0476	Sample-01-047612416	Homo sapiens	Lymph	Cell line	lymphoblastoid cell line	PRO-Cap	GSM3004663
chr5:132414799-132414852	Sample-01-0786	Sample-01-078621860	Homo sapiens	Bone marrow	Primary cell	B cell	PRO-Cap	GSM3004647
chr5:132414801-132414812	Sample-01-0509	Sample-01-050908823	Homo sapiens	Lymph	Cell line	lymphoblastoid cell line	PRO-Cap	GSM3004696
chr5:132414801-132414843	Sample-01-0793	Sample-01-079328536	Homo sapiens	Bone marrow	Primary cell	B cell	PRO-Cap	GSM3004654
chr5:132414801-132414847	Sample-01-0789	Sample-01-078919466	Homo sapiens	Bone marrow	Primary cell	B cell	PRO-Cap	GSM3004650
chr5:132414801-132414852	Sample-01-0487	Sample-01-048716737	Homo sapiens	Lymph	Cell line	lymphoblastoid cell line	PRO-Cap	GSM3004674
chr5:132414801-132414852	Sample-01-0516	Sample-01-051612044	Homo sapiens	Lymph	Cell line	lymphoblastoid cell line	PRO-Cap	GSM3004704
chr5:132414801-132414880	Sample-01-0492	Sample-01-049218108	Homo sapiens	Lymph	Cell line	lymphoblastoid cell line	PRO-Cap	GSM3004679
chr5:132414801-132415109	Sample-01-0498	Sample-01-049818243	Homo sapiens	Lymph	Cell line	lymphoblastoid cell line	PRO-Cap	GSM3004685
chr5:132414801-132415114	Sample-01-0500	Sample-01-050019627	Homo sapiens	Lymph	Cell line	lymphoblastoid cell line	PRO-Cap	GSM3004687
chr5:132414841-132414892	Sample-01-0791	Sample-01-079122916	Homo sapiens	Bone marrow	Primary cell	B cell	PRO-Cap	GSM3004652
chr5:132414859-132414892	Sample-01-0490	Sample-01-049019254	Homo sapiens	Lymph	Cell line	lymphoblastoid cell line	PRO-Cap	GSM3004677
chr5:132414869-132414913	Sample-01-0790	Sample-01-079021387	Homo sapiens	Bone marrow	Primary cell	B cell	PRO-Cap	GSM3004651
chr5:132414872-132415193	Sample-01-0785	Sample-01-078522527	Homo sapiens	Bone marrow	Primary cell	B cell	PRO-Cap	GSM3004646
chr5:132414877-132414892	Sample-01-0480	Sample-01-048019055	Homo sapiens	Lymph	Cell line	lymphoblastoid cell line	PRO-Cap	GSM3004667
chr5:132414877-132414925	Sample-01-0503	Sample-01-050315289	Homo sapiens	Lymph	Cell line	lymphoblastoid cell line	PRO-Cap	GSM3004690
chr5:132414877-132414952	Sample-01-0472	Sample-01-047210193	Homo sapiens	Lymph	Cell line	lymphoblastoid cell line	PRO-Cap	GSM3004659
chr5:132414877-132414993	Sample-01-0489	Sample-01-048922849	Homo sapiens	Lymph	Cell line	lymphoblastoid cell line	PRO-Cap	GSM3004676
chr5:132414962-132415305	Sample-01-0446	Sample-01-044627796	Homo sapiens	Lymph	Cell line	Raji	mNET-seq	GSM2728738
chr5:132415111-132415169	Sample-01-0250	Sample-01-025056736	Homo sapiens	Bone marrow	Cell line	K562	mNET-seq	GSM4471397
chr5:132415130-132415178	Sample-01-0204	Sample-01-020418611	Homo sapiens	Colon	Cell line	HCT116	PRO-seq	ENCFF896TMK
chr5:132415152-132415359	Sample-01-0238	Sample-01-023834441	Homo sapiens	Colorectum	Cell line	DLD-1	PRO-Cap	GSM4296337
chr5:132415174-132415344	Sample-01-0239	Sample-01-023933200	Homo sapiens	Colorectum	Cell line	DLD-1	PRO-Cap	GSM4296338
chr5:132415180-132415284	Sample-01-0410	Sample-01-041017148	Homo sapiens	Prostate	Cell line	LNCaP	PRO-Cap	GSM5942520
chr5:132415180-132415310	Sample-01-0210	Sample-01-021011571	Homo sapiens	Colon	Cell line	HCT116	PRO-cap	ENCFF946KXE
chr5:132415180-132415324	Sample-01-0121	Sample-01-012114343	Homo sapiens	Colon	Cell line	HCT116	PRO-cap	ENCFF305ZVJ
chr5:132415272-132415581	Sample-01-0445	Sample-01-044538688	Homo sapiens	Lymph	Cell line	Raji	mNET-seq	GSM2728735
chr5:132415306-132415349	Sample-01-0544	Sample-01-054442712	Homo sapiens	Bone marrow	Primary cell	CD4 T cell	Bru-Seq	GSM3113179
chr5:132415333-132415582	Sample-01-0446	Sample-01-044627797	Homo sapiens	Lymph	Cell line	Raji	mNET-seq	GSM2728738
chr5:132415497-132415540	Sample-01-0234	Sample-01-023409022	Homo sapiens	Colorectum	Cell line	DLD-1	PRO-Seq	GSM4296330
chr5:132415609-132415733	Sample-01-0491	Sample-01-049118471	Homo sapiens	Lymph	Cell line	lymphoblastoid cell line	PRO-Cap	GSM3004678
chr5:132415611-132415733	Sample-01-0512	Sample-01-051220679	Homo sapiens	Lymph	Cell line	lymphoblastoid cell line	PRO-Cap	GSM3004700
chr5:132415612-132415663	Sample-01-0504	Sample-01-050418206	Homo sapiens	Lymph	Cell line	lymphoblastoid cell line	PRO-Cap	GSM3004691
chr5:132415612-132415763	Sample-01-0159	Sample-01-015922265	Homo sapiens	Bone marrow	Cell line	GM12878	BruUV-seq	ENCFF524FEM
chr5:132415635-132415731	Sample-01-0792	Sample-01-079222952	Homo sapiens	Bone marrow	Primary cell	B cell	PRO-Cap	GSM3004653
chr5:132415635-132415788	Sample-01-0785	Sample-01-078522528	Homo sapiens	Bone marrow	Primary cell	B cell	PRO-Cap	GSM3004646
chr5:132415636-132415673	Sample-01-0497	Sample-01-049716385	Homo sapiens	Lymph	Cell line	lymphoblastoid cell line	PRO-Cap	GSM3004684
chr5:132415636-132415840	Sample-01-0791	Sample-01-079122917	Homo sapiens	Bone marrow	Primary cell	B cell	PRO-Cap	GSM3004652
chr5:132415639-132415799	Sample-01-0519	Sample-01-051914250	Homo sapiens	Lymph	Cell line	lymphoblastoid cell line	PRO-Cap	GSM3004708
chr5:132415644-132415695	Sample-01-0492	Sample-01-049218109	Homo sapiens	Lymph	Cell line	lymphoblastoid cell line	PRO-Cap	GSM3004679
chr5:132415644-132415730	Sample-01-0471	Sample-01-047115084	Homo sapiens	Lymph	Cell line	lymphoblastoid cell line	PRO-Cap	GSM3004658
chr5:132415644-132415733	Sample-01-0495	Sample-01-049518473	Homo sapiens	Lymph	Cell line	lymphoblastoid cell line	PRO-Cap	GSM3004682
chr5:132415644-132415874	Sample-01-0489	Sample-01-048922850	Homo sapiens	Lymph	Cell line	lymphoblastoid cell line	PRO-Cap	GSM3004676
chr5:132415644-132415952	Sample-01-0786	Sample-01-078621861	Homo sapiens	Bone marrow	Primary cell	B cell	PRO-Cap	GSM3004647
chr5:132415645-132415714	Sample-01-0479	Sample-01-047919247	Homo sapiens	Lymph	Cell line	lymphoblastoid cell line	PRO-Cap	GSM3004666
chr5:132415645-132415730	Sample-01-0488	Sample-01-048816951	Homo sapiens	Lymph	Cell line	lymphoblastoid cell line	PRO-Cap	GSM3004675
chr5:132415645-132415730	Sample-01-0787	Sample-01-078729421	Homo sapiens	Bone marrow	Primary cell	B cell	PRO-Cap	GSM3004648
chr5:132415645-132415948	Sample-01-0490	Sample-01-049019255	Homo sapiens	Lymph	Cell line	lymphoblastoid cell line	PRO-Cap	GSM3004677
chr5:132415783-132416001	Sample-01-0800	Sample-01-08003255	Homo sapiens	Lymph	Cell line	Lymphoblastoid cell line	PRO-Seq	GSM3004723
chr5:132415928-132415984	Sample-01-0362	Sample-01-0362091140	Homo sapiens	Foreskin	Primary cell	HFF	PRO-Seq	GSM5623309
chr5:132416007-132416030	Sample-01-0737	Sample-01-0737252184	Homo sapiens	Foreskin	Cell line	HFF	PRO-Seq	GSM5623305
chr5:132416358-132416605	Sample-01-0645	Sample-01-064537236	Homo sapiens	Bone marrow	Cell line	K562	mNET-seq	GSM3518119
chr5:132416397-132416651	Sample-01-0704	Sample-01-07043056	Homo sapiens	Blood	Cell line	UML49	Bru-Seq	GSM3861581
chr5:132416500-132416597	Sample-01-0250	Sample-01-025056737	Homo sapiens	Bone marrow	Cell line	K562	mNET-seq	GSM4471397
chr5:132416506-132416579	Sample-01-0360	Sample-01-0360120547	Homo sapiens	Foreskin	Primary cell	HFF	PRO-Seq	GSM5623307
chr5:132416512-132416565	Sample-01-0737	Sample-01-0737252185	Homo sapiens	Foreskin	Cell line	HFF	PRO-Seq	GSM5623305
chr5:132416745-132416819	Sample-01-0544	Sample-01-054442713	Homo sapiens	Bone marrow	Primary cell	CD4 T cell	Bru-Seq	GSM3113179
chr5:132416822-132417138	Sample-01-0819	Sample-01-081955194	Homo sapiens	Bone marrow	Cell line	K562	mNET-seq	GSM4471398
chr5:132416874-132417041	Sample-01-0321	Sample-01-032112185	Homo sapiens	Eye	Cell line	RPE1-iCas9	Bru-Seq	GSM5014881
chr5:132416878-132417004	Sample-01-0160	Sample-01-016074393	Homo sapiens	Colon	Cell line	HCT116	PRO-seq	ENCFF529CJM
chr5:132416892-132417145	Sample-01-0250	Sample-01-025056738	Homo sapiens	Bone marrow	Cell line	K562	mNET-seq	GSM4471397
chr5:132417050-132417138	Sample-01-0828	Sample-01-082813467	Homo sapiens	Bone marrow	Cell line	genome edited K562	mNET-seq	GSM4836455
chr5:132417074-132417237	Sample-01-0796	Sample-01-079621483	Homo sapiens	Lymph	Cell line	Lymphoblastoid cell line	PRO-Seq	GSM3004717
chr5:132417186-132417453	Sample-01-0819	Sample-01-081955195	Homo sapiens	Bone marrow	Cell line	K562	mNET-seq	GSM4471398
chr5:132417195-132417453	Sample-01-0250	Sample-01-025056739	Homo sapiens	Bone marrow	Cell line	K562	mNET-seq	GSM4471397
chr5:132417265-132417270	Sample-01-0825	Sample-01-082512582	Homo sapiens	Bone marrow	Cell line	genome edited K562	mNET-seq	GSM4836450
chr5:132417571-132417963	Sample-01-0645	Sample-01-064537237	Homo sapiens	Bone marrow	Cell line	K562	mNET-seq	GSM3518119
chr5:132417577-132417788	Sample-01-0250	Sample-01-025056740	Homo sapiens	Bone marrow	Cell line	K562	mNET-seq	GSM4471397
chr5:132417800-132417963	Sample-01-0250	Sample-01-025056741	Homo sapiens	Bone marrow	Cell line	K562	mNET-seq	GSM4471397
chr5:132417923-132417998	Sample-01-0819	Sample-01-081955196	Homo sapiens	Bone marrow	Cell line	K562	mNET-seq	GSM4471398
chr5:132417991-132418279	Sample-01-0829	Sample-01-082915229	Homo sapiens	Bone marrow	Cell line	genome edited K562	mNET-seq	GSM4836456
chr5:132418000-132418279	Sample-01-0826	Sample-01-082612411	Homo sapiens	Bone marrow	Cell line	genome edited K562	mNET-seq	GSM4836452
chr5:132418023-132418279	Sample-01-0828	Sample-01-082813468	Homo sapiens	Bone marrow	Cell line	genome edited K562	mNET-seq	GSM4836455
chr5:132418089-132418177	Sample-01-0798	Sample-01-07986251	Homo sapiens	Lymph	Cell line	Lymphoblastoid cell line	PRO-Seq	GSM3004721
chr5:132418105-132418331	Sample-01-0672	Sample-01-06726361	Homo sapiens	Bone marrow	Cell line	GM12878	Bru-Seq	GSM3861520
chr5:132418382-132418434	Sample-01-0250	Sample-01-025056742	Homo sapiens	Bone marrow	Cell line	K562	mNET-seq	GSM4471397
chr5:132418398-132418439	Sample-01-0819	Sample-01-081955197	Homo sapiens	Bone marrow	Cell line	K562	mNET-seq	GSM4471398
chr5:132418565-132418621	Sample-01-0362	Sample-01-0362091141	Homo sapiens	Foreskin	Primary cell	HFF	PRO-Seq	GSM5623309
chr5:132418633-132418813	Sample-01-0653	Sample-01-0653168073	Homo sapiens	Foreskin	Cell line	HFF	PRO-seq
chr5:132418957-132419309	Sample-01-0822	Sample-01-082220732	Homo sapiens	Bone marrow	Cell line	genome edited K562	mNET-seq	GSM4836446
chr5:132419008-132419043	Sample-01-0819	Sample-01-081955198	Homo sapiens	Bone marrow	Cell line	K562	mNET-seq	GSM4471398
chr5:132419019-132419325	Sample-01-0645	Sample-01-064537238	Homo sapiens	Bone marrow	Cell line	K562	mNET-seq	GSM3518119
chr5:132419119-132419322	Sample-01-0250	Sample-01-025056743	Homo sapiens	Bone marrow	Cell line	K562	mNET-seq	GSM4471397
chr5:132419148-132419242	Sample-01-0179	Sample-01-017909224	Homo sapiens	Bone marrow	Cell line	GM12878	Bru-seq	ENCFF643NIT
chr5:132420363-132420534	Sample-01-0321	Sample-01-032112186	Homo sapiens	Eye	Cell line	RPE1-iCas9	Bru-Seq	GSM5014881
chr5:132420377-132420653	Sample-01-0794	Sample-01-079410023	Homo sapiens	Lymph	Cell line	Lymphoblastoid cell line	PRO-Seq	GSM3004715
chr5:132420407-132420481	Sample-01-0527	Sample-01-05272126	Homo sapiens	Lymph	Cell line	lymphoblastoid cell line	PRO-Seq	GSM3004719
chr5:132420476-132420589	Sample-01-0799	Sample-01-07994426	Homo sapiens	Lymph	Cell line	Lymphoblastoid cell line	PRO-Seq	GSM3004722
chr5:132420477-132420757	Sample-01-0285	Sample-01-028511269	Homo sapiens	Bone marrow	Cell line	K562	mNET-seq	GSM4836445
chr5:132420478-132420493	Sample-01-0525	Sample-01-05254304	Homo sapiens	Lymph	Cell line	lymphoblastoid cell line	PRO-Seq	GSM3004714
chr5:132420483-132420599	Sample-01-0820	Sample-01-082038400	Homo sapiens	Bone marrow	Cell line	K562	mNET-seq	GSM4471399
chr5:132420665-132421052	Sample-01-0785	Sample-01-078522529	Homo sapiens	Bone marrow	Primary cell	B cell	PRO-Cap	GSM3004646
chr5:132420677-132420828	Sample-01-0787	Sample-01-078729422	Homo sapiens	Bone marrow	Primary cell	B cell	PRO-Cap	GSM3004648
chr5:132420687-132420988	Sample-01-0163	Sample-01-016312651	Homo sapiens	Colon	Cell line	HCT116	Bru-seq	ENCFF538GDC
chr5:132420695-132421260	Sample-01-0795	Sample-01-079519978	Homo sapiens	Lymph	Cell line	Lymphoblastoid cell line	PRO-Seq	GSM3004716
chr5:132420696-132420727	Sample-01-0167	Sample-01-016711031	Homo sapiens	Lung	Cell line	PC-9	Bru-seq	ENCFF552WOT
chr5:132420774-132421047	Sample-01-0828	Sample-01-082813469	Homo sapiens	Bone marrow	Cell line	genome edited K562	mNET-seq	GSM4836455
chr5:132420796-132421019	Sample-01-0489	Sample-01-048922851	Homo sapiens	Lymph	Cell line	lymphoblastoid cell line	PRO-Cap	GSM3004676
chr5:132420798-132421072	Sample-01-0823	Sample-01-082308621	Homo sapiens	Bone marrow	Cell line	genome edited K562	mNET-seq	GSM4836447
chr5:132420803-132420967	Sample-01-0645	Sample-01-064537239	Homo sapiens	Bone marrow	Cell line	K562	mNET-seq	GSM3518119
chr5:132420815-132420882	Sample-01-0794	Sample-01-079410024	Homo sapiens	Lymph	Cell line	Lymphoblastoid cell line	PRO-Seq	GSM3004715
chr5:132420816-132421044	Sample-01-0287	Sample-01-02876451	Homo sapiens	Bone marrow	Cell line	K562	mNET-seq	GSM4836451
chr5:132420826-132421197	Sample-01-0481	Sample-01-048118043	Homo sapiens	Lymph	Cell line	lymphoblastoid cell line	PRO-Cap	GSM3004668
chr5:132420830-132421010	Sample-01-0490	Sample-01-049019256	Homo sapiens	Lymph	Cell line	lymphoblastoid cell line	PRO-Cap	GSM3004677
chr5:132420848-132421053	Sample-01-0495	Sample-01-049518474	Homo sapiens	Lymph	Cell line	lymphoblastoid cell line	PRO-Cap	GSM3004682
chr5:132420853-132421023	Sample-01-0504	Sample-01-050418207	Homo sapiens	Lymph	Cell line	lymphoblastoid cell line	PRO-Cap	GSM3004691
chr5:132420853-132421196	Sample-01-0492	Sample-01-049218110	Homo sapiens	Lymph	Cell line	lymphoblastoid cell line	PRO-Cap	GSM3004679
chr5:132420858-132420950	Sample-01-0827	Sample-01-082711241	Homo sapiens	Bone marrow	Cell line	genome edited K562	mNET-seq	GSM4836454
chr5:132420858-132421048	Sample-01-0826	Sample-01-082612412	Homo sapiens	Bone marrow	Cell line	genome edited K562	mNET-seq	GSM4836452
chr5:132420858-132421049	Sample-01-0829	Sample-01-082915230	Homo sapiens	Bone marrow	Cell line	genome edited K562	mNET-seq	GSM4836456
chr5:132420858-132421159	Sample-01-0544	Sample-01-054442714	Homo sapiens	Bone marrow	Primary cell	CD4 T cell	Bru-Seq	GSM3113179
chr5:132420861-132421041	Sample-01-0791	Sample-01-079122918	Homo sapiens	Bone marrow	Primary cell	B cell	PRO-Cap	GSM3004652
chr5:132420865-132421023	Sample-01-0513	Sample-01-051308813	Homo sapiens	Lymph	Cell line	lymphoblastoid cell line	PRO-Cap	GSM3004701
chr5:132420865-132421041	Sample-01-0480	Sample-01-048019056	Homo sapiens	Lymph	Cell line	lymphoblastoid cell line	PRO-Cap	GSM3004667
chr5:132420865-132421197	Sample-01-0502	Sample-01-050218969	Homo sapiens	Lymph	Cell line	lymphoblastoid cell line	PRO-Cap	GSM3004689
chr5:132420867-132420954	Sample-01-0446	Sample-01-044627798	Homo sapiens	Lymph	Cell line	Raji	mNET-seq	GSM2728738
chr5:132420874-132421014	Sample-01-0519	Sample-01-051914251	Homo sapiens	Lymph	Cell line	lymphoblastoid cell line	PRO-Cap	GSM3004708
chr5:132420874-132421052	Sample-01-0494	Sample-01-049419748	Homo sapiens	Lymph	Cell line	lymphoblastoid cell line	PRO-Cap	GSM3004681
chr5:132420877-132420974	Sample-01-0820	Sample-01-082038401	Homo sapiens	Bone marrow	Cell line	K562	mNET-seq	GSM4471399
chr5:132420877-132421052	Sample-01-0486	Sample-01-048618940	Homo sapiens	Lymph	Cell line	lymphoblastoid cell line	PRO-Cap	GSM3004673
chr5:132420886-132420971	Sample-01-0250	Sample-01-025056744	Homo sapiens	Bone marrow	Cell line	K562	mNET-seq	GSM4471397
chr5:132420890-132420944	Sample-01-0822	Sample-01-082220733	Homo sapiens	Bone marrow	Cell line	genome edited K562	mNET-seq	GSM4836446
chr5:132420890-132421244	Sample-01-0159	Sample-01-015922266	Homo sapiens	Bone marrow	Cell line	GM12878	BruUV-seq	ENCFF524FEM
chr5:132420891-132421019	Sample-01-0789	Sample-01-078919467	Homo sapiens	Bone marrow	Primary cell	B cell	PRO-Cap	GSM3004650
chr5:132420892-132420950	Sample-01-0825	Sample-01-082512583	Homo sapiens	Bone marrow	Cell line	genome edited K562	mNET-seq	GSM4836450
chr5:132420893-132421050	Sample-01-0516	Sample-01-051612045	Homo sapiens	Lymph	Cell line	lymphoblastoid cell line	PRO-Cap	GSM3004704
chr5:132420895-132421053	Sample-01-0514	Sample-01-051416280	Homo sapiens	Lymph	Cell line	lymphoblastoid cell line	PRO-Cap	GSM3004702
chr5:132420896-132421102	Sample-01-0653	Sample-01-0653168074	Homo sapiens	Foreskin	Cell line	HFF	PRO-seq
chr5:132420897-132421022	Sample-01-0503	Sample-01-050315290	Homo sapiens	Lymph	Cell line	lymphoblastoid cell line	PRO-Cap	GSM3004690
chr5:132420897-132421035	Sample-01-0515	Sample-01-051515563	Homo sapiens	Lymph	Cell line	lymphoblastoid cell line	PRO-Cap	GSM3004703
chr5:132420902-132420945	Sample-01-0473	Sample-01-047312147	Homo sapiens	Lymph	Cell line	lymphoblastoid cell line	PRO-Cap	GSM3004660
chr5:132420903-132421041	Sample-01-0499	Sample-01-049918733	Homo sapiens	Lymph	Cell line	lymphoblastoid cell line	PRO-Cap	GSM3004686
chr5:132420909-132421004	Sample-01-0487	Sample-01-048716738	Homo sapiens	Lymph	Cell line	lymphoblastoid cell line	PRO-Cap	GSM3004674
chr5:132420909-132421019	Sample-01-0496	Sample-01-049616023	Homo sapiens	Lymph	Cell line	lymphoblastoid cell line	PRO-Cap	GSM3004683
chr5:132420910-132421019	Sample-01-0471	Sample-01-047115085	Homo sapiens	Lymph	Cell line	lymphoblastoid cell line	PRO-Cap	GSM3004658
chr5:132420912-132421041	Sample-01-0788	Sample-01-078820784	Homo sapiens	Bone marrow	Primary cell	B cell	PRO-Cap	GSM3004649
chr5:132420914-132421187	Sample-01-0497	Sample-01-049716386	Homo sapiens	Lymph	Cell line	lymphoblastoid cell line	PRO-Cap	GSM3004684
chr5:132420915-132421041	Sample-01-0484	Sample-01-048419775	Homo sapiens	Lymph	Cell line	lymphoblastoid cell line	PRO-Cap	GSM3004671
chr5:132420915-132421125	Sample-01-0510	Sample-01-05107214	Homo sapiens	Lymph	Cell line	lymphoblastoid cell line	PRO-Cap	GSM3004698
chr5:132420915-132421167	Sample-01-0485	Sample-01-048515419	Homo sapiens	Lymph	Cell line	lymphoblastoid cell line	PRO-Cap	GSM3004672
chr5:132420916-132421001	Sample-01-0512	Sample-01-051220680	Homo sapiens	Lymph	Cell line	lymphoblastoid cell line	PRO-Cap	GSM3004700
chr5:132420917-132421019	Sample-01-0491	Sample-01-049118472	Homo sapiens	Lymph	Cell line	lymphoblastoid cell line	PRO-Cap	GSM3004678
chr5:132420917-132421019	Sample-01-0511	Sample-01-051114575	Homo sapiens	Lymph	Cell line	lymphoblastoid cell line	PRO-Cap	GSM3004699
chr5:132420917-132421041	Sample-01-0475	Sample-01-047511140	Homo sapiens	Lymph	Cell line	lymphoblastoid cell line	PRO-Cap	GSM3004662
chr5:132420919-132421019	Sample-01-0493	Sample-01-049314295	Homo sapiens	Lymph	Cell line	lymphoblastoid cell line	PRO-Cap	GSM3004680
chr5:132420919-132421042	Sample-01-0498	Sample-01-049818244	Homo sapiens	Lymph	Cell line	lymphoblastoid cell line	PRO-Cap	GSM3004685
chr5:132420919-132421196	Sample-01-0517	Sample-01-051711178	Homo sapiens	Lymph	Cell line	lymphoblastoid cell line	PRO-Cap	GSM3004706
chr5:132420920-132421012	Sample-01-0488	Sample-01-048816952	Homo sapiens	Lymph	Cell line	lymphoblastoid cell line	PRO-Cap	GSM3004675
chr5:132420924-132421058	Sample-01-0792	Sample-01-079222953	Homo sapiens	Bone marrow	Primary cell	B cell	PRO-Cap	GSM3004653
chr5:132420928-132421041	Sample-01-0479	Sample-01-047919248	Homo sapiens	Lymph	Cell line	lymphoblastoid cell line	PRO-Cap	GSM3004666
chr5:132420930-132421041	Sample-01-0787	Sample-01-078729423	Homo sapiens	Bone marrow	Primary cell	B cell	PRO-Cap	GSM3004648
chr5:132420930-132421096	Sample-01-0509	Sample-01-050908824	Homo sapiens	Lymph	Cell line	lymphoblastoid cell line	PRO-Cap	GSM3004696
chr5:132420934-132421001	Sample-01-0603	Sample-01-06030977	Homo sapiens	Bone marrow	Cell line	GM12878	NET-CAGE	GSM3318211
chr5:132420934-132421041	Sample-01-0786	Sample-01-078621862	Homo sapiens	Bone marrow	Primary cell	B cell	PRO-Cap	GSM3004647
chr5:132420934-132421049	Sample-01-0506	Sample-01-050615518	Homo sapiens	Lymph	Cell line	lymphoblastoid cell line	PRO-Cap	GSM3004693
chr5:132420934-132421196	Sample-01-0483	Sample-01-048314798	Homo sapiens	Lymph	Cell line	lymphoblastoid cell line	PRO-Cap	GSM3004670
chr5:132420934-132421197	Sample-01-0604	Sample-01-06042507	Homo sapiens	Bone marrow	Cell line	GM12878	NET-CAGE	GSM3318216
chr5:132420935-132421233	Sample-01-0601	Sample-01-06011307	Homo sapiens	Bone marrow	Cell line	GM12878	NET-CAGE	GSM3318209
chr5:132420939-132421162	Sample-01-0478	Sample-01-047812928	Homo sapiens	Lymph	Cell line	lymphoblastoid cell line	PRO-Cap	GSM3004665
chr5:132420942-132421020	Sample-01-0524	Sample-01-052413512	Homo sapiens	Lymph	Cell line	lymphoblastoid cell line	PRO-Cap	GSM3004713
chr5:132420943-132421025	Sample-01-0501	Sample-01-050118434	Homo sapiens	Lymph	Cell line	lymphoblastoid cell line	PRO-Cap	GSM3004688
chr5:132420944-132421019	Sample-01-0500	Sample-01-050019628	Homo sapiens	Lymph	Cell line	lymphoblastoid cell line	PRO-Cap	GSM3004687
chr5:132420944-132421041	Sample-01-0482	Sample-01-048210779	Homo sapiens	Lymph	Cell line	lymphoblastoid cell line	PRO-Cap	GSM3004669
chr5:132420947-132420994	Sample-01-0473	Sample-01-047312148	Homo sapiens	Lymph	Cell line	lymphoblastoid cell line	PRO-Cap	GSM3004660
chr5:132420947-132421187	Sample-01-0470	Sample-01-047013336	Homo sapiens	Lymph	Cell line	lymphoblastoid cell line	PRO-Cap	GSM3004657
chr5:132420950-132421004	Sample-01-0469	Sample-01-046916330	Homo sapiens	Lymph	Cell line	lymphoblastoid cell line	PRO-Cap	GSM3004656
chr5:132420950-132421019	Sample-01-0522	Sample-01-052211094	Homo sapiens	Lymph	Cell line	lymphoblastoid cell line	PRO-Cap	GSM3004711
chr5:132420950-132421197	Sample-01-0793	Sample-01-079328537	Homo sapiens	Bone marrow	Primary cell	B cell	PRO-Cap	GSM3004654
chr5:132420951-132421052	Sample-01-0508	Sample-01-050808582	Homo sapiens	Lymph	Cell line	lymphoblastoid cell line	PRO-Cap	GSM3004695
chr5:132420952-132421044	Sample-01-0790	Sample-01-079021388	Homo sapiens	Bone marrow	Primary cell	B cell	PRO-Cap	GSM3004651
chr5:132420953-132421042	Sample-01-0507	Sample-01-05077603	Homo sapiens	Lymph	Cell line	lymphoblastoid cell line	PRO-Cap	GSM3004694
chr5:132420953-132421217	Sample-01-0143	Sample-01-01436639	Homo sapiens	Lymph	Cell line	OCI-LY7	Bru-seq	ENCFF441WSV
chr5:132420954-132421196	Sample-01-0505	Sample-01-05057605	Homo sapiens	Lymph	Cell line	lymphoblastoid cell line	PRO-Cap	GSM3004692
chr5:132420955-132421041	Sample-01-0474	Sample-01-047413212	Homo sapiens	Lymph	Cell line	lymphoblastoid cell line	PRO-Cap	GSM3004661
chr5:132420955-132421196	Sample-01-0087	Sample-01-008715941	Homo sapiens	Bone marrow	Cell line	GM12878	GRO-cap	ENCFF086APH
chr5:132420955-132421196	Sample-01-0349	Sample-01-034915941	Homo sapiens	Bone marrow	Cell line	GM12878	GRO-Cap	GSM1480323
chr5:132420956-132421020	Sample-01-0602	Sample-01-06021061	Homo sapiens	Bone marrow	Cell line	GM12878	NET-CAGE	GSM3318210
chr5:132420956-132421041	Sample-01-0472	Sample-01-047210194	Homo sapiens	Lymph	Cell line	lymphoblastoid cell line	PRO-Cap	GSM3004659
chr5:132420956-132421191	Sample-01-0520	Sample-01-052007625	Homo sapiens	Lymph	Cell line	lymphoblastoid cell line	PRO-Cap	GSM3004709
chr5:132420957-132421024	Sample-01-0605	Sample-01-06051603	Homo sapiens	Bone marrow	Cell line	GM12878	NET-CAGE	GSM3318217
chr5:132420957-132421041	Sample-01-0476	Sample-01-047612417	Homo sapiens	Lymph	Cell line	lymphoblastoid cell line	PRO-Cap	GSM3004663
chr5:132420957-132421041	Sample-01-0523	Sample-01-05236771	Homo sapiens	Lymph	Cell line	lymphoblastoid cell line	PRO-Cap	GSM3004712
chr5:132420957-132421099	Sample-01-0468	Sample-01-04684570	Homo sapiens	Lymph	Cell line	lymphoblastoid cell line	PRO-Cap	GSM3004655
chr5:132420957-132421191	Sample-01-0600	Sample-01-0600412	Homo sapiens	Bone marrow	Cell line	GM12878	NET-CAGE	GSM3318207
chr5:132420957-132421193	Sample-01-0477	Sample-01-047710501	Homo sapiens	Lymph	Cell line	lymphoblastoid cell line	PRO-Cap	GSM3004664
chr5:132420957-132421196	Sample-01-0518	Sample-01-051809126	Homo sapiens	Lymph	Cell line	lymphoblastoid cell line	PRO-Cap	GSM3004707
chr5:132420964-132421209	Sample-01-0606	Sample-01-06062608	Homo sapiens	Bone marrow	Cell line	GM12878	NET-CAGE	GSM3318218
chr5:132420985-132421275	Sample-01-0092	Sample-01-009221365	Homo sapiens	Colon	Cell line	HCT116	Bru-seq	ENCFF108DYH
chr5:132421077-132421216	Sample-01-0201	Sample-01-020115589	Homo sapiens	Colon	Cell line	HCT116	Bru-seq	ENCFF885QSU
chr5:132421080-132421410	Sample-01-0820	Sample-01-082038402	Homo sapiens	Bone marrow	Cell line	K562	mNET-seq	GSM4471399
chr5:132421092-132421395	Sample-01-0829	Sample-01-082915231	Homo sapiens	Bone marrow	Cell line	genome edited K562	mNET-seq	GSM4836456
chr5:132421104-132421395	Sample-01-0828	Sample-01-082813470	Homo sapiens	Bone marrow	Cell line	genome edited K562	mNET-seq	GSM4836455
chr5:132421105-132421410	Sample-01-0821	Sample-01-082134297	Homo sapiens	Bone marrow	Cell line	K562	mNET-seq	GSM4471400
chr5:132421105-132421424	Sample-01-0250	Sample-01-025056745	Homo sapiens	Bone marrow	Cell line	K562	mNET-seq	GSM4471397
chr5:132421109-132421421	Sample-01-0819	Sample-01-081955199	Homo sapiens	Bone marrow	Cell line	K562	mNET-seq	GSM4471398
chr5:132421124-132421284	Sample-01-0321	Sample-01-032112187	Homo sapiens	Eye	Cell line	RPE1-iCas9	Bru-Seq	GSM5014881
chr5:132421158-132421395	Sample-01-0826	Sample-01-082612413	Homo sapiens	Bone marrow	Cell line	genome edited K562	mNET-seq	GSM4836452
chr5:132421176-132421212	Sample-01-0737	Sample-01-0737252186	Homo sapiens	Foreskin	Cell line	HFF	PRO-Seq	GSM5623305
chr5:132421225-132421586	Sample-01-0645	Sample-01-064537240	Homo sapiens	Bone marrow	Cell line	K562	mNET-seq	GSM3518119
chr5:132421316-132421372	Sample-01-0362	Sample-01-0362091142	Homo sapiens	Foreskin	Primary cell	HFF	PRO-Seq	GSM5623309
chr5:132421364-132421522	Sample-01-0725	Sample-01-07252363	Homo sapiens	Bone marrow	Cell line	GM12878	Bru-Seq	GSM4847903
chr5:132421419-132421579	Sample-01-0825	Sample-01-082512584	Homo sapiens	Bone marrow	Cell line	genome edited K562	mNET-seq	GSM4836450
chr5:132421425-132421580	Sample-01-0821	Sample-01-082134298	Homo sapiens	Bone marrow	Cell line	K562	mNET-seq	GSM4471400
chr5:132421448-132421579	Sample-01-0285	Sample-01-028511270	Homo sapiens	Bone marrow	Cell line	K562	mNET-seq	GSM4836445
chr5:132421448-132421589	Sample-01-0820	Sample-01-082038403	Homo sapiens	Bone marrow	Cell line	K562	mNET-seq	GSM4471399
chr5:132421450-132421634	Sample-01-0250	Sample-01-025056746	Homo sapiens	Bone marrow	Cell line	K562	mNET-seq	GSM4471397
chr5:132421459-132421590	Sample-01-0819	Sample-01-081955200	Homo sapiens	Bone marrow	Cell line	K562	mNET-seq	GSM4471398
chr5:132421467-132421575	Sample-01-0288	Sample-01-028811566	Homo sapiens	Bone marrow	Cell line	K562	mNET-seq	GSM4836453
chr5:132421532-132421623	Sample-01-0822	Sample-01-082220734	Homo sapiens	Bone marrow	Cell line	genome edited K562	mNET-seq	GSM4836446
chr5:132421547-132421703	Sample-01-0159	Sample-01-015922267	Homo sapiens	Bone marrow	Cell line	GM12878	BruUV-seq	ENCFF524FEM
chr5:132421588-132421648	Sample-01-0606	Sample-01-06062609	Homo sapiens	Bone marrow	Cell line	GM12878	NET-CAGE	GSM3318218
chr5:132421637-132421849	Sample-01-0351	Sample-01-035122933	Homo sapiens	Bone marrow	Cell line	GM12878	GRO-Seq	GSM1480326
chr5:132421685-132421802	Sample-01-0645	Sample-01-064537241	Homo sapiens	Bone marrow	Cell line	K562	mNET-seq	GSM3518119
chr5:132421700-132421745	Sample-01-0737	Sample-01-0737252187	Homo sapiens	Foreskin	Cell line	HFF	PRO-Seq	GSM5623305
chr5:132421700-132421796	Sample-01-0824	Sample-01-082413740	Homo sapiens	Bone marrow	Cell line	genome edited K562	mNET-seq	GSM4836448
chr5:132422058-132422333	Sample-01-0645	Sample-01-064537242	Homo sapiens	Bone marrow	Cell line	K562	mNET-seq	GSM3518119
chr5:132422183-132422537	Sample-01-0828	Sample-01-082813471	Homo sapiens	Bone marrow	Cell line	genome edited K562	mNET-seq	GSM4836455
chr5:132422204-132422589	Sample-01-0829	Sample-01-082915232	Homo sapiens	Bone marrow	Cell line	genome edited K562	mNET-seq	GSM4836456
chr5:132422205-132422525	Sample-01-0822	Sample-01-082220735	Homo sapiens	Bone marrow	Cell line	genome edited K562	mNET-seq	GSM4836446
chr5:132422208-132422535	Sample-01-0820	Sample-01-082038404	Homo sapiens	Bone marrow	Cell line	K562	mNET-seq	GSM4471399
chr5:132422209-132422534	Sample-01-0827	Sample-01-082711242	Homo sapiens	Bone marrow	Cell line	genome edited K562	mNET-seq	GSM4836454
chr5:132422210-132422623	Sample-01-0250	Sample-01-025056747	Homo sapiens	Bone marrow	Cell line	K562	mNET-seq	GSM4471397
chr5:132422211-132422333	Sample-01-0821	Sample-01-082134299	Homo sapiens	Bone marrow	Cell line	K562	mNET-seq	GSM4471400
chr5:132422211-132422358	Sample-01-0819	Sample-01-081955201	Homo sapiens	Bone marrow	Cell line	K562	mNET-seq	GSM4471398
chr5:132422213-132422543	Sample-01-0826	Sample-01-082612414	Homo sapiens	Bone marrow	Cell line	genome edited K562	mNET-seq	GSM4836452
chr5:132422218-132422529	Sample-01-0823	Sample-01-082308622	Homo sapiens	Bone marrow	Cell line	genome edited K562	mNET-seq	GSM4836447
chr5:132422234-132422529	Sample-01-0285	Sample-01-028511271	Homo sapiens	Bone marrow	Cell line	K562	mNET-seq	GSM4836445
chr5:132422313-132422547	Sample-01-0796	Sample-01-079621484	Homo sapiens	Lymph	Cell line	Lymphoblastoid cell line	PRO-Seq	GSM3004717
chr5:132422429-132422660	Sample-01-0229	Sample-01-022935174	Homo sapiens	Colorectum	Cell line	DLD-1	PRO-Seq	GSM4296320
chr5:132422444-132422525	Sample-01-0824	Sample-01-082413741	Homo sapiens	Bone marrow	Cell line	genome edited K562	mNET-seq	GSM4836448
chr5:132422530-132422800	Sample-01-0821	Sample-01-082134300	Homo sapiens	Bone marrow	Cell line	K562	mNET-seq	GSM4471400
chr5:132422567-132422803	Sample-01-0819	Sample-01-081955202	Homo sapiens	Bone marrow	Cell line	K562	mNET-seq	GSM4471398
chr5:132422582-132422781	Sample-01-0823	Sample-01-082308623	Homo sapiens	Bone marrow	Cell line	genome edited K562	mNET-seq	GSM4836447
chr5:132422584-132422885	Sample-01-0826	Sample-01-082612415	Homo sapiens	Bone marrow	Cell line	genome edited K562	mNET-seq	GSM4836452
chr5:132422584-132423002	Sample-01-0351	Sample-01-035122934	Homo sapiens	Bone marrow	Cell line	GM12878	GRO-Seq	GSM1480326
chr5:132422591-132422599	Sample-01-0820	Sample-01-082038405	Homo sapiens	Bone marrow	Cell line	K562	mNET-seq	GSM4471399
chr5:132422619-132422783	Sample-01-0286	Sample-01-028610059	Homo sapiens	Bone marrow	Cell line	K562	mNET-seq	GSM4836449
chr5:132422633-132423144	Sample-01-0159	Sample-01-015922268	Homo sapiens	Bone marrow	Cell line	GM12878	BruUV-seq	ENCFF524FEM
chr5:132422643-132422922	Sample-01-0478	Sample-01-047812929	Homo sapiens	Lymph	Cell line	lymphoblastoid cell line	PRO-Cap	GSM3004665
chr5:132422645-132422787	Sample-01-0827	Sample-01-082711243	Homo sapiens	Bone marrow	Cell line	genome edited K562	mNET-seq	GSM4836454
chr5:132422646-132422865	Sample-01-0829	Sample-01-082915233	Homo sapiens	Bone marrow	Cell line	genome edited K562	mNET-seq	GSM4836456
chr5:132422647-132422728	Sample-01-0828	Sample-01-082813472	Homo sapiens	Bone marrow	Cell line	genome edited K562	mNET-seq	GSM4836455
chr5:132422647-132422780	Sample-01-0287	Sample-01-02876452	Homo sapiens	Bone marrow	Cell line	K562	mNET-seq	GSM4836451
chr5:132422647-132422799	Sample-01-0285	Sample-01-028511272	Homo sapiens	Bone marrow	Cell line	K562	mNET-seq	GSM4836445
chr5:132422647-132422804	Sample-01-0820	Sample-01-082038406	Homo sapiens	Bone marrow	Cell line	K562	mNET-seq	GSM4471399
chr5:132422668-132422681	Sample-01-0549	Sample-01-054913556	Homo sapiens	Bone marrow	Primary cell	CD4 T cell	BruChase-seq	GSM3113184
chr5:132422673-132423011	Sample-01-0503	Sample-01-050315291	Homo sapiens	Lymph	Cell line	lymphoblastoid cell line	PRO-Cap	GSM3004690
chr5:132422674-132422786	Sample-01-0825	Sample-01-082512585	Homo sapiens	Bone marrow	Cell line	genome edited K562	mNET-seq	GSM4836450
chr5:132422698-132423079	Sample-01-0078	Sample-01-007820666	Homo sapiens	Bone marrow	Cell line	K562	GRO-cap	ENCFF028THC
chr5:132422698-132423079	Sample-01-0348	Sample-01-034820633	Homo sapiens	Bone marrow	Cell line	K562	GRO-Cap	GSM1480321
chr5:132422700-132422911	Sample-01-0250	Sample-01-025056748	Homo sapiens	Bone marrow	Cell line	K562	mNET-seq	GSM4471397
chr5:132422700-132422918	Sample-01-0645	Sample-01-064537243	Homo sapiens	Bone marrow	Cell line	K562	mNET-seq	GSM3518119
chr5:132422704-132422896	Sample-01-0824	Sample-01-082413742	Homo sapiens	Bone marrow	Cell line	genome edited K562	mNET-seq	GSM4836448
chr5:132422706-132422896	Sample-01-0822	Sample-01-082220736	Homo sapiens	Bone marrow	Cell line	genome edited K562	mNET-seq	GSM4836446
chr5:132422740-132422891	Sample-01-0828	Sample-01-082813473	Homo sapiens	Bone marrow	Cell line	genome edited K562	mNET-seq	GSM4836455
chr5:132422745-132422942	Sample-01-0350	Sample-01-03506457	Homo sapiens	Bone marrow	Cell line	K562	GRO-Seq	GSM1480325
chr5:132422779-132422919	Sample-01-0786	Sample-01-078621863	Homo sapiens	Bone marrow	Primary cell	B cell	PRO-Cap	GSM3004647
chr5:132422783-132423023	Sample-01-0793	Sample-01-079328538	Homo sapiens	Bone marrow	Primary cell	B cell	PRO-Cap	GSM3004654
chr5:132422784-132422985	Sample-01-0504	Sample-01-050418208	Homo sapiens	Lymph	Cell line	lymphoblastoid cell line	PRO-Cap	GSM3004691
chr5:132422785-132423048	Sample-01-0796	Sample-01-079621485	Homo sapiens	Lymph	Cell line	Lymphoblastoid cell line	PRO-Seq	GSM3004717
chr5:132422786-132422824	Sample-01-0484	Sample-01-048419776	Homo sapiens	Lymph	Cell line	lymphoblastoid cell line	PRO-Cap	GSM3004671
chr5:132422786-132422936	Sample-01-0606	Sample-01-06062610	Homo sapiens	Bone marrow	Cell line	GM12878	NET-CAGE	GSM3318218
chr5:132422786-132422948	Sample-01-0492	Sample-01-049218111	Homo sapiens	Lymph	Cell line	lymphoblastoid cell line	PRO-Cap	GSM3004679
chr5:132422788-132422920	Sample-01-0601	Sample-01-06011308	Homo sapiens	Bone marrow	Cell line	GM12878	NET-CAGE	GSM3318209
chr5:132422788-132422931	Sample-01-0603	Sample-01-06030978	Homo sapiens	Bone marrow	Cell line	GM12878	NET-CAGE	GSM3318211
chr5:132422788-132422931	Sample-01-0604	Sample-01-06042508	Homo sapiens	Bone marrow	Cell line	GM12878	NET-CAGE	GSM3318216
chr5:132422788-132422985	Sample-01-0480	Sample-01-048019057	Homo sapiens	Lymph	Cell line	lymphoblastoid cell line	PRO-Cap	GSM3004667
chr5:132422788-132422986	Sample-01-0536	Sample-01-05362404	Homo sapiens	Macrophages	Cell line	THP-1 monocyte AML cell line	Start-Seq	GSM3112116
chr5:132422788-132422995	Sample-01-0489	Sample-01-048922852	Homo sapiens	Lymph	Cell line	lymphoblastoid cell line	PRO-Cap	GSM3004676
chr5:132422793-132422969	Sample-01-0792	Sample-01-079222954	Homo sapiens	Bone marrow	Primary cell	B cell	PRO-Cap	GSM3004653
chr5:132422801-132423054	Sample-01-0491	Sample-01-049118473	Homo sapiens	Lymph	Cell line	lymphoblastoid cell line	PRO-Cap	GSM3004678
chr5:132422805-132422919	Sample-01-0790	Sample-01-079021389	Homo sapiens	Bone marrow	Primary cell	B cell	PRO-Cap	GSM3004651
chr5:132422805-132422924	Sample-01-0494	Sample-01-049419749	Homo sapiens	Lymph	Cell line	lymphoblastoid cell line	PRO-Cap	GSM3004681
chr5:132422805-132422927	Sample-01-0501	Sample-01-050118435	Homo sapiens	Lymph	Cell line	lymphoblastoid cell line	PRO-Cap	GSM3004688
chr5:132422805-132422931	Sample-01-0495	Sample-01-049518475	Homo sapiens	Lymph	Cell line	lymphoblastoid cell line	PRO-Cap	GSM3004682
chr5:132422805-132422940	Sample-01-0517	Sample-01-051711179	Homo sapiens	Lymph	Cell line	lymphoblastoid cell line	PRO-Cap	GSM3004706
chr5:132422805-132422969	Sample-01-0496	Sample-01-049616024	Homo sapiens	Lymph	Cell line	lymphoblastoid cell line	PRO-Cap	GSM3004683
chr5:132422805-132422977	Sample-01-0498	Sample-01-049818245	Homo sapiens	Lymph	Cell line	lymphoblastoid cell line	PRO-Cap	GSM3004685
chr5:132422805-132422994	Sample-01-0490	Sample-01-049019257	Homo sapiens	Lymph	Cell line	lymphoblastoid cell line	PRO-Cap	GSM3004677
chr5:132422805-132423049	Sample-01-0469	Sample-01-046916331	Homo sapiens	Lymph	Cell line	lymphoblastoid cell line	PRO-Cap	GSM3004656
chr5:132422805-132423070	Sample-01-0500	Sample-01-050019629	Homo sapiens	Lymph	Cell line	lymphoblastoid cell line	PRO-Cap	GSM3004687
chr5:132422805-132423098	Sample-01-0785	Sample-01-078522530	Homo sapiens	Bone marrow	Primary cell	B cell	PRO-Cap	GSM3004646
chr5:132422812-132422919	Sample-01-0524	Sample-01-052413513	Homo sapiens	Lymph	Cell line	lymphoblastoid cell line	PRO-Cap	GSM3004713
chr5:132422812-132422926	Sample-01-0479	Sample-01-047919249	Homo sapiens	Lymph	Cell line	lymphoblastoid cell line	PRO-Cap	GSM3004666
chr5:132422814-132422920	Sample-01-0510	Sample-01-05107215	Homo sapiens	Lymph	Cell line	lymphoblastoid cell line	PRO-Cap	GSM3004698
chr5:132422814-132423069	Sample-01-0087	Sample-01-008715942	Homo sapiens	Bone marrow	Cell line	GM12878	GRO-cap	ENCFF086APH
chr5:132422814-132423069	Sample-01-0349	Sample-01-034915942	Homo sapiens	Bone marrow	Cell line	GM12878	GRO-Cap	GSM1480323
chr5:132422815-132422920	Sample-01-0509	Sample-01-050908825	Homo sapiens	Lymph	Cell line	lymphoblastoid cell line	PRO-Cap	GSM3004696
chr5:132422815-132422975	Sample-01-0497	Sample-01-049716387	Homo sapiens	Lymph	Cell line	lymphoblastoid cell line	PRO-Cap	GSM3004684
chr5:132422821-132422919	Sample-01-0602	Sample-01-06021062	Homo sapiens	Bone marrow	Cell line	GM12878	NET-CAGE	GSM3318210
chr5:132422821-132422942	Sample-01-0013	Sample-01-00134507	Homo sapiens	Bone marrow	Cell line	GM12878	CAGE	ENCFF000TXA
chr5:132422831-132422888	Sample-01-0285	Sample-01-028511273	Homo sapiens	Bone marrow	Cell line	K562	mNET-seq	GSM4836445
chr5:132422832-132422919	Sample-01-0791	Sample-01-079122919	Homo sapiens	Bone marrow	Primary cell	B cell	PRO-Cap	GSM3004652
chr5:132422833-132422891	Sample-01-0286	Sample-01-028610060	Homo sapiens	Bone marrow	Cell line	K562	mNET-seq	GSM4836449
chr5:132422843-132422977	Sample-01-0488	Sample-01-048816953	Homo sapiens	Lymph	Cell line	lymphoblastoid cell line	PRO-Cap	GSM3004675
chr5:132422873-132423181	Sample-01-0288	Sample-01-028811567	Homo sapiens	Bone marrow	Cell line	K562	mNET-seq	GSM4836453
chr5:132422890-132423204	Sample-01-0735	Sample-01-0735093541	Homo sapiens	Bone marrow	Cell line	K562	PRO-Seq	GSM1480327
chr5:132422937-132423216	Sample-01-0829	Sample-01-082915234	Homo sapiens	Bone marrow	Cell line	genome edited K562	mNET-seq	GSM4836456
chr5:132422943-132423057	Sample-01-0550	Sample-01-055023156	Homo sapiens	Bone marrow	Primary cell	CD4 T cell	BruChase-seq	GSM3113185
chr5:132422945-132423181	Sample-01-0250	Sample-01-025056749	Homo sapiens	Bone marrow	Cell line	K562	mNET-seq	GSM4471397
chr5:132422945-132423427	Sample-01-0820	Sample-01-082038407	Homo sapiens	Bone marrow	Cell line	K562	mNET-seq	GSM4471399
chr5:132422969-132423186	Sample-01-0824	Sample-01-082413743	Homo sapiens	Bone marrow	Cell line	genome edited K562	mNET-seq	GSM4836448
chr5:132422974-132423180	Sample-01-0826	Sample-01-082612416	Homo sapiens	Bone marrow	Cell line	genome edited K562	mNET-seq	GSM4836452
chr5:132422983-132423206	Sample-01-0828	Sample-01-082813474	Homo sapiens	Bone marrow	Cell line	genome edited K562	mNET-seq	GSM4836455
chr5:132423031-132423065	Sample-01-0360	Sample-01-0360120548	Homo sapiens	Foreskin	Primary cell	HFF	PRO-Seq	GSM5623307
chr5:132423049-132423079	Sample-01-0535	Sample-01-0535674	Homo sapiens	Macrophages	Cell line	THP-1 monocyte AML cell line	Start-Seq	GSM3112115
chr5:132423053-132423131	Sample-01-0800	Sample-01-08003256	Homo sapiens	Lymph	Cell line	Lymphoblastoid cell line	PRO-Seq	GSM3004723
chr5:132423059-132423274	Sample-01-0822	Sample-01-082220737	Homo sapiens	Bone marrow	Cell line	genome edited K562	mNET-seq	GSM4836446
chr5:132423073-132423197	Sample-01-0823	Sample-01-082308624	Homo sapiens	Bone marrow	Cell line	genome edited K562	mNET-seq	GSM4836447
chr5:132423076-132423181	Sample-01-0827	Sample-01-082711244	Homo sapiens	Bone marrow	Cell line	genome edited K562	mNET-seq	GSM4836454
chr5:132423078-132423164	Sample-01-0286	Sample-01-028610061	Homo sapiens	Bone marrow	Cell line	K562	mNET-seq	GSM4836449
chr5:132423080-132423496	Sample-01-0179	Sample-01-017909225	Homo sapiens	Bone marrow	Cell line	GM12878	Bru-seq	ENCFF643NIT
chr5:132423085-132423186	Sample-01-0285	Sample-01-028511274	Homo sapiens	Bone marrow	Cell line	K562	mNET-seq	GSM4836445
chr5:132423100-132423346	Sample-01-0287	Sample-01-02876453	Homo sapiens	Bone marrow	Cell line	K562	mNET-seq	GSM4836451
chr5:132423184-132423516	Sample-01-0827	Sample-01-082711245	Homo sapiens	Bone marrow	Cell line	genome edited K562	mNET-seq	GSM4836454
chr5:132423197-132423521	Sample-01-0825	Sample-01-082512586	Homo sapiens	Bone marrow	Cell line	genome edited K562	mNET-seq	GSM4836450
chr5:132423198-132423506	Sample-01-0823	Sample-01-082308625	Homo sapiens	Bone marrow	Cell line	genome edited K562	mNET-seq	GSM4836447
chr5:132423204-132423585	Sample-01-0796	Sample-01-079621486	Homo sapiens	Lymph	Cell line	Lymphoblastoid cell line	PRO-Seq	GSM3004717
chr5:132423221-132423427	Sample-01-0819	Sample-01-081955203	Homo sapiens	Bone marrow	Cell line	K562	mNET-seq	GSM4471398
chr5:132423221-132423533	Sample-01-0288	Sample-01-028811568	Homo sapiens	Bone marrow	Cell line	K562	mNET-seq	GSM4836453
chr5:132423221-132423570	Sample-01-0735	Sample-01-0735093542	Homo sapiens	Bone marrow	Cell line	K562	PRO-Seq	GSM1480327
chr5:132423221-132423906	Sample-01-0645	Sample-01-064537244	Homo sapiens	Bone marrow	Cell line	K562	mNET-seq	GSM3518119
chr5:132423233-132423506	Sample-01-0285	Sample-01-028511275	Homo sapiens	Bone marrow	Cell line	K562	mNET-seq	GSM4836445
chr5:132423272-132423506	Sample-01-0286	Sample-01-028610062	Homo sapiens	Bone marrow	Cell line	K562	mNET-seq	GSM4836449
chr5:132423315-132423505	Sample-01-0799	Sample-01-07994427	Homo sapiens	Lymph	Cell line	Lymphoblastoid cell line	PRO-Seq	GSM3004722
chr5:132423329-132423477	Sample-01-0545	Sample-01-054542635	Homo sapiens	Bone marrow	Primary cell	CD4 T cell	BruChase-seq	GSM3113180
chr5:132423454-132423537	Sample-01-0824	Sample-01-082413744	Homo sapiens	Bone marrow	Cell line	genome edited K562	mNET-seq	GSM4836448
chr5:132423488-132423546	Sample-01-0160	Sample-01-016074394	Homo sapiens	Colon	Cell line	HCT116	PRO-seq	ENCFF529CJM
chr5:132423513-132423891	Sample-01-0286	Sample-01-028610063	Homo sapiens	Bone marrow	Cell line	K562	mNET-seq	GSM4836449
chr5:132423556-132423570	Sample-01-0544	Sample-01-054442715	Homo sapiens	Bone marrow	Primary cell	CD4 T cell	Bru-Seq	GSM3113179
chr5:132423578-132423634	Sample-01-0735	Sample-01-0735093543	Homo sapiens	Bone marrow	Cell line	K562	PRO-Seq	GSM1480327
chr5:132423586-132424132	Sample-01-0829	Sample-01-082915235	Homo sapiens	Bone marrow	Cell line	genome edited K562	mNET-seq	GSM4836456
chr5:132423626-132423802	Sample-01-0250	Sample-01-025056750	Homo sapiens	Bone marrow	Cell line	K562	mNET-seq	GSM4471397
chr5:132423635-132423902	Sample-01-0288	Sample-01-028811569	Homo sapiens	Bone marrow	Cell line	K562	mNET-seq	GSM4836453
chr5:132423650-132423772	Sample-01-0796	Sample-01-079621487	Homo sapiens	Lymph	Cell line	Lymphoblastoid cell line	PRO-Seq	GSM3004717
chr5:132423673-132423982	Sample-01-0159	Sample-01-015922269	Homo sapiens	Bone marrow	Cell line	GM12878	BruUV-seq	ENCFF524FEM
chr5:132423741-132423878	Sample-01-0168	Sample-01-016809090	Homo sapiens	Colon	Cell line	HCT116	Bru-seq	ENCFF553FWZ
chr5:132423781-132424019	Sample-01-0542	Sample-01-054210032	Homo sapiens	Bone marrow	Primary cell	Activated CD4 T cells	BruChase-seq	GSM3113177
chr5:132423782-132424146	Sample-01-0828	Sample-01-082813475	Homo sapiens	Bone marrow	Cell line	genome edited K562	mNET-seq	GSM4836455
chr5:132423790-132424139	Sample-01-0824	Sample-01-082413745	Homo sapiens	Bone marrow	Cell line	genome edited K562	mNET-seq	GSM4836448
chr5:132423801-132423906	Sample-01-0285	Sample-01-028511276	Homo sapiens	Bone marrow	Cell line	K562	mNET-seq	GSM4836445
chr5:132423803-132423906	Sample-01-0825	Sample-01-082512587	Homo sapiens	Bone marrow	Cell line	genome edited K562	mNET-seq	GSM4836450
chr5:132423809-132424132	Sample-01-0826	Sample-01-082612417	Homo sapiens	Bone marrow	Cell line	genome edited K562	mNET-seq	GSM4836452
chr5:132423815-132423970	Sample-01-0798	Sample-01-07986252	Homo sapiens	Lymph	Cell line	Lymphoblastoid cell line	PRO-Seq	GSM3004721
chr5:132423832-132423879	Sample-01-0123	Sample-01-012314300	Homo sapiens	Colon	Cell line	HCT116	Bru-seq	ENCFF319PCD
chr5:132423888-132423902	Sample-01-0672	Sample-01-06726362	Homo sapiens	Bone marrow	Cell line	GM12878	Bru-Seq	GSM3861520
chr5:132423926-132424174	Sample-01-0544	Sample-01-054442716	Homo sapiens	Bone marrow	Primary cell	CD4 T cell	Bru-Seq	GSM3113179
chr5:132423994-132424229	Sample-01-0321	Sample-01-032112188	Homo sapiens	Eye	Cell line	RPE1-iCas9	Bru-Seq	GSM5014881
chr5:132424015-132424241	Sample-01-0214	Sample-01-021412916	Homo sapiens	Colon	Cell line	HCT116	Bru-seq	ENCFF963GCF
chr5:132424023-132424229	Sample-01-0179	Sample-01-017909226	Homo sapiens	Bone marrow	Cell line	GM12878	Bru-seq	ENCFF643NIT
chr5:132424028-132424551	Sample-01-0820	Sample-01-082038408	Homo sapiens	Bone marrow	Cell line	K562	mNET-seq	GSM4471399
chr5:132424033-132424305	Sample-01-0645	Sample-01-064537245	Homo sapiens	Bone marrow	Cell line	K562	mNET-seq	GSM3518119
chr5:132424043-132424179	Sample-01-0796	Sample-01-079621488	Homo sapiens	Lymph	Cell line	Lymphoblastoid cell line	PRO-Seq	GSM3004717
chr5:132424051-132424179	Sample-01-0822	Sample-01-082220738	Homo sapiens	Bone marrow	Cell line	genome edited K562	mNET-seq	GSM4836446
chr5:132424054-132424133	Sample-01-0285	Sample-01-028511277	Homo sapiens	Bone marrow	Cell line	K562	mNET-seq	GSM4836445
chr5:132424058-132424145	Sample-01-0827	Sample-01-082711246	Homo sapiens	Bone marrow	Cell line	genome edited K562	mNET-seq	GSM4836454
chr5:132424058-132424265	Sample-01-0823	Sample-01-082308626	Homo sapiens	Bone marrow	Cell line	genome edited K562	mNET-seq	GSM4836447
chr5:132424183-132424285	Sample-01-0159	Sample-01-015922270	Homo sapiens	Bone marrow	Cell line	GM12878	BruUV-seq	ENCFF524FEM
chr5:132424184-132424376	Sample-01-0250	Sample-01-025056751	Homo sapiens	Bone marrow	Cell line	K562	mNET-seq	GSM4471397
chr5:132424187-132424657	Sample-01-0822	Sample-01-082220739	Homo sapiens	Bone marrow	Cell line	genome edited K562	mNET-seq	GSM4836446
chr5:132424217-132424321	Sample-01-0195	Sample-01-01954709	Homo sapiens	Bone marrow	Cell line	GM12878	Bru-seq	ENCFF856UZA
chr5:132424238-132424332	Sample-01-0735	Sample-01-0735093544	Homo sapiens	Bone marrow	Cell line	K562	PRO-Seq	GSM1480327
chr5:132424266-132424343	Sample-01-0828	Sample-01-082813476	Homo sapiens	Bone marrow	Cell line	genome edited K562	mNET-seq	GSM4836455
chr5:132424279-132424495	Sample-01-0179	Sample-01-017909227	Homo sapiens	Bone marrow	Cell line	GM12878	Bru-seq	ENCFF643NIT
chr5:132424314-132424657	Sample-01-0288	Sample-01-028811570	Homo sapiens	Bone marrow	Cell line	K562	mNET-seq	GSM4836453
chr5:132424321-132424657	Sample-01-0645	Sample-01-064537246	Homo sapiens	Bone marrow	Cell line	K562	mNET-seq	GSM3518119
chr5:132424437-132424657	Sample-01-0829	Sample-01-082915236	Homo sapiens	Bone marrow	Cell line	genome edited K562	mNET-seq	GSM4836456
chr5:132424438-132424657	Sample-01-0826	Sample-01-082612418	Homo sapiens	Bone marrow	Cell line	genome edited K562	mNET-seq	GSM4836452
chr5:132424438-132424660	Sample-01-0828	Sample-01-082813477	Homo sapiens	Bone marrow	Cell line	genome edited K562	mNET-seq	GSM4836455
chr5:132424442-132424722	Sample-01-0824	Sample-01-082413746	Homo sapiens	Bone marrow	Cell line	genome edited K562	mNET-seq	GSM4836448
chr5:132424494-132424733	Sample-01-0184	Sample-01-018415919	Homo sapiens	Colon	Cell line	HCT116	Bru-seq	ENCFF769XBH
chr5:132424511-132424680	Sample-01-0795	Sample-01-079519979	Homo sapiens	Lymph	Cell line	Lymphoblastoid cell line	PRO-Seq	GSM3004716
chr5:132424528-132424610	Sample-01-0527	Sample-01-05272127	Homo sapiens	Lymph	Cell line	lymphoblastoid cell line	PRO-Seq	GSM3004719
chr5:132424529-132424677	Sample-01-0798	Sample-01-07986253	Homo sapiens	Lymph	Cell line	Lymphoblastoid cell line	PRO-Seq	GSM3004721
chr5:132424565-132424811	Sample-01-0735	Sample-01-0735093545	Homo sapiens	Bone marrow	Cell line	K562	PRO-Seq	GSM1480327
chr5:132424592-132424972	Sample-01-0250	Sample-01-025056752	Homo sapiens	Bone marrow	Cell line	K562	mNET-seq	GSM4471397
chr5:132424604-132424817	Sample-01-0820	Sample-01-082038409	Homo sapiens	Bone marrow	Cell line	K562	mNET-seq	GSM4471399
chr5:132424622-132424722	Sample-01-0821	Sample-01-082134301	Homo sapiens	Bone marrow	Cell line	K562	mNET-seq	GSM4471400
chr5:132424627-132424780	Sample-01-0286	Sample-01-028610064	Homo sapiens	Bone marrow	Cell line	K562	mNET-seq	GSM4836449
chr5:132424690-132425144	Sample-01-0829	Sample-01-082915237	Homo sapiens	Bone marrow	Cell line	genome edited K562	mNET-seq	GSM4836456
chr5:132424706-132424722	Sample-01-0819	Sample-01-081955204	Homo sapiens	Bone marrow	Cell line	K562	mNET-seq	GSM4471398
chr5:132424753-132424872	Sample-01-0645	Sample-01-064537247	Homo sapiens	Bone marrow	Cell line	K562	mNET-seq	GSM3518119
chr5:132424760-132425020	Sample-01-0545	Sample-01-054542636	Homo sapiens	Bone marrow	Primary cell	CD4 T cell	BruChase-seq	GSM3113180
chr5:132424760-132425061	Sample-01-0406	Sample-01-040609821	Homo sapiens	AML	Cell line	OCI-AML3 NPM1c degron2	Bru-Seq	GSM5915170
chr5:132424765-132424788	Sample-01-0821	Sample-01-082134302	Homo sapiens	Bone marrow	Cell line	K562	mNET-seq	GSM4471400
chr5:132424774-132424872	Sample-01-0285	Sample-01-028511278	Homo sapiens	Bone marrow	Cell line	K562	mNET-seq	GSM4836445
chr5:132424783-132425017	Sample-01-0798	Sample-01-07986254	Homo sapiens	Lymph	Cell line	Lymphoblastoid cell line	PRO-Seq	GSM3004721
chr5:132424791-132424912	Sample-01-0385	Sample-01-03855785	Homo sapiens	Cervix	Cell line	HeLa	Bru-Seq	GSM5741845
chr5:132424866-132424973	Sample-01-0795	Sample-01-079519980	Homo sapiens	Lymph	Cell line	Lymphoblastoid cell line	PRO-Seq	GSM3004716
chr5:132424892-132424975	Sample-01-0828	Sample-01-082813478	Homo sapiens	Bone marrow	Cell line	genome edited K562	mNET-seq	GSM4836455
chr5:132424904-132425035	Sample-01-0143	Sample-01-01436640	Homo sapiens	Lymph	Cell line	OCI-LY7	Bru-seq	ENCFF441WSV
chr5:132424926-132425226	Sample-01-0227	Sample-01-022722206	Homo sapiens	Colorectum	Cell line	DLD-1	PRO-Seq	GSM4296318
chr5:132425031-132425411	Sample-01-0820	Sample-01-082038410	Homo sapiens	Bone marrow	Cell line	K562	mNET-seq	GSM4471399
chr5:132425034-132425332	Sample-01-0794	Sample-01-079410025	Homo sapiens	Lymph	Cell line	Lymphoblastoid cell line	PRO-Seq	GSM3004715
chr5:132425050-132425126	Sample-01-0286	Sample-01-028610065	Homo sapiens	Bone marrow	Cell line	K562	mNET-seq	GSM4836449
chr5:132425050-132425377	Sample-01-0819	Sample-01-081955205	Homo sapiens	Bone marrow	Cell line	K562	mNET-seq	GSM4471398
chr5:132425054-132425154	Sample-01-0828	Sample-01-082813479	Homo sapiens	Bone marrow	Cell line	genome edited K562	mNET-seq	GSM4836455
chr5:132425101-132425185	Sample-01-0824	Sample-01-082413747	Homo sapiens	Bone marrow	Cell line	genome edited K562	mNET-seq	GSM4836448
chr5:132425112-132425249	Sample-01-0822	Sample-01-082220740	Homo sapiens	Bone marrow	Cell line	genome edited K562	mNET-seq	GSM4836446
chr5:132425112-132425387	Sample-01-0821	Sample-01-082134303	Homo sapiens	Bone marrow	Cell line	K562	mNET-seq	GSM4471400
chr5:132425118-132425415	Sample-01-0446	Sample-01-044627799	Homo sapiens	Lymph	Cell line	Raji	mNET-seq	GSM2728738
chr5:132425118-132425440	Sample-01-0445	Sample-01-044538689	Homo sapiens	Lymph	Cell line	Raji	mNET-seq	GSM2728735
chr5:132425192-132425275	Sample-01-0825	Sample-01-082512588	Homo sapiens	Bone marrow	Cell line	genome edited K562	mNET-seq	GSM4836450
chr5:132425192-132425434	Sample-01-0285	Sample-01-028511279	Homo sapiens	Bone marrow	Cell line	K562	mNET-seq	GSM4836445
chr5:132425192-132425617	Sample-01-0645	Sample-01-064537248	Homo sapiens	Bone marrow	Cell line	K562	mNET-seq	GSM3518119
chr5:132425194-132425379	Sample-01-0286	Sample-01-028610066	Homo sapiens	Bone marrow	Cell line	K562	mNET-seq	GSM4836449
chr5:132425196-132425363	Sample-01-0489	Sample-01-048922853	Homo sapiens	Lymph	Cell line	lymphoblastoid cell line	PRO-Cap	GSM3004676
chr5:132425197-132425481	Sample-01-0469	Sample-01-046916332	Homo sapiens	Lymph	Cell line	lymphoblastoid cell line	PRO-Cap	GSM3004656
chr5:132425201-132425223	Sample-01-0500	Sample-01-050019630	Homo sapiens	Lymph	Cell line	lymphoblastoid cell line	PRO-Cap	GSM3004687
chr5:132425208-132425296	Sample-01-0520	Sample-01-052007626	Homo sapiens	Lymph	Cell line	lymphoblastoid cell line	PRO-Cap	GSM3004709
chr5:132425212-132425368	Sample-01-0490	Sample-01-049019258	Homo sapiens	Lymph	Cell line	lymphoblastoid cell line	PRO-Cap	GSM3004677
chr5:132425213-132425420	Sample-01-0250	Sample-01-025056753	Homo sapiens	Bone marrow	Cell line	K562	mNET-seq	GSM4471397
chr5:132425214-132425255	Sample-01-0480	Sample-01-048019058	Homo sapiens	Lymph	Cell line	lymphoblastoid cell line	PRO-Cap	GSM3004667
chr5:132425214-132425369	Sample-01-0486	Sample-01-048618941	Homo sapiens	Lymph	Cell line	lymphoblastoid cell line	PRO-Cap	GSM3004673
chr5:132425214-132425372	Sample-01-0495	Sample-01-049518476	Homo sapiens	Lymph	Cell line	lymphoblastoid cell line	PRO-Cap	GSM3004682
chr5:132425220-132425303	Sample-01-0785	Sample-01-078522531	Homo sapiens	Bone marrow	Primary cell	B cell	PRO-Cap	GSM3004646
chr5:132425220-132425371	Sample-01-0790	Sample-01-079021390	Homo sapiens	Bone marrow	Primary cell	B cell	PRO-Cap	GSM3004651
chr5:132425221-132425282	Sample-01-0487	Sample-01-048716739	Homo sapiens	Lymph	Cell line	lymphoblastoid cell line	PRO-Cap	GSM3004674
chr5:132425221-132425289	Sample-01-0506	Sample-01-050615519	Homo sapiens	Lymph	Cell line	lymphoblastoid cell line	PRO-Cap	GSM3004693
chr5:132425221-132425316	Sample-01-0474	Sample-01-047413213	Homo sapiens	Lymph	Cell line	lymphoblastoid cell line	PRO-Cap	GSM3004661
chr5:132425279-132425420	Sample-01-0829	Sample-01-082915238	Homo sapiens	Bone marrow	Cell line	genome edited K562	mNET-seq	GSM4836456
chr5:132425320-132425408	Sample-01-0827	Sample-01-082711247	Homo sapiens	Bone marrow	Cell line	genome edited K562	mNET-seq	GSM4836454
chr5:132425320-132425411	Sample-01-0824	Sample-01-082413748	Homo sapiens	Bone marrow	Cell line	genome edited K562	mNET-seq	GSM4836448
chr5:132425340-132425440	Sample-01-0828	Sample-01-082813480	Homo sapiens	Bone marrow	Cell line	genome edited K562	mNET-seq	GSM4836455
chr5:132425348-132425435	Sample-01-0822	Sample-01-082220741	Homo sapiens	Bone marrow	Cell line	genome edited K562	mNET-seq	GSM4836446
chr5:132425350-132425616	Sample-01-0188	Sample-01-01886064	Homo sapiens	Mammary gland	Primary cell	mammary epithelial cell	BruUV-seq	ENCFF816QTT
chr5:132425354-132425474	Sample-01-0123	Sample-01-012314301	Homo sapiens	Colon	Cell line	HCT116	Bru-seq	ENCFF319PCD
chr5:132425356-132425572	Sample-01-0795	Sample-01-079519981	Homo sapiens	Lymph	Cell line	Lymphoblastoid cell line	PRO-Seq	GSM3004716
chr5:132425388-132425390	Sample-01-0501	Sample-01-050118436	Homo sapiens	Lymph	Cell line	lymphoblastoid cell line	PRO-Cap	GSM3004688
chr5:132425388-132426183	Sample-01-0495	Sample-01-049518477	Homo sapiens	Lymph	Cell line	lymphoblastoid cell line	PRO-Cap	GSM3004682
chr5:132425389-132425452	Sample-01-0525	Sample-01-05254305	Homo sapiens	Lymph	Cell line	lymphoblastoid cell line	PRO-Seq	GSM3004714
chr5:132425396-132425493	Sample-01-0228	Sample-01-022820708	Homo sapiens	Colorectum	Cell line	DLD-1	PRO-Seq	GSM4296319
chr5:132425412-132425616	Sample-01-0191	Sample-01-019108888	Homo sapiens	Mammary gland	Cell line	MCF-10A	BruUV-seq	ENCFF838SQA
chr5:132425426-132425618	Sample-01-0250	Sample-01-025056754	Homo sapiens	Bone marrow	Cell line	K562	mNET-seq	GSM4471397
chr5:132425446-132425759	Sample-01-0286	Sample-01-028610067	Homo sapiens	Bone marrow	Cell line	K562	mNET-seq	GSM4836449
chr5:132425471-132425548	Sample-01-0381	Sample-01-03815450	Homo sapiens	Bone marrow	Cell line	K562	Bru-Seq	GSM5741853
chr5:132425482-132425770	Sample-01-0497	Sample-01-049716388	Homo sapiens	Lymph	Cell line	lymphoblastoid cell line	PRO-Cap	GSM3004684
chr5:132425482-132425803	Sample-01-0476	Sample-01-047612418	Homo sapiens	Lymph	Cell line	lymphoblastoid cell line	PRO-Cap	GSM3004663
chr5:132425484-132425764	Sample-01-0238	Sample-01-023834442	Homo sapiens	Colorectum	Cell line	DLD-1	PRO-Cap	GSM4296337
chr5:132425484-132425769	Sample-01-0504	Sample-01-050418209	Homo sapiens	Lymph	Cell line	lymphoblastoid cell line	PRO-Cap	GSM3004691
chr5:132425484-132425830	Sample-01-0239	Sample-01-023933201	Homo sapiens	Colorectum	Cell line	DLD-1	PRO-Cap	GSM4296338
chr5:132425485-132425839	Sample-01-0792	Sample-01-079222955	Homo sapiens	Bone marrow	Primary cell	B cell	PRO-Cap	GSM3004653
chr5:132425487-132425822	Sample-01-0515	Sample-01-051515564	Homo sapiens	Lymph	Cell line	lymphoblastoid cell line	PRO-Cap	GSM3004703
chr5:132425488-132425757	Sample-01-0253	Sample-01-025309866	Homo sapiens	Bone marrow	Primary cell	Jurkat T cells	CAGE	GSM4503858
chr5:132425488-132425757	Sample-01-0521	Sample-01-052109616	Homo sapiens	Lymph	Cell line	lymphoblastoid cell line	PRO-Cap	GSM3004710
chr5:132425489-132425794	Sample-01-0512	Sample-01-051220681	Homo sapiens	Lymph	Cell line	lymphoblastoid cell line	PRO-Cap	GSM3004700
chr5:132425489-132426167	Sample-01-0501	Sample-01-050118437	Homo sapiens	Lymph	Cell line	lymphoblastoid cell line	PRO-Cap	GSM3004688
chr5:132425490-132425763	Sample-01-0509	Sample-01-050908826	Homo sapiens	Lymph	Cell line	lymphoblastoid cell line	PRO-Cap	GSM3004696
chr5:132425490-132425775	Sample-01-0516	Sample-01-051612046	Homo sapiens	Lymph	Cell line	lymphoblastoid cell line	PRO-Cap	GSM3004704
chr5:132425490-132425794	Sample-01-0503	Sample-01-050315292	Homo sapiens	Lymph	Cell line	lymphoblastoid cell line	PRO-Cap	GSM3004690
chr5:132425490-132425802	Sample-01-0519	Sample-01-051914252	Homo sapiens	Lymph	Cell line	lymphoblastoid cell line	PRO-Cap	GSM3004708
chr5:132425490-132425834	Sample-01-0487	Sample-01-048716740	Homo sapiens	Lymph	Cell line	lymphoblastoid cell line	PRO-Cap	GSM3004674
chr5:132425490-132425841	Sample-01-0489	Sample-01-048922854	Homo sapiens	Lymph	Cell line	lymphoblastoid cell line	PRO-Cap	GSM3004676
chr5:132425490-132426195	Sample-01-0496	Sample-01-049616025	Homo sapiens	Lymph	Cell line	lymphoblastoid cell line	PRO-Cap	GSM3004683
chr5:132425491-132425800	Sample-01-0788	Sample-01-078820785	Homo sapiens	Bone marrow	Primary cell	B cell	PRO-Cap	GSM3004649
chr5:132425491-132425822	Sample-01-0474	Sample-01-047413214	Homo sapiens	Lymph	Cell line	lymphoblastoid cell line	PRO-Cap	GSM3004661
chr5:132425491-132425826	Sample-01-0522	Sample-01-052211095	Homo sapiens	Lymph	Cell line	lymphoblastoid cell line	PRO-Cap	GSM3004711
chr5:132425491-132426249	Sample-01-0492	Sample-01-049218112	Homo sapiens	Lymph	Cell line	lymphoblastoid cell line	PRO-Cap	GSM3004679
chr5:132425492-132425795	Sample-01-0470	Sample-01-047013337	Homo sapiens	Lymph	Cell line	lymphoblastoid cell line	PRO-Cap	GSM3004657
chr5:132425492-132425801	Sample-01-0477	Sample-01-047710502	Homo sapiens	Lymph	Cell line	lymphoblastoid cell line	PRO-Cap	GSM3004664
chr5:132425492-132425801	Sample-01-0480	Sample-01-048019059	Homo sapiens	Lymph	Cell line	lymphoblastoid cell line	PRO-Cap	GSM3004667
chr5:132425492-132425808	Sample-01-0510	Sample-01-05107216	Homo sapiens	Lymph	Cell line	lymphoblastoid cell line	PRO-Cap	GSM3004698
chr5:132425492-132425814	Sample-01-0490	Sample-01-049019259	Homo sapiens	Lymph	Cell line	lymphoblastoid cell line	PRO-Cap	GSM3004677
chr5:132425492-132425822	Sample-01-0485	Sample-01-048515420	Homo sapiens	Lymph	Cell line	lymphoblastoid cell line	PRO-Cap	GSM3004672
chr5:132425492-132425831	Sample-01-0499	Sample-01-049918734	Homo sapiens	Lymph	Cell line	lymphoblastoid cell line	PRO-Cap	GSM3004686
chr5:132425492-132425833	Sample-01-0479	Sample-01-047919250	Homo sapiens	Lymph	Cell line	lymphoblastoid cell line	PRO-Cap	GSM3004666
chr5:132425492-132425833	Sample-01-0493	Sample-01-049314296	Homo sapiens	Lymph	Cell line	lymphoblastoid cell line	PRO-Cap	GSM3004680
chr5:132425492-132425834	Sample-01-0514	Sample-01-051416281	Homo sapiens	Lymph	Cell line	lymphoblastoid cell line	PRO-Cap	GSM3004702
chr5:132425492-132425838	Sample-01-0494	Sample-01-049419750	Homo sapiens	Lymph	Cell line	lymphoblastoid cell line	PRO-Cap	GSM3004681
chr5:132425492-132426161	Sample-01-0478	Sample-01-047812930	Homo sapiens	Lymph	Cell line	lymphoblastoid cell line	PRO-Cap	GSM3004665
chr5:132425492-132426167	Sample-01-0786	Sample-01-078621864	Homo sapiens	Bone marrow	Primary cell	B cell	PRO-Cap	GSM3004647
chr5:132425492-132426194	Sample-01-0791	Sample-01-079122920	Homo sapiens	Bone marrow	Primary cell	B cell	PRO-Cap	GSM3004652
chr5:132425492-132426213	Sample-01-0498	Sample-01-049818246	Homo sapiens	Lymph	Cell line	lymphoblastoid cell line	PRO-Cap	GSM3004685
chr5:132425492-132426238	Sample-01-0789	Sample-01-078919468	Homo sapiens	Bone marrow	Primary cell	B cell	PRO-Cap	GSM3004650
chr5:132425493-132425560	Sample-01-0351	Sample-01-035122935	Homo sapiens	Bone marrow	Cell line	GM12878	GRO-Seq	GSM1480326
chr5:132425493-132425764	Sample-01-0475	Sample-01-047511141	Homo sapiens	Lymph	Cell line	lymphoblastoid cell line	PRO-Cap	GSM3004662
chr5:132425493-132425769	Sample-01-0482	Sample-01-048210780	Homo sapiens	Lymph	Cell line	lymphoblastoid cell line	PRO-Cap	GSM3004669
chr5:132425493-132425770	Sample-01-0322	Sample-01-032211537	Homo sapiens	Bone marrow	Primary cell	Jurkat T cells	csRNA-Seq	GSM5024534
chr5:132425493-132425770	Sample-01-0505	Sample-01-05057606	Homo sapiens	Lymph	Cell line	lymphoblastoid cell line	PRO-Cap	GSM3004692
chr5:132425493-132425770	Sample-01-0513	Sample-01-051308814	Homo sapiens	Lymph	Cell line	lymphoblastoid cell line	PRO-Cap	GSM3004701
chr5:132425493-132425770	Sample-01-0604	Sample-01-06042509	Homo sapiens	Bone marrow	Cell line	GM12878	NET-CAGE	GSM3318216
chr5:132425493-132425775	Sample-01-0507	Sample-01-05077604	Homo sapiens	Lymph	Cell line	lymphoblastoid cell line	PRO-Cap	GSM3004694
chr5:132425493-132425794	Sample-01-0481	Sample-01-048118044	Homo sapiens	Lymph	Cell line	lymphoblastoid cell line	PRO-Cap	GSM3004668
chr5:132425493-132425794	Sample-01-0517	Sample-01-051711180	Homo sapiens	Lymph	Cell line	lymphoblastoid cell line	PRO-Cap	GSM3004706
chr5:132425493-132425801	Sample-01-0511	Sample-01-051114576	Homo sapiens	Lymph	Cell line	lymphoblastoid cell line	PRO-Cap	GSM3004699
chr5:132425493-132425822	Sample-01-0078	Sample-01-007820667	Homo sapiens	Bone marrow	Cell line	K562	GRO-cap	ENCFF028THC
chr5:132425493-132425822	Sample-01-0348	Sample-01-034820634	Homo sapiens	Bone marrow	Cell line	K562	GRO-Cap	GSM1480321
chr5:132425493-132425822	Sample-01-0486	Sample-01-048618942	Homo sapiens	Lymph	Cell line	lymphoblastoid cell line	PRO-Cap	GSM3004673
chr5:132425493-132425834	Sample-01-0087	Sample-01-008715943	Homo sapiens	Bone marrow	Cell line	GM12878	GRO-cap	ENCFF086APH
chr5:132425493-132425834	Sample-01-0349	Sample-01-034915943	Homo sapiens	Bone marrow	Cell line	GM12878	GRO-Cap	GSM1480323
chr5:132425493-132425834	Sample-01-0502	Sample-01-050218970	Homo sapiens	Lymph	Cell line	lymphoblastoid cell line	PRO-Cap	GSM3004689
chr5:132425493-132425838	Sample-01-0491	Sample-01-049118474	Homo sapiens	Lymph	Cell line	lymphoblastoid cell line	PRO-Cap	GSM3004678
chr5:132425493-132425839	Sample-01-0787	Sample-01-078729424	Homo sapiens	Bone marrow	Primary cell	B cell	PRO-Cap	GSM3004648
chr5:132425493-132426212	Sample-01-0500	Sample-01-050019631	Homo sapiens	Lymph	Cell line	lymphoblastoid cell line	PRO-Cap	GSM3004687
chr5:132425508-132426187	Sample-01-0793	Sample-01-079328539	Homo sapiens	Bone marrow	Primary cell	B cell	PRO-Cap	GSM3004654
chr5:132425509-132426161	Sample-01-0469	Sample-01-046916333	Homo sapiens	Lymph	Cell line	lymphoblastoid cell line	PRO-Cap	GSM3004656
chr5:132425512-132426161	Sample-01-0471	Sample-01-047115086	Homo sapiens	Lymph	Cell line	lymphoblastoid cell line	PRO-Cap	GSM3004658
chr5:132425513-132425911	Sample-01-0785	Sample-01-078522532	Homo sapiens	Bone marrow	Primary cell	B cell	PRO-Cap	GSM3004646
chr5:132425519-132425770	Sample-01-0524	Sample-01-052413514	Homo sapiens	Lymph	Cell line	lymphoblastoid cell line	PRO-Cap	GSM3004713
chr5:132425519-132425775	Sample-01-0472	Sample-01-047210195	Homo sapiens	Lymph	Cell line	lymphoblastoid cell line	PRO-Cap	GSM3004659
chr5:132425519-132425794	Sample-01-0506	Sample-01-050615520	Homo sapiens	Lymph	Cell line	lymphoblastoid cell line	PRO-Cap	GSM3004693
chr5:132425519-132425838	Sample-01-0790	Sample-01-079021391	Homo sapiens	Bone marrow	Primary cell	B cell	PRO-Cap	GSM3004651
chr5:132425519-132426192	Sample-01-0488	Sample-01-048816954	Homo sapiens	Lymph	Cell line	lymphoblastoid cell line	PRO-Cap	GSM3004675
chr5:132425523-132425775	Sample-01-0473	Sample-01-047312149	Homo sapiens	Lymph	Cell line	lymphoblastoid cell line	PRO-Cap	GSM3004660
chr5:132425525-132425757	Sample-01-0600	Sample-01-0600413	Homo sapiens	Bone marrow	Cell line	GM12878	NET-CAGE	GSM3318207
chr5:132425527-132425769	Sample-01-0822	Sample-01-082220742	Homo sapiens	Bone marrow	Cell line	genome edited K562	mNET-seq	GSM4836446
chr5:132425532-132425792	Sample-01-0288	Sample-01-028811571	Homo sapiens	Bone marrow	Cell line	K562	mNET-seq	GSM4836453
chr5:132425536-132425757	Sample-01-0829	Sample-01-082915239	Homo sapiens	Bone marrow	Cell line	genome edited K562	mNET-seq	GSM4836456
chr5:132425546-132425801	Sample-01-0518	Sample-01-051809127	Homo sapiens	Lymph	Cell line	lymphoblastoid cell line	PRO-Cap	GSM3004707
chr5:132425567-132425768	Sample-01-0828	Sample-01-082813481	Homo sapiens	Bone marrow	Cell line	genome edited K562	mNET-seq	GSM4836455
chr5:132425572-132426017	Sample-01-0351	Sample-01-035122936	Homo sapiens	Bone marrow	Cell line	GM12878	GRO-Seq	GSM1480326
chr5:132425601-132425855	Sample-01-0735	Sample-01-0735093546	Homo sapiens	Bone marrow	Cell line	K562	PRO-Seq	GSM1480327
chr5:132425613-132425911	Sample-01-0321	Sample-01-032112189	Homo sapiens	Eye	Cell line	RPE1-iCas9	Bru-Seq	GSM5014881
chr5:132425622-132425817	Sample-01-0702	Sample-01-07021698	Homo sapiens	Pancreas	Cell line	UM59	Bru-Seq	GSM3861579
chr5:132425627-132425758	Sample-01-0508	Sample-01-050808583	Homo sapiens	Lymph	Cell line	lymphoblastoid cell line	PRO-Cap	GSM3004695
chr5:132425670-132426223	Sample-01-0250	Sample-01-025056755	Homo sapiens	Bone marrow	Cell line	K562	mNET-seq	GSM4471397
chr5:132425680-132426206	Sample-01-0645	Sample-01-064537249	Homo sapiens	Bone marrow	Cell line	K562	mNET-seq	GSM3518119
chr5:132425687-132425770	Sample-01-0285	Sample-01-028511280	Homo sapiens	Bone marrow	Cell line	K562	mNET-seq	GSM4836445
chr5:132425695-132425794	Sample-01-0821	Sample-01-082134304	Homo sapiens	Bone marrow	Cell line	K562	mNET-seq	GSM4471400
chr5:132425697-132425768	Sample-01-0824	Sample-01-082413749	Homo sapiens	Bone marrow	Cell line	genome edited K562	mNET-seq	GSM4836448
chr5:132425697-132425792	Sample-01-0825	Sample-01-082512589	Homo sapiens	Bone marrow	Cell line	genome edited K562	mNET-seq	GSM4836450
chr5:132425699-132425731	Sample-01-0167	Sample-01-016711032	Homo sapiens	Lung	Cell line	PC-9	Bru-seq	ENCFF552WOT
chr5:132425700-132426260	Sample-01-0820	Sample-01-082038411	Homo sapiens	Bone marrow	Cell line	K562	mNET-seq	GSM4471399
chr5:132425723-132426188	Sample-01-0819	Sample-01-081955206	Homo sapiens	Bone marrow	Cell line	K562	mNET-seq	GSM4471398
chr5:132425750-132426207	Sample-01-0484	Sample-01-048419777	Homo sapiens	Lymph	Cell line	lymphoblastoid cell line	PRO-Cap	GSM3004671
chr5:132425776-132425902	Sample-01-0234	Sample-01-023409023	Homo sapiens	Colorectum	Cell line	DLD-1	PRO-Seq	GSM4296330
chr5:132425790-132425941	Sample-01-0098	Sample-01-009808098	Homo sapiens	Umbilical vein	Primary cell	Endothelial cell of umbilical vein	Bru-seq	ENCFF148LWO
chr5:132425799-132426202	Sample-01-0287	Sample-01-02876454	Homo sapiens	Bone marrow	Cell line	K562	mNET-seq	GSM4836451
chr5:132425800-132425899	Sample-01-0445	Sample-01-044538690	Homo sapiens	Lymph	Cell line	Raji	mNET-seq	GSM2728735
chr5:132425807-132426205	Sample-01-0821	Sample-01-082134305	Homo sapiens	Bone marrow	Cell line	K562	mNET-seq	GSM4471400
chr5:132425810-132425869	Sample-01-0825	Sample-01-082512590	Homo sapiens	Bone marrow	Cell line	genome edited K562	mNET-seq	GSM4836450
chr5:132425813-132426192	Sample-01-0826	Sample-01-082612419	Homo sapiens	Bone marrow	Cell line	genome edited K562	mNET-seq	GSM4836452
chr5:132425814-132426190	Sample-01-0288	Sample-01-028811572	Homo sapiens	Bone marrow	Cell line	K562	mNET-seq	GSM4836453
chr5:132425814-132426199	Sample-01-0828	Sample-01-082813482	Homo sapiens	Bone marrow	Cell line	genome edited K562	mNET-seq	GSM4836455
chr5:132425816-132426289	Sample-01-0822	Sample-01-082220743	Homo sapiens	Bone marrow	Cell line	genome edited K562	mNET-seq	GSM4836446
chr5:132425817-132426203	Sample-01-0788	Sample-01-078820786	Homo sapiens	Bone marrow	Primary cell	B cell	PRO-Cap	GSM3004649
chr5:132425818-132425895	Sample-01-0480	Sample-01-048019060	Homo sapiens	Lymph	Cell line	lymphoblastoid cell line	PRO-Cap	GSM3004667
chr5:132425822-132425872	Sample-01-0135	Sample-01-013516771	Homo sapiens	Colon	Cell line	HCT116	Bru-seq	ENCFF407XNP
chr5:132425823-132426174	Sample-01-0446	Sample-01-044627800	Homo sapiens	Lymph	Cell line	Raji	mNET-seq	GSM2728738
chr5:132425823-132426185	Sample-01-0824	Sample-01-082413750	Homo sapiens	Bone marrow	Cell line	genome edited K562	mNET-seq	GSM4836448
chr5:132425823-132426207	Sample-01-0827	Sample-01-082711248	Homo sapiens	Bone marrow	Cell line	genome edited K562	mNET-seq	GSM4836454
chr5:132425827-132426197	Sample-01-0829	Sample-01-082915240	Homo sapiens	Bone marrow	Cell line	genome edited K562	mNET-seq	GSM4836456
chr5:132425836-132425859	Sample-01-0286	Sample-01-028610068	Homo sapiens	Bone marrow	Cell line	K562	mNET-seq	GSM4836449
chr5:132425839-132426174	Sample-01-0481	Sample-01-048118045	Homo sapiens	Lymph	Cell line	lymphoblastoid cell line	PRO-Cap	GSM3004668
chr5:132425840-132426189	Sample-01-0504	Sample-01-050418210	Homo sapiens	Lymph	Cell line	lymphoblastoid cell line	PRO-Cap	GSM3004691
chr5:132425840-132426198	Sample-01-0512	Sample-01-051220682	Homo sapiens	Lymph	Cell line	lymphoblastoid cell line	PRO-Cap	GSM3004700
chr5:132425843-132426149	Sample-01-0523	Sample-01-05236772	Homo sapiens	Lymph	Cell line	lymphoblastoid cell line	PRO-Cap	GSM3004712
chr5:132425843-132426161	Sample-01-0493	Sample-01-049314297	Homo sapiens	Lymph	Cell line	lymphoblastoid cell line	PRO-Cap	GSM3004680
chr5:132425843-132426167	Sample-01-0479	Sample-01-047919251	Homo sapiens	Lymph	Cell line	lymphoblastoid cell line	PRO-Cap	GSM3004666
chr5:132425843-132426200	Sample-01-0506	Sample-01-050615521	Homo sapiens	Lymph	Cell line	lymphoblastoid cell line	PRO-Cap	GSM3004693
chr5:132425843-132426234	Sample-01-0490	Sample-01-049019260	Homo sapiens	Lymph	Cell line	lymphoblastoid cell line	PRO-Cap	GSM3004677
chr5:132425847-132426162	Sample-01-0511	Sample-01-051114577	Homo sapiens	Lymph	Cell line	lymphoblastoid cell line	PRO-Cap	GSM3004699
chr5:132425848-132425917	Sample-01-0792	Sample-01-079222956	Homo sapiens	Bone marrow	Primary cell	B cell	PRO-Cap	GSM3004653
chr5:132425848-132426163	Sample-01-0482	Sample-01-048210781	Homo sapiens	Lymph	Cell line	lymphoblastoid cell line	PRO-Cap	GSM3004669
chr5:132425848-132426183	Sample-01-0494	Sample-01-049419751	Homo sapiens	Lymph	Cell line	lymphoblastoid cell line	PRO-Cap	GSM3004681
chr5:132425848-132426213	Sample-01-0477	Sample-01-047710503	Homo sapiens	Lymph	Cell line	lymphoblastoid cell line	PRO-Cap	GSM3004664
chr5:132425848-132426213	Sample-01-0499	Sample-01-049918735	Homo sapiens	Lymph	Cell line	lymphoblastoid cell line	PRO-Cap	GSM3004686
chr5:132425848-132426214	Sample-01-0502	Sample-01-050218971	Homo sapiens	Lymph	Cell line	lymphoblastoid cell line	PRO-Cap	GSM3004689
chr5:132425854-132426167	Sample-01-0476	Sample-01-047612419	Homo sapiens	Lymph	Cell line	lymphoblastoid cell line	PRO-Cap	GSM3004663
chr5:132425878-132426161	Sample-01-0515	Sample-01-051515565	Homo sapiens	Lymph	Cell line	lymphoblastoid cell line	PRO-Cap	GSM3004703
chr5:132425878-132426169	Sample-01-0790	Sample-01-079021392	Homo sapiens	Bone marrow	Primary cell	B cell	PRO-Cap	GSM3004651
chr5:132425923-132426022	Sample-01-0795	Sample-01-079519982	Homo sapiens	Lymph	Cell line	Lymphoblastoid cell line	PRO-Seq	GSM3004716
chr5:132425925-132426213	Sample-01-0489	Sample-01-048922855	Homo sapiens	Lymph	Cell line	lymphoblastoid cell line	PRO-Cap	GSM3004676
chr5:132425926-132426234	Sample-01-0503	Sample-01-050315293	Homo sapiens	Lymph	Cell line	lymphoblastoid cell line	PRO-Cap	GSM3004690
chr5:132425935-132426167	Sample-01-0473	Sample-01-047312150	Homo sapiens	Lymph	Cell line	lymphoblastoid cell line	PRO-Cap	GSM3004660
chr5:132425993-132426007	Sample-01-0195	Sample-01-01954710	Homo sapiens	Bone marrow	Cell line	GM12878	Bru-seq	ENCFF856UZA
chr5:132426005-132426167	Sample-01-0521	Sample-01-052109617	Homo sapiens	Lymph	Cell line	lymphoblastoid cell line	PRO-Cap	GSM3004710
chr5:132426029-132426161	Sample-01-0508	Sample-01-050808584	Homo sapiens	Lymph	Cell line	lymphoblastoid cell line	PRO-Cap	GSM3004695
chr5:132426037-132426087	Sample-01-0407	Sample-01-04076718	Homo sapiens	AML	Cell line	OCI-AML3 NPM1c degron2	Bru-Seq	GSM5915168
chr5:132426055-132426189	Sample-01-0491	Sample-01-049118475	Homo sapiens	Lymph	Cell line	lymphoblastoid cell line	PRO-Cap	GSM3004678
chr5:132426063-132426277	Sample-01-0825	Sample-01-082512591	Homo sapiens	Bone marrow	Cell line	genome edited K562	mNET-seq	GSM4836450
chr5:132426106-132426189	Sample-01-0519	Sample-01-051914253	Homo sapiens	Lymph	Cell line	lymphoblastoid cell line	PRO-Cap	GSM3004708
chr5:132426108-132426194	Sample-01-0483	Sample-01-048314799	Homo sapiens	Lymph	Cell line	lymphoblastoid cell line	PRO-Cap	GSM3004670
chr5:132426108-132426208	Sample-01-0474	Sample-01-047413215	Homo sapiens	Lymph	Cell line	lymphoblastoid cell line	PRO-Cap	GSM3004661
chr5:132426126-132426247	Sample-01-0787	Sample-01-078729425	Homo sapiens	Bone marrow	Primary cell	B cell	PRO-Cap	GSM3004648
chr5:132426140-132426308	Sample-01-0351	Sample-01-035122937	Homo sapiens	Bone marrow	Cell line	GM12878	GRO-Seq	GSM1480326
chr5:132426141-132426173	Sample-01-0475	Sample-01-047511142	Homo sapiens	Lymph	Cell line	lymphoblastoid cell line	PRO-Cap	GSM3004662
chr5:132426158-132426294	Sample-01-0725	Sample-01-07252364	Homo sapiens	Bone marrow	Cell line	GM12878	Bru-Seq	GSM4847903
chr5:132426179-132426216	Sample-01-0521	Sample-01-052109618	Homo sapiens	Lymph	Cell line	lymphoblastoid cell line	PRO-Cap	GSM3004710
chr5:132426197-132426507	Sample-01-0495	Sample-01-049518478	Homo sapiens	Lymph	Cell line	lymphoblastoid cell line	PRO-Cap	GSM3004682
chr5:132426225-132426451	Sample-01-0526	Sample-01-05263296	Homo sapiens	Lymph	Cell line	lymphoblastoid cell line	PRO-Seq	GSM3004718
chr5:132426234-132426432	Sample-01-0287	Sample-01-02876455	Homo sapiens	Bone marrow	Cell line	K562	mNET-seq	GSM4836451
chr5:132426295-132426861	Sample-01-0819	Sample-01-081955207	Homo sapiens	Bone marrow	Cell line	K562	mNET-seq	GSM4471398
chr5:132426296-132426382	Sample-01-0545	Sample-01-054542637	Homo sapiens	Bone marrow	Primary cell	CD4 T cell	BruChase-seq	GSM3113180
chr5:132426300-132426445	Sample-01-0445	Sample-01-044538691	Homo sapiens	Lymph	Cell line	Raji	mNET-seq	GSM2728735
chr5:132426300-132426632	Sample-01-0820	Sample-01-082038412	Homo sapiens	Bone marrow	Cell line	K562	mNET-seq	GSM4471399
chr5:132426302-132426526	Sample-01-0250	Sample-01-025056756	Homo sapiens	Bone marrow	Cell line	K562	mNET-seq	GSM4471397
chr5:132426302-132426526	Sample-01-0822	Sample-01-082220744	Homo sapiens	Bone marrow	Cell line	genome edited K562	mNET-seq	GSM4836446
chr5:132426302-132426626	Sample-01-0286	Sample-01-028610069	Homo sapiens	Bone marrow	Cell line	K562	mNET-seq	GSM4836449
chr5:132426302-132426632	Sample-01-0821	Sample-01-082134306	Homo sapiens	Bone marrow	Cell line	K562	mNET-seq	GSM4471400
chr5:132426306-132426692	Sample-01-0645	Sample-01-064537250	Homo sapiens	Bone marrow	Cell line	K562	mNET-seq	GSM3518119
chr5:132426309-132426624	Sample-01-0285	Sample-01-028511281	Homo sapiens	Bone marrow	Cell line	K562	mNET-seq	GSM4836445
chr5:132426310-132426432	Sample-01-0829	Sample-01-082915241	Homo sapiens	Bone marrow	Cell line	genome edited K562	mNET-seq	GSM4836456
chr5:132426312-132426697	Sample-01-0827	Sample-01-082711249	Homo sapiens	Bone marrow	Cell line	genome edited K562	mNET-seq	GSM4836454
chr5:132426355-132426687	Sample-01-0824	Sample-01-082413751	Homo sapiens	Bone marrow	Cell line	genome edited K562	mNET-seq	GSM4836448
chr5:132426365-132426526	Sample-01-0825	Sample-01-082512592	Homo sapiens	Bone marrow	Cell line	genome edited K562	mNET-seq	GSM4836450
chr5:132426367-132426455	Sample-01-0823	Sample-01-082308627	Homo sapiens	Bone marrow	Cell line	genome edited K562	mNET-seq	GSM4836447
chr5:132426382-132426864	Sample-01-0785	Sample-01-078522533	Homo sapiens	Bone marrow	Primary cell	B cell	PRO-Cap	GSM3004646
chr5:132426384-132426573	Sample-01-0795	Sample-01-079519983	Homo sapiens	Lymph	Cell line	Lymphoblastoid cell line	PRO-Seq	GSM3004716
chr5:132426385-132426573	Sample-01-0796	Sample-01-079621489	Homo sapiens	Lymph	Cell line	Lymphoblastoid cell line	PRO-Seq	GSM3004717
chr5:132426437-132426512	Sample-01-0135	Sample-01-013516772	Homo sapiens	Colon	Cell line	HCT116	Bru-seq	ENCFF407XNP
chr5:132426443-132426512	Sample-01-0500	Sample-01-050019632	Homo sapiens	Lymph	Cell line	lymphoblastoid cell line	PRO-Cap	GSM3004687
chr5:132426450-132426473	Sample-01-0159	Sample-01-015922271	Homo sapiens	Bone marrow	Cell line	GM12878	BruUV-seq	ENCFF524FEM
chr5:132426456-132426844	Sample-01-0480	Sample-01-048019061	Homo sapiens	Lymph	Cell line	lymphoblastoid cell line	PRO-Cap	GSM3004667
chr5:132426457-132426769	Sample-01-0490	Sample-01-049019261	Homo sapiens	Lymph	Cell line	lymphoblastoid cell line	PRO-Cap	GSM3004677
chr5:132426458-132426519	Sample-01-0514	Sample-01-051416282	Homo sapiens	Lymph	Cell line	lymphoblastoid cell line	PRO-Cap	GSM3004702
chr5:132426460-132426526	Sample-01-0787	Sample-01-078729426	Homo sapiens	Bone marrow	Primary cell	B cell	PRO-Cap	GSM3004648
chr5:132426461-132426841	Sample-01-0791	Sample-01-079122921	Homo sapiens	Bone marrow	Primary cell	B cell	PRO-Cap	GSM3004652
chr5:132426462-132426664	Sample-01-0406	Sample-01-040609822	Homo sapiens	AML	Cell line	OCI-AML3 NPM1c degron2	Bru-Seq	GSM5915170
chr5:132426471-132426810	Sample-01-0799	Sample-01-07994428	Homo sapiens	Lymph	Cell line	Lymphoblastoid cell line	PRO-Seq	GSM3004722
chr5:132426487-132426519	Sample-01-0499	Sample-01-049918736	Homo sapiens	Lymph	Cell line	lymphoblastoid cell line	PRO-Cap	GSM3004686
chr5:132426490-132426677	Sample-01-0826	Sample-01-082612420	Homo sapiens	Bone marrow	Cell line	genome edited K562	mNET-seq	GSM4836452
chr5:132426505-132426843	Sample-01-0471	Sample-01-047115087	Homo sapiens	Lymph	Cell line	lymphoblastoid cell line	PRO-Cap	GSM3004658
chr5:132426506-132426677	Sample-01-0287	Sample-01-02876456	Homo sapiens	Bone marrow	Cell line	K562	mNET-seq	GSM4836451
chr5:132426520-132426711	Sample-01-0164	Sample-01-016416284	Homo sapiens	Colon	Cell line	HCT116	PRO-seq	ENCFF540YQD
chr5:132426531-132426843	Sample-01-0469	Sample-01-046916334	Homo sapiens	Lymph	Cell line	lymphoblastoid cell line	PRO-Cap	GSM3004656
chr5:132426533-132426846	Sample-01-0495	Sample-01-049518479	Homo sapiens	Lymph	Cell line	lymphoblastoid cell line	PRO-Cap	GSM3004682
chr5:132426539-132426844	Sample-01-0512	Sample-01-051220683	Homo sapiens	Lymph	Cell line	lymphoblastoid cell line	PRO-Cap	GSM3004700
chr5:132426542-132426848	Sample-01-0493	Sample-01-049314298	Homo sapiens	Lymph	Cell line	lymphoblastoid cell line	PRO-Cap	GSM3004680
chr5:132426542-132426849	Sample-01-0786	Sample-01-078621865	Homo sapiens	Bone marrow	Primary cell	B cell	PRO-Cap	GSM3004647
chr5:132426544-132426848	Sample-01-0790	Sample-01-079021393	Homo sapiens	Bone marrow	Primary cell	B cell	PRO-Cap	GSM3004651
chr5:132426545-132426770	Sample-01-0519	Sample-01-051914254	Homo sapiens	Lymph	Cell line	lymphoblastoid cell line	PRO-Cap	GSM3004708
chr5:132426545-132426841	Sample-01-0518	Sample-01-051809128	Homo sapiens	Lymph	Cell line	lymphoblastoid cell line	PRO-Cap	GSM3004707
chr5:132426547-132426849	Sample-01-0487	Sample-01-048716741	Homo sapiens	Lymph	Cell line	lymphoblastoid cell line	PRO-Cap	GSM3004674
chr5:132426548-132426869	Sample-01-0498	Sample-01-049818247	Homo sapiens	Lymph	Cell line	lymphoblastoid cell line	PRO-Cap	GSM3004685
chr5:132426549-132426869	Sample-01-0496	Sample-01-049616026	Homo sapiens	Lymph	Cell line	lymphoblastoid cell line	PRO-Cap	GSM3004683
chr5:132426550-132426677	Sample-01-0171	Sample-01-017114051	Homo sapiens	Colon	Cell line	HCT116	PRO-seq	ENCFF577DIR
chr5:132426551-132426697	Sample-01-0250	Sample-01-025056757	Homo sapiens	Bone marrow	Cell line	K562	mNET-seq	GSM4471397
chr5:132426551-132426905	Sample-01-0494	Sample-01-049419752	Homo sapiens	Lymph	Cell line	lymphoblastoid cell line	PRO-Cap	GSM3004681
chr5:132426552-132426849	Sample-01-0522	Sample-01-052211096	Homo sapiens	Lymph	Cell line	lymphoblastoid cell line	PRO-Cap	GSM3004711
chr5:132426553-132426769	Sample-01-0479	Sample-01-047919252	Homo sapiens	Lymph	Cell line	lymphoblastoid cell line	PRO-Cap	GSM3004666
chr5:132426553-132426844	Sample-01-0481	Sample-01-048118046	Homo sapiens	Lymph	Cell line	lymphoblastoid cell line	PRO-Cap	GSM3004668
chr5:132426554-132426842	Sample-01-0486	Sample-01-048618943	Homo sapiens	Lymph	Cell line	lymphoblastoid cell line	PRO-Cap	GSM3004673
chr5:132426554-132426845	Sample-01-0511	Sample-01-051114578	Homo sapiens	Lymph	Cell line	lymphoblastoid cell line	PRO-Cap	GSM3004699
chr5:132426559-132426847	Sample-01-0475	Sample-01-047511143	Homo sapiens	Lymph	Cell line	lymphoblastoid cell line	PRO-Cap	GSM3004662
chr5:132426559-132426860	Sample-01-0500	Sample-01-050019633	Homo sapiens	Lymph	Cell line	lymphoblastoid cell line	PRO-Cap	GSM3004687
chr5:132426560-132426842	Sample-01-0484	Sample-01-048419778	Homo sapiens	Lymph	Cell line	lymphoblastoid cell line	PRO-Cap	GSM3004671
chr5:132426560-132426879	Sample-01-0792	Sample-01-079222957	Homo sapiens	Bone marrow	Primary cell	B cell	PRO-Cap	GSM3004653
chr5:132426561-132426842	Sample-01-0501	Sample-01-050118438	Homo sapiens	Lymph	Cell line	lymphoblastoid cell line	PRO-Cap	GSM3004688
chr5:132426561-132426894	Sample-01-0502	Sample-01-050218972	Homo sapiens	Lymph	Cell line	lymphoblastoid cell line	PRO-Cap	GSM3004689
chr5:132426562-132426713	Sample-01-0822	Sample-01-082220745	Homo sapiens	Bone marrow	Cell line	genome edited K562	mNET-seq	GSM4836446
chr5:132426562-132426852	Sample-01-0499	Sample-01-049918737	Homo sapiens	Lymph	Cell line	lymphoblastoid cell line	PRO-Cap	GSM3004686
chr5:132426563-132427050	Sample-01-0489	Sample-01-048922856	Homo sapiens	Lymph	Cell line	lymphoblastoid cell line	PRO-Cap	GSM3004676
chr5:132426565-132426844	Sample-01-0516	Sample-01-051612047	Homo sapiens	Lymph	Cell line	lymphoblastoid cell line	PRO-Cap	GSM3004704
chr5:132426566-132426841	Sample-01-0515	Sample-01-051515566	Homo sapiens	Lymph	Cell line	lymphoblastoid cell line	PRO-Cap	GSM3004703
chr5:132426566-132426844	Sample-01-0514	Sample-01-051416283	Homo sapiens	Lymph	Cell line	lymphoblastoid cell line	PRO-Cap	GSM3004702
chr5:132426566-132426844	Sample-01-0788	Sample-01-078820787	Homo sapiens	Bone marrow	Primary cell	B cell	PRO-Cap	GSM3004649
chr5:132426566-132426845	Sample-01-0789	Sample-01-078919469	Homo sapiens	Bone marrow	Primary cell	B cell	PRO-Cap	GSM3004650
chr5:132426566-132426864	Sample-01-0478	Sample-01-047812931	Homo sapiens	Lymph	Cell line	lymphoblastoid cell line	PRO-Cap	GSM3004665
chr5:132426569-132426842	Sample-01-0474	Sample-01-047413216	Homo sapiens	Lymph	Cell line	lymphoblastoid cell line	PRO-Cap	GSM3004661
chr5:132426575-132426859	Sample-01-0473	Sample-01-047312151	Homo sapiens	Lymph	Cell line	lymphoblastoid cell line	PRO-Cap	GSM3004660
chr5:132426575-132427197	Sample-01-0795	Sample-01-079519984	Homo sapiens	Lymph	Cell line	Lymphoblastoid cell line	PRO-Seq	GSM3004716
chr5:132426578-132426770	Sample-01-0488	Sample-01-048816955	Homo sapiens	Lymph	Cell line	lymphoblastoid cell line	PRO-Cap	GSM3004675
chr5:132426580-132426857	Sample-01-0793	Sample-01-079328540	Homo sapiens	Bone marrow	Primary cell	B cell	PRO-Cap	GSM3004654
chr5:132426582-132426841	Sample-01-0482	Sample-01-048210782	Homo sapiens	Lymph	Cell line	lymphoblastoid cell line	PRO-Cap	GSM3004669
chr5:132426582-132426845	Sample-01-0506	Sample-01-050615522	Homo sapiens	Lymph	Cell line	lymphoblastoid cell line	PRO-Cap	GSM3004693
chr5:132426583-132426711	Sample-01-0151	Sample-01-015128865	Homo sapiens	Colon	Cell line	HCT116	PRO-seq	ENCFF467WDE
chr5:132426585-132426841	Sample-01-0520	Sample-01-052007627	Homo sapiens	Lymph	Cell line	lymphoblastoid cell line	PRO-Cap	GSM3004709
chr5:132426590-132426840	Sample-01-0513	Sample-01-051308815	Homo sapiens	Lymph	Cell line	lymphoblastoid cell line	PRO-Cap	GSM3004701
chr5:132426590-132426866	Sample-01-0226	Sample-01-022618694	Homo sapiens	Colorectum	Cell line	DLD-1	PRO-Seq	GSM4296317
chr5:132426598-132426841	Sample-01-0322	Sample-01-032211538	Homo sapiens	Bone marrow	Primary cell	Jurkat T cells	csRNA-Seq	GSM5024534
chr5:132426603-132426706	Sample-01-0130	Sample-01-013048441	Homo sapiens	Colon	Cell line	HCT116	PRO-seq	ENCFF382VNR
chr5:132426616-132426851	Sample-01-0476	Sample-01-047612420	Homo sapiens	Lymph	Cell line	lymphoblastoid cell line	PRO-Cap	GSM3004663
chr5:132426617-132426769	Sample-01-0507	Sample-01-05077605	Homo sapiens	Lymph	Cell line	lymphoblastoid cell line	PRO-Cap	GSM3004694
chr5:132426618-132426711	Sample-01-0136	Sample-01-013621637	Homo sapiens	Colon	Cell line	HCT116	PRO-seq	ENCFF410YVP
chr5:132426622-132426800	Sample-01-0510	Sample-01-05107217	Homo sapiens	Lymph	Cell line	lymphoblastoid cell line	PRO-Cap	GSM3004698
chr5:132426622-132426843	Sample-01-0503	Sample-01-050315294	Homo sapiens	Lymph	Cell line	lymphoblastoid cell line	PRO-Cap	GSM3004690
chr5:132426622-132426868	Sample-01-0491	Sample-01-049118476	Homo sapiens	Lymph	Cell line	lymphoblastoid cell line	PRO-Cap	GSM3004678
chr5:132426623-132426853	Sample-01-0497	Sample-01-049716389	Homo sapiens	Lymph	Cell line	lymphoblastoid cell line	PRO-Cap	GSM3004684
chr5:132426626-132426841	Sample-01-0492	Sample-01-049218113	Homo sapiens	Lymph	Cell line	lymphoblastoid cell line	PRO-Cap	GSM3004679
chr5:132426631-132426769	Sample-01-0121	Sample-01-012114344	Homo sapiens	Colon	Cell line	HCT116	PRO-cap	ENCFF305ZVJ
chr5:132426631-132426857	Sample-01-0524	Sample-01-052413515	Homo sapiens	Lymph	Cell line	lymphoblastoid cell line	PRO-Cap	GSM3004713
chr5:132426632-132426776	Sample-01-0504	Sample-01-050418211	Homo sapiens	Lymph	Cell line	lymphoblastoid cell line	PRO-Cap	GSM3004691
chr5:132426632-132426841	Sample-01-0787	Sample-01-078729427	Homo sapiens	Bone marrow	Primary cell	B cell	PRO-Cap	GSM3004648
chr5:132426635-132426787	Sample-01-0238	Sample-01-023834443	Homo sapiens	Colorectum	Cell line	DLD-1	PRO-Cap	GSM4296337
chr5:132426635-132426812	Sample-01-0255	Sample-01-025510945	Homo sapiens	Bone marrow	Primary cell	Jurkat T cells	CAGE	GSM4503862
chr5:132426637-132426730	Sample-01-0424	Sample-01-04241505	Homo sapiens	AML	Tissue	High MECOM MLL-AF9	CAGE	GSM6186131
chr5:132426637-132426770	Sample-01-0423	Sample-01-04231434	Homo sapiens	AML	Tissue	High MECOM MLL-AF9	CAGE	GSM6186132
chr5:132426640-132426691	Sample-01-0821	Sample-01-082134307	Homo sapiens	Bone marrow	Cell line	K562	mNET-seq	GSM4471400
chr5:132426641-132426697	Sample-01-0820	Sample-01-082038413	Homo sapiens	Bone marrow	Cell line	K562	mNET-seq	GSM4471399
chr5:132426641-132426769	Sample-01-0425	Sample-01-04252474	Homo sapiens	AML	Tissue	High MECOM MLL-AF9	CAGE	GSM6186130
chr5:132426641-132426840	Sample-01-0601	Sample-01-06011309	Homo sapiens	Bone marrow	Cell line	GM12878	NET-CAGE	GSM3318209
chr5:132426641-132426841	Sample-01-0485	Sample-01-048515421	Homo sapiens	Lymph	Cell line	lymphoblastoid cell line	PRO-Cap	GSM3004672
chr5:132426641-132426851	Sample-01-0604	Sample-01-06042510	Homo sapiens	Bone marrow	Cell line	GM12878	NET-CAGE	GSM3318216
chr5:132426645-132426828	Sample-01-0239	Sample-01-023933202	Homo sapiens	Colorectum	Cell line	DLD-1	PRO-Cap	GSM4296338
chr5:132426645-132426840	Sample-01-0338	Sample-01-03383101	Homo sapiens	Foreskin	Cell line	HaCaT	CAGE	GSM5403674
chr5:132426645-132426841	Sample-01-0521	Sample-01-052109619	Homo sapiens	Lymph	Cell line	lymphoblastoid cell line	PRO-Cap	GSM3004710
chr5:132426645-132426846	Sample-01-0470	Sample-01-047013338	Homo sapiens	Lymph	Cell line	lymphoblastoid cell line	PRO-Cap	GSM3004657
chr5:132426645-132426849	Sample-01-0508	Sample-01-050808585	Homo sapiens	Lymph	Cell line	lymphoblastoid cell line	PRO-Cap	GSM3004695
chr5:132426647-132426820	Sample-01-0087	Sample-01-008715944	Homo sapiens	Bone marrow	Cell line	GM12878	GRO-cap	ENCFF086APH
chr5:132426647-132426820	Sample-01-0349	Sample-01-034915944	Homo sapiens	Bone marrow	Cell line	GM12878	GRO-Cap	GSM1480323
chr5:132426651-132426769	Sample-01-0089	Sample-01-00896861	Homo sapiens	Colon	Cell line	HCT116	PRO-cap	ENCFF094UXF
chr5:132426651-132426812	Sample-01-0078	Sample-01-007820668	Homo sapiens	Bone marrow	Cell line	K562	GRO-cap	ENCFF028THC
chr5:132426651-132426812	Sample-01-0348	Sample-01-034820635	Homo sapiens	Bone marrow	Cell line	K562	GRO-Cap	GSM1480321
chr5:132426651-132427001	Sample-01-0210	Sample-01-021011572	Homo sapiens	Colon	Cell line	HCT116	PRO-cap	ENCFF946KXE
chr5:132426656-132426772	Sample-01-0170	Sample-01-017010588	Homo sapiens	Colon	Cell line	HCT116	PRO-cap	ENCFF567NGK
chr5:132426657-132426785	Sample-01-0013	Sample-01-00134508	Homo sapiens	Bone marrow	Cell line	GM12878	CAGE	ENCFF000TXA
chr5:132426658-132426841	Sample-01-0606	Sample-01-06062611	Homo sapiens	Bone marrow	Cell line	GM12878	NET-CAGE	GSM3318218
chr5:132426659-132426767	Sample-01-0339	Sample-01-03394524	Homo sapiens	Foreskin	Cell line	HaCaT	CAGE	GSM5403677
chr5:132426659-132426769	Sample-01-0132	Sample-01-013208927	Homo sapiens	Colon	Cell line	HCT116	PRO-cap	ENCFF387MAO
chr5:132426659-132426769	Sample-01-0190	Sample-01-019008023	Homo sapiens	Colon	Cell line	HCT116	PRO-cap	ENCFF830BKT
chr5:132426659-132426840	Sample-01-0505	Sample-01-05057607	Homo sapiens	Lymph	Cell line	lymphoblastoid cell line	PRO-Cap	GSM3004692
chr5:132426659-132426840	Sample-01-0605	Sample-01-06051604	Homo sapiens	Bone marrow	Cell line	GM12878	NET-CAGE	GSM3318217
chr5:132426662-132426712	Sample-01-0075	Sample-01-007508096	Homo sapiens	Colon	Cell line	HCT116	PRO-cap	ENCFF002VVH
chr5:132426663-132426790	Sample-01-0603	Sample-01-06030979	Homo sapiens	Bone marrow	Cell line	GM12878	NET-CAGE	GSM3318211
chr5:132426665-132426731	Sample-01-0157	Sample-01-015711790	Homo sapiens	Colon	Cell line	HCT116	PRO-cap	ENCFF518CRB
chr5:132426665-132426774	Sample-01-0337	Sample-01-03371663	Homo sapiens	Foreskin	Cell line	HaCaT	CAGE	GSM5403671
chr5:132426665-132427009	Sample-01-0185	Sample-01-018508203	Homo sapiens	Colon	Cell line	HCT116	PRO-cap	ENCFF771XAP
chr5:132426681-132426712	Sample-01-0011	Sample-01-00111844	Homo sapiens	Bone marrow	Cell line	GM12878	CAGE	ENCFF000TWE
chr5:132426692-132426739	Sample-01-0096	Sample-01-00965430	Homo sapiens	Colon	Cell line	HCT116	PRO-cap	ENCFF133AFK
chr5:132426694-132426840	Sample-01-0336	Sample-01-03362510	Homo sapiens	Foreskin	Cell line	HaCaT	CAGE	GSM5403668
chr5:132426696-132426843	Sample-01-0477	Sample-01-047710504	Homo sapiens	Lymph	Cell line	lymphoblastoid cell line	PRO-Cap	GSM3004664
chr5:132426698-132426841	Sample-01-0483	Sample-01-048314800	Homo sapiens	Lymph	Cell line	lymphoblastoid cell line	PRO-Cap	GSM3004670
chr5:132426703-132426777	Sample-01-0517	Sample-01-051711181	Homo sapiens	Lymph	Cell line	lymphoblastoid cell line	PRO-Cap	GSM3004706
chr5:132426703-132426840	Sample-01-0009	Sample-01-00091889	Homo sapiens	Embryo	In vitro differentiated cells	hematopoietic multipotent progenitor cell	CAGE	ENCFF000TVA
chr5:132426703-132426841	Sample-01-0472	Sample-01-047210196	Homo sapiens	Lymph	Cell line	lymphoblastoid cell line	PRO-Cap	GSM3004659
chr5:132426704-132426757	Sample-01-0223	Sample-01-022315958	Homo sapiens	Colorectum	Cell line	DLD-1	PRO-Seq	GSM4296314
chr5:132426705-132426849	Sample-01-0828	Sample-01-082813483	Homo sapiens	Bone marrow	Cell line	genome edited K562	mNET-seq	GSM4836455
chr5:132426762-132426854	Sample-01-0794	Sample-01-079410026	Homo sapiens	Lymph	Cell line	Lymphoblastoid cell line	PRO-Seq	GSM3004715
chr5:132426770-132426863	Sample-01-0479	Sample-01-047919253	Homo sapiens	Lymph	Cell line	lymphoblastoid cell line	PRO-Cap	GSM3004666
chr5:132426771-132426844	Sample-01-0490	Sample-01-049019262	Homo sapiens	Lymph	Cell line	lymphoblastoid cell line	PRO-Cap	GSM3004677
chr5:132426778-132426841	Sample-01-0517	Sample-01-051711182	Homo sapiens	Lymph	Cell line	lymphoblastoid cell line	PRO-Cap	GSM3004706
chr5:132426778-132426843	Sample-01-0519	Sample-01-051914255	Homo sapiens	Lymph	Cell line	lymphoblastoid cell line	PRO-Cap	GSM3004708
chr5:132426782-132426841	Sample-01-0488	Sample-01-048816956	Homo sapiens	Lymph	Cell line	lymphoblastoid cell line	PRO-Cap	GSM3004675
chr5:132426782-132426892	Sample-01-0504	Sample-01-050418212	Homo sapiens	Lymph	Cell line	lymphoblastoid cell line	PRO-Cap	GSM3004691
chr5:132426805-132426868	Sample-01-0250	Sample-01-025056758	Homo sapiens	Bone marrow	Cell line	K562	mNET-seq	GSM4471397
chr5:132426824-132426876	Sample-01-0645	Sample-01-064537251	Homo sapiens	Bone marrow	Cell line	K562	mNET-seq	GSM3518119
chr5:132426881-132427106	Sample-01-0238	Sample-01-023834444	Homo sapiens	Colorectum	Cell line	DLD-1	PRO-Cap	GSM4296337
chr5:132426900-132427004	Sample-01-0239	Sample-01-023933203	Homo sapiens	Colorectum	Cell line	DLD-1	PRO-Cap	GSM4296338
chr5:132426904-132427026	Sample-01-0512	Sample-01-051220684	Homo sapiens	Lymph	Cell line	lymphoblastoid cell line	PRO-Cap	GSM3004700
chr5:132426909-132426969	Sample-01-0235	Sample-01-02357458	Homo sapiens	Colorectum	Cell line	DLD-1	PRO-Seq	GSM4296331
chr5:132426918-132427096	Sample-01-0481	Sample-01-048118047	Homo sapiens	Lymph	Cell line	lymphoblastoid cell line	PRO-Cap	GSM3004668
chr5:132426921-132427253	Sample-01-0498	Sample-01-049818248	Homo sapiens	Lymph	Cell line	lymphoblastoid cell line	PRO-Cap	GSM3004685
chr5:132426925-132427003	Sample-01-0496	Sample-01-049616027	Homo sapiens	Lymph	Cell line	lymphoblastoid cell line	PRO-Cap	GSM3004683
chr5:132426929-132426991	Sample-01-0515	Sample-01-051515567	Homo sapiens	Lymph	Cell line	lymphoblastoid cell line	PRO-Cap	GSM3004703
chr5:132426929-132427318	Sample-01-0487	Sample-01-048716742	Homo sapiens	Lymph	Cell line	lymphoblastoid cell line	PRO-Cap	GSM3004674
chr5:132426929-132427357	Sample-01-0500	Sample-01-050019634	Homo sapiens	Lymph	Cell line	lymphoblastoid cell line	PRO-Cap	GSM3004687
chr5:132426930-132426999	Sample-01-0234	Sample-01-023409024	Homo sapiens	Colorectum	Cell line	DLD-1	PRO-Seq	GSM4296330
chr5:132426931-132427045	Sample-01-0499	Sample-01-049918738	Homo sapiens	Lymph	Cell line	lymphoblastoid cell line	PRO-Cap	GSM3004686
chr5:132426932-132427182	Sample-01-0545	Sample-01-054542638	Homo sapiens	Bone marrow	Primary cell	CD4 T cell	BruChase-seq	GSM3113180
chr5:132426933-132427003	Sample-01-0170	Sample-01-017010589	Homo sapiens	Colon	Cell line	HCT116	PRO-cap	ENCFF567NGK
chr5:132426933-132427260	Sample-01-0474	Sample-01-047413217	Homo sapiens	Lymph	Cell line	lymphoblastoid cell line	PRO-Cap	GSM3004661
chr5:132426939-132426999	Sample-01-0827	Sample-01-082711250	Homo sapiens	Bone marrow	Cell line	genome edited K562	mNET-seq	GSM4836454
chr5:132426940-132427005	Sample-01-0490	Sample-01-049019263	Homo sapiens	Lymph	Cell line	lymphoblastoid cell line	PRO-Cap	GSM3004677
chr5:132426941-132427363	Sample-01-0501	Sample-01-050118439	Homo sapiens	Lymph	Cell line	lymphoblastoid cell line	PRO-Cap	GSM3004688
chr5:132426945-132426992	Sample-01-0488	Sample-01-048816957	Homo sapiens	Lymph	Cell line	lymphoblastoid cell line	PRO-Cap	GSM3004675
chr5:132426945-132427009	Sample-01-0484	Sample-01-048419779	Homo sapiens	Lymph	Cell line	lymphoblastoid cell line	PRO-Cap	GSM3004671
chr5:132426945-132427024	Sample-01-0789	Sample-01-078919470	Homo sapiens	Bone marrow	Primary cell	B cell	PRO-Cap	GSM3004650
chr5:132426945-132427096	Sample-01-0786	Sample-01-078621866	Homo sapiens	Bone marrow	Primary cell	B cell	PRO-Cap	GSM3004647
chr5:132426949-132427096	Sample-01-0511	Sample-01-051114579	Homo sapiens	Lymph	Cell line	lymphoblastoid cell line	PRO-Cap	GSM3004699
chr5:132426954-132427035	Sample-01-0797	Sample-01-07973064	Homo sapiens	Lymph	Cell line	Lymphoblastoid cell line	PRO-Seq	GSM3004720
chr5:132426955-132427005	Sample-01-0473	Sample-01-047312152	Homo sapiens	Lymph	Cell line	lymphoblastoid cell line	PRO-Cap	GSM3004660
chr5:132426956-132426983	Sample-01-0485	Sample-01-048515422	Homo sapiens	Lymph	Cell line	lymphoblastoid cell line	PRO-Cap	GSM3004672
chr5:132426956-132427192	Sample-01-0480	Sample-01-048019062	Homo sapiens	Lymph	Cell line	lymphoblastoid cell line	PRO-Cap	GSM3004667
chr5:132426956-132427267	Sample-01-0517	Sample-01-051711183	Homo sapiens	Lymph	Cell line	lymphoblastoid cell line	PRO-Cap	GSM3004706
chr5:132426958-132427002	Sample-01-0470	Sample-01-047013339	Homo sapiens	Lymph	Cell line	lymphoblastoid cell line	PRO-Cap	GSM3004657
chr5:132426960-132427005	Sample-01-0510	Sample-01-05107218	Homo sapiens	Lymph	Cell line	lymphoblastoid cell line	PRO-Cap	GSM3004698
chr5:132426964-132426977	Sample-01-0825	Sample-01-082512593	Homo sapiens	Bone marrow	Cell line	genome edited K562	mNET-seq	GSM4836450
chr5:132426971-132427190	Sample-01-0135	Sample-01-013516773	Homo sapiens	Colon	Cell line	HCT116	Bru-seq	ENCFF407XNP
chr5:132426983-132427000	Sample-01-0096	Sample-01-00965431	Homo sapiens	Colon	Cell line	HCT116	PRO-cap	ENCFF133AFK
chr5:132426983-132427002	Sample-01-0132	Sample-01-013208928	Homo sapiens	Colon	Cell line	HCT116	PRO-cap	ENCFF387MAO
chr5:132426988-132427229	Sample-01-0514	Sample-01-051416284	Homo sapiens	Lymph	Cell line	lymphoblastoid cell line	PRO-Cap	GSM3004702
chr5:132426993-132427174	Sample-01-0515	Sample-01-051515568	Homo sapiens	Lymph	Cell line	lymphoblastoid cell line	PRO-Cap	GSM3004703
chr5:132427030-132427184	Sample-01-0799	Sample-01-07994429	Homo sapiens	Lymph	Cell line	Lymphoblastoid cell line	PRO-Seq	GSM3004722
chr5:132427042-132427205	Sample-01-0526	Sample-01-05263297	Homo sapiens	Lymph	Cell line	lymphoblastoid cell line	PRO-Seq	GSM3004718
chr5:132427230-132427426	Sample-01-0795	Sample-01-079519985	Homo sapiens	Lymph	Cell line	Lymphoblastoid cell line	PRO-Seq	GSM3004716
chr5:132427331-132427552	Sample-01-0787	Sample-01-078729428	Homo sapiens	Bone marrow	Primary cell	B cell	PRO-Cap	GSM3004648
chr5:132427342-132427450	Sample-01-0799	Sample-01-07994430	Homo sapiens	Lymph	Cell line	Lymphoblastoid cell line	PRO-Seq	GSM3004722
chr5:132427362-132427546	Sample-01-0785	Sample-01-078522534	Homo sapiens	Bone marrow	Primary cell	B cell	PRO-Cap	GSM3004646
chr5:132427363-132427649	Sample-01-0539	Sample-01-053912701	Homo sapiens	Bone marrow	Primary cell	Resting CD4 T cells	Bru-Seq	GSM3113167
chr5:132427366-132427667	Sample-01-0791	Sample-01-079122922	Homo sapiens	Bone marrow	Primary cell	B cell	PRO-Cap	GSM3004652
chr5:132427370-132427668	Sample-01-0494	Sample-01-049419753	Homo sapiens	Lymph	Cell line	lymphoblastoid cell line	PRO-Cap	GSM3004681
chr5:132427371-132427548	Sample-01-0474	Sample-01-047413218	Homo sapiens	Lymph	Cell line	lymphoblastoid cell line	PRO-Cap	GSM3004661
chr5:132427371-132427567	Sample-01-0790	Sample-01-079021394	Homo sapiens	Bone marrow	Primary cell	B cell	PRO-Cap	GSM3004651
chr5:132427372-132427547	Sample-01-0499	Sample-01-049918739	Homo sapiens	Lymph	Cell line	lymphoblastoid cell line	PRO-Cap	GSM3004686
chr5:132427375-132427569	Sample-01-0239	Sample-01-023933204	Homo sapiens	Colorectum	Cell line	DLD-1	PRO-Cap	GSM4296338
chr5:132427375-132427601	Sample-01-0238	Sample-01-023834445	Homo sapiens	Colorectum	Cell line	DLD-1	PRO-Cap	GSM4296337
chr5:132427379-132427570	Sample-01-0471	Sample-01-047115088	Homo sapiens	Lymph	Cell line	lymphoblastoid cell line	PRO-Cap	GSM3004658
chr5:132427381-132427567	Sample-01-0511	Sample-01-051114580	Homo sapiens	Lymph	Cell line	lymphoblastoid cell line	PRO-Cap	GSM3004699
chr5:132427381-132427625	Sample-01-0498	Sample-01-049818249	Homo sapiens	Lymph	Cell line	lymphoblastoid cell line	PRO-Cap	GSM3004685
chr5:132427385-132427563	Sample-01-0516	Sample-01-051612048	Homo sapiens	Lymph	Cell line	lymphoblastoid cell line	PRO-Cap	GSM3004704
chr5:132427385-132427564	Sample-01-0512	Sample-01-051220685	Homo sapiens	Lymph	Cell line	lymphoblastoid cell line	PRO-Cap	GSM3004700
chr5:132427386-132427546	Sample-01-0476	Sample-01-047612421	Homo sapiens	Lymph	Cell line	lymphoblastoid cell line	PRO-Cap	GSM3004663
chr5:132427387-132427546	Sample-01-0484	Sample-01-048419780	Homo sapiens	Lymph	Cell line	lymphoblastoid cell line	PRO-Cap	GSM3004671
chr5:132427387-132427546	Sample-01-0518	Sample-01-051809129	Homo sapiens	Lymph	Cell line	lymphoblastoid cell line	PRO-Cap	GSM3004707
chr5:132427387-132427546	Sample-01-0519	Sample-01-051914256	Homo sapiens	Lymph	Cell line	lymphoblastoid cell line	PRO-Cap	GSM3004708
chr5:132427387-132427548	Sample-01-0479	Sample-01-047919254	Homo sapiens	Lymph	Cell line	lymphoblastoid cell line	PRO-Cap	GSM3004666
chr5:132427387-132427552	Sample-01-0490	Sample-01-049019264	Homo sapiens	Lymph	Cell line	lymphoblastoid cell line	PRO-Cap	GSM3004677
chr5:132427387-132427553	Sample-01-0788	Sample-01-078820788	Homo sapiens	Bone marrow	Primary cell	B cell	PRO-Cap	GSM3004649
chr5:132427387-132427563	Sample-01-0495	Sample-01-049518480	Homo sapiens	Lymph	Cell line	lymphoblastoid cell line	PRO-Cap	GSM3004682
chr5:132427389-132427546	Sample-01-0493	Sample-01-049314299	Homo sapiens	Lymph	Cell line	lymphoblastoid cell line	PRO-Cap	GSM3004680
chr5:132427391-132427488	Sample-01-0159	Sample-01-015922272	Homo sapiens	Bone marrow	Cell line	GM12878	BruUV-seq	ENCFF524FEM
chr5:132427391-132427605	Sample-01-0507	Sample-01-05077606	Homo sapiens	Lymph	Cell line	lymphoblastoid cell line	PRO-Cap	GSM3004694
chr5:132427396-132427563	Sample-01-0792	Sample-01-079222958	Homo sapiens	Bone marrow	Primary cell	B cell	PRO-Cap	GSM3004653
chr5:132427399-132427555	Sample-01-0524	Sample-01-052413516	Homo sapiens	Lymph	Cell line	lymphoblastoid cell line	PRO-Cap	GSM3004713
chr5:132427399-132427559	Sample-01-0489	Sample-01-048922857	Homo sapiens	Lymph	Cell line	lymphoblastoid cell line	PRO-Cap	GSM3004676
chr5:132427399-132427563	Sample-01-0497	Sample-01-049716390	Homo sapiens	Lymph	Cell line	lymphoblastoid cell line	PRO-Cap	GSM3004684
chr5:132427402-132427554	Sample-01-0488	Sample-01-048816958	Homo sapiens	Lymph	Cell line	lymphoblastoid cell line	PRO-Cap	GSM3004675
chr5:132427402-132427563	Sample-01-0500	Sample-01-050019635	Homo sapiens	Lymph	Cell line	lymphoblastoid cell line	PRO-Cap	GSM3004687
chr5:132427402-132427704	Sample-01-0486	Sample-01-048618944	Homo sapiens	Lymph	Cell line	lymphoblastoid cell line	PRO-Cap	GSM3004673
chr5:132427403-132427673	Sample-01-0510	Sample-01-05107219	Homo sapiens	Lymph	Cell line	lymphoblastoid cell line	PRO-Cap	GSM3004698
chr5:132427404-132427552	Sample-01-0793	Sample-01-079328541	Homo sapiens	Bone marrow	Primary cell	B cell	PRO-Cap	GSM3004654
chr5:132427405-132427546	Sample-01-0491	Sample-01-049118477	Homo sapiens	Lymph	Cell line	lymphoblastoid cell line	PRO-Cap	GSM3004678
chr5:132427406-132427552	Sample-01-0478	Sample-01-047812932	Homo sapiens	Lymph	Cell line	lymphoblastoid cell line	PRO-Cap	GSM3004665
chr5:132427406-132427663	Sample-01-0492	Sample-01-049218114	Homo sapiens	Lymph	Cell line	lymphoblastoid cell line	PRO-Cap	GSM3004679
chr5:132427407-132427552	Sample-01-0469	Sample-01-046916335	Homo sapiens	Lymph	Cell line	lymphoblastoid cell line	PRO-Cap	GSM3004656
chr5:132427407-132427559	Sample-01-0502	Sample-01-050218973	Homo sapiens	Lymph	Cell line	lymphoblastoid cell line	PRO-Cap	GSM3004689
chr5:132427407-132427559	Sample-01-0786	Sample-01-078621867	Homo sapiens	Bone marrow	Primary cell	B cell	PRO-Cap	GSM3004647
chr5:132427407-132427563	Sample-01-0481	Sample-01-048118048	Homo sapiens	Lymph	Cell line	lymphoblastoid cell line	PRO-Cap	GSM3004668
chr5:132427408-132427547	Sample-01-0496	Sample-01-049616028	Homo sapiens	Lymph	Cell line	lymphoblastoid cell line	PRO-Cap	GSM3004683
chr5:132427408-132427547	Sample-01-0508	Sample-01-050808586	Homo sapiens	Lymph	Cell line	lymphoblastoid cell line	PRO-Cap	GSM3004695
chr5:132427408-132427547	Sample-01-0789	Sample-01-078919471	Homo sapiens	Bone marrow	Primary cell	B cell	PRO-Cap	GSM3004650
chr5:132427408-132427548	Sample-01-0487	Sample-01-048716743	Homo sapiens	Lymph	Cell line	lymphoblastoid cell line	PRO-Cap	GSM3004674
chr5:132427408-132427550	Sample-01-0483	Sample-01-048314801	Homo sapiens	Lymph	Cell line	lymphoblastoid cell line	PRO-Cap	GSM3004670
chr5:132427408-132427552	Sample-01-0506	Sample-01-050615523	Homo sapiens	Lymph	Cell line	lymphoblastoid cell line	PRO-Cap	GSM3004693
chr5:132427408-132427563	Sample-01-0480	Sample-01-048019063	Homo sapiens	Lymph	Cell line	lymphoblastoid cell line	PRO-Cap	GSM3004667
chr5:132427408-132427563	Sample-01-0522	Sample-01-052211097	Homo sapiens	Lymph	Cell line	lymphoblastoid cell line	PRO-Cap	GSM3004711
chr5:132427409-132427561	Sample-01-0470	Sample-01-047013340	Homo sapiens	Lymph	Cell line	lymphoblastoid cell line	PRO-Cap	GSM3004657
chr5:132427411-132427552	Sample-01-0505	Sample-01-05057608	Homo sapiens	Lymph	Cell line	lymphoblastoid cell line	PRO-Cap	GSM3004692
chr5:132427412-132427546	Sample-01-0501	Sample-01-050118440	Homo sapiens	Lymph	Cell line	lymphoblastoid cell line	PRO-Cap	GSM3004688
chr5:132427413-132427539	Sample-01-0477	Sample-01-047710505	Homo sapiens	Lymph	Cell line	lymphoblastoid cell line	PRO-Cap	GSM3004664
chr5:132427413-132427546	Sample-01-0520	Sample-01-052007628	Homo sapiens	Lymph	Cell line	lymphoblastoid cell line	PRO-Cap	GSM3004709
chr5:132427413-132427546	Sample-01-0521	Sample-01-052109620	Homo sapiens	Lymph	Cell line	lymphoblastoid cell line	PRO-Cap	GSM3004710
chr5:132427413-132427548	Sample-01-0473	Sample-01-047312153	Homo sapiens	Lymph	Cell line	lymphoblastoid cell line	PRO-Cap	GSM3004660
chr5:132427413-132427548	Sample-01-0485	Sample-01-048515423	Homo sapiens	Lymph	Cell line	lymphoblastoid cell line	PRO-Cap	GSM3004672
chr5:132427413-132427552	Sample-01-0504	Sample-01-050418213	Homo sapiens	Lymph	Cell line	lymphoblastoid cell line	PRO-Cap	GSM3004691
chr5:132427413-132427552	Sample-01-0514	Sample-01-051416285	Homo sapiens	Lymph	Cell line	lymphoblastoid cell line	PRO-Cap	GSM3004702
chr5:132427413-132427555	Sample-01-0517	Sample-01-051711184	Homo sapiens	Lymph	Cell line	lymphoblastoid cell line	PRO-Cap	GSM3004706
chr5:132427413-132427592	Sample-01-0013	Sample-01-00134509	Homo sapiens	Bone marrow	Cell line	GM12878	CAGE	ENCFF000TXA
chr5:132427415-132427630	Sample-01-0523	Sample-01-05236773	Homo sapiens	Lymph	Cell line	lymphoblastoid cell line	PRO-Cap	GSM3004712
chr5:132427437-132427549	Sample-01-0503	Sample-01-050315295	Homo sapiens	Lymph	Cell line	lymphoblastoid cell line	PRO-Cap	GSM3004690
chr5:132427437-132427559	Sample-01-0515	Sample-01-051515569	Homo sapiens	Lymph	Cell line	lymphoblastoid cell line	PRO-Cap	GSM3004703
chr5:132427441-132427549	Sample-01-0658	Sample-01-06581152	Homo sapiens	Lympha	Cell line	BCBL1	RAMPAGE	GSM3724864
chr5:132427448-132427660	Sample-01-0472	Sample-01-047210197	Homo sapiens	Lymph	Cell line	lymphoblastoid cell line	PRO-Cap	GSM3004659
chr5:132427499-132427753	Sample-01-0159	Sample-01-015922273	Homo sapiens	Bone marrow	Cell line	GM12878	BruUV-seq	ENCFF524FEM
chr5:132427526-132427565	Sample-01-0663	Sample-01-06630726	Homo sapiens	Lympha	Cell line	BCBL1	RAMPAGE	GSM3724874
chr5:132427546-132427824	Sample-01-0799	Sample-01-07994431	Homo sapiens	Lymph	Cell line	Lymphoblastoid cell line	PRO-Seq	GSM3004722
chr5:132427630-132427859	Sample-01-0238	Sample-01-023834446	Homo sapiens	Colorectum	Cell line	DLD-1	PRO-Cap	GSM4296337
chr5:132427683-132427990	Sample-01-0794	Sample-01-079410027	Homo sapiens	Lymph	Cell line	Lymphoblastoid cell line	PRO-Seq	GSM3004715
chr5:132427718-132427827	Sample-01-0408	Sample-01-040822074	Homo sapiens	Prostate	Cell line	LNCaP	PRO-Cap	GSM5942524
chr5:132427915-132427944	Sample-01-0360	Sample-01-0360120549	Homo sapiens	Foreskin	Primary cell	HFF	PRO-Seq	GSM5623307
chr5:132427924-132428114	Sample-01-0224	Sample-01-022435007	Homo sapiens	Colorectum	Cell line	DLD-1	PRO-Seq	GSM4296315
chr5:132427950-132428208	Sample-01-0796	Sample-01-079621490	Homo sapiens	Lymph	Cell line	Lymphoblastoid cell line	PRO-Seq	GSM3004717
chr5:132428038-132428071	Sample-01-0512	Sample-01-051220686	Homo sapiens	Lymph	Cell line	lymphoblastoid cell line	PRO-Cap	GSM3004700
chr5:132428039-132428085	Sample-01-0489	Sample-01-048922858	Homo sapiens	Lymph	Cell line	lymphoblastoid cell line	PRO-Cap	GSM3004676
chr5:132428072-132428378	Sample-01-0351	Sample-01-035122938	Homo sapiens	Bone marrow	Cell line	GM12878	GRO-Seq	GSM1480326
chr5:132428077-132428343	Sample-01-0791	Sample-01-079122923	Homo sapiens	Bone marrow	Primary cell	B cell	PRO-Cap	GSM3004652
chr5:132428108-132428207	Sample-01-0793	Sample-01-079328542	Homo sapiens	Bone marrow	Primary cell	B cell	PRO-Cap	GSM3004654
chr5:132428126-132428247	Sample-01-0787	Sample-01-078729429	Homo sapiens	Bone marrow	Primary cell	B cell	PRO-Cap	GSM3004648
chr5:132428295-132428352	Sample-01-0653	Sample-01-0653168075	Homo sapiens	Foreskin	Cell line	HFF	PRO-seq
chr5:132428495-132428559	Sample-01-0362	Sample-01-0362091143	Homo sapiens	Foreskin	Primary cell	HFF	PRO-Seq	GSM5623309
chr5:132428517-132428779	Sample-01-0544	Sample-01-054442717	Homo sapiens	Bone marrow	Primary cell	CD4 T cell	Bru-Seq	GSM3113179
chr5:132428518-132428540	Sample-01-0797	Sample-01-07973065	Homo sapiens	Lymph	Cell line	Lymphoblastoid cell line	PRO-Seq	GSM3004720
chr5:132428697-132428952	Sample-01-0250	Sample-01-025056759	Homo sapiens	Bone marrow	Cell line	K562	mNET-seq	GSM4471397
chr5:132428730-132428834	Sample-01-0362	Sample-01-0362091144	Homo sapiens	Foreskin	Primary cell	HFF	PRO-Seq	GSM5623309
chr5:132428760-132428964	Sample-01-0160	Sample-01-016074395	Homo sapiens	Colon	Cell line	HCT116	PRO-seq	ENCFF529CJM
chr5:132429136-132429323	Sample-01-0795	Sample-01-079519986	Homo sapiens	Lymph	Cell line	Lymphoblastoid cell line	PRO-Seq	GSM3004716
chr5:132429227-132429273	Sample-01-0737	Sample-01-0737252188	Homo sapiens	Foreskin	Cell line	HFF	PRO-Seq	GSM5623305
chr5:132429672-132429700	Sample-01-0321	Sample-01-032112190	Homo sapiens	Eye	Cell line	RPE1-iCas9	Bru-Seq	GSM5014881
chr5:132429864-132430003	Sample-01-0139	Sample-01-013914011	Homo sapiens	Colon	Cell line	HCT116	Bru-seq	ENCFF420AKC
chr5:132430064-132430280	Sample-01-0793	Sample-01-079328543	Homo sapiens	Bone marrow	Primary cell	B cell	PRO-Cap	GSM3004654
chr5:132430077-132430283	Sample-01-0792	Sample-01-079222959	Homo sapiens	Bone marrow	Primary cell	B cell	PRO-Cap	GSM3004653
chr5:132430077-132430288	Sample-01-0469	Sample-01-046916336	Homo sapiens	Lymph	Cell line	lymphoblastoid cell line	PRO-Cap	GSM3004656
chr5:132430077-132430330	Sample-01-0490	Sample-01-049019265	Homo sapiens	Lymph	Cell line	lymphoblastoid cell line	PRO-Cap	GSM3004677
chr5:132430086-132430287	Sample-01-0486	Sample-01-048618945	Homo sapiens	Lymph	Cell line	lymphoblastoid cell line	PRO-Cap	GSM3004673
chr5:132430122-132430276	Sample-01-0521	Sample-01-052109621	Homo sapiens	Lymph	Cell line	lymphoblastoid cell line	PRO-Cap	GSM3004710
chr5:132430122-132430276	Sample-01-0787	Sample-01-078729430	Homo sapiens	Bone marrow	Primary cell	B cell	PRO-Cap	GSM3004648
chr5:132430122-132430277	Sample-01-0492	Sample-01-049218115	Homo sapiens	Lymph	Cell line	lymphoblastoid cell line	PRO-Cap	GSM3004679
chr5:132430122-132430278	Sample-01-0496	Sample-01-049616029	Homo sapiens	Lymph	Cell line	lymphoblastoid cell line	PRO-Cap	GSM3004683
chr5:132430122-132430279	Sample-01-0786	Sample-01-078621868	Homo sapiens	Bone marrow	Primary cell	B cell	PRO-Cap	GSM3004647
chr5:132430122-132430292	Sample-01-0471	Sample-01-047115089	Homo sapiens	Lymph	Cell line	lymphoblastoid cell line	PRO-Cap	GSM3004658
chr5:132430126-132430278	Sample-01-0785	Sample-01-078522535	Homo sapiens	Bone marrow	Primary cell	B cell	PRO-Cap	GSM3004646
chr5:132430190-132430278	Sample-01-0485	Sample-01-048515424	Homo sapiens	Lymph	Cell line	lymphoblastoid cell line	PRO-Cap	GSM3004672
chr5:132430194-132430277	Sample-01-0512	Sample-01-051220687	Homo sapiens	Lymph	Cell line	lymphoblastoid cell line	PRO-Cap	GSM3004700
chr5:132430216-132430276	Sample-01-0498	Sample-01-049818250	Homo sapiens	Lymph	Cell line	lymphoblastoid cell line	PRO-Cap	GSM3004685
chr5:132430216-132430300	Sample-01-0494	Sample-01-049419754	Homo sapiens	Lymph	Cell line	lymphoblastoid cell line	PRO-Cap	GSM3004681
chr5:132430233-132430287	Sample-01-0493	Sample-01-049314300	Homo sapiens	Lymph	Cell line	lymphoblastoid cell line	PRO-Cap	GSM3004680
chr5:132430502-132430600	Sample-01-0159	Sample-01-015922274	Homo sapiens	Bone marrow	Cell line	GM12878	BruUV-seq	ENCFF524FEM
chr5:132430618-132430867	Sample-01-0159	Sample-01-015922275	Homo sapiens	Bone marrow	Cell line	GM12878	BruUV-seq	ENCFF524FEM
chr5:132430785-132430814	Sample-01-0653	Sample-01-0653168076	Homo sapiens	Foreskin	Cell line	HFF	PRO-seq
chr5:132430873-132430949	Sample-01-0360	Sample-01-0360120550	Homo sapiens	Foreskin	Primary cell	HFF	PRO-Seq	GSM5623307
chr5:132430897-132431034	Sample-01-0159	Sample-01-015922276	Homo sapiens	Bone marrow	Cell line	GM12878	BruUV-seq	ENCFF524FEM
chr5:132431070-132431278	Sample-01-0672	Sample-01-06726363	Homo sapiens	Bone marrow	Cell line	GM12878	Bru-Seq	GSM3861520
chr5:132431707-132431881	Sample-01-0362	Sample-01-0362091145	Homo sapiens	Foreskin	Primary cell	HFF	PRO-Seq	GSM5623309
chr5:132431740-132431799	Sample-01-0452	Sample-01-045235990	Homo sapiens	Cervix	Cell line	HeLa	mNET-seq	GSM2856663
chr5:132432495-132432761	Sample-01-0206	Sample-01-02067573	Homo sapiens	Prostate	Cell line	PC-3	Bru-seq	ENCFF904ERS
chr5:132432523-132432563	Sample-01-0321	Sample-01-032112191	Homo sapiens	Eye	Cell line	RPE1-iCas9	Bru-Seq	GSM5014881
chr5:132432911-132433154	Sample-01-0224	Sample-01-022435008	Homo sapiens	Colorectum	Cell line	DLD-1	PRO-Seq	GSM4296315
chr5:132432925-132432979	Sample-01-0737	Sample-01-0737252189	Homo sapiens	Foreskin	Cell line	HFF	PRO-Seq	GSM5623305
chr5:132433766-132434030	Sample-01-0695	Sample-01-06954440	Homo sapiens	Brain	Cell line	U87	Bru-Seq	GSM3861570
chr5:132433949-132434346	Sample-01-0365	Sample-01-036561651	Homo sapiens	Foreskin	Primary cell	HFF	PRO-Seq	GSM5623313
chr5:132433961-132434152	Sample-01-0545	Sample-01-054542639	Homo sapiens	Bone marrow	Primary cell	CD4 T cell	BruChase-seq	GSM3113180
chr5:132434383-132434443	Sample-01-0211	Sample-01-02115469	Homo sapiens	Bone marrow	Cell line	GM12878	BruChase-seq	ENCFF948GRJ
chr5:132434516-132434810	Sample-01-0321	Sample-01-032112192	Homo sapiens	Eye	Cell line	RPE1-iCas9	Bru-Seq	GSM5014881
chr5:132434679-132434835	Sample-01-0544	Sample-01-054442718	Homo sapiens	Bone marrow	Primary cell	CD4 T cell	Bru-Seq	GSM3113179
chr5:132434774-132434791	Sample-01-0653	Sample-01-0653168077	Homo sapiens	Foreskin	Cell line	HFF	PRO-seq
chr5:132434786-132434919	Sample-01-0737	Sample-01-0737252190	Homo sapiens	Foreskin	Cell line	HFF	PRO-Seq	GSM5623305
chr5:132434804-132434810	Sample-01-0546	Sample-01-054656542	Homo sapiens	Bone marrow	Primary cell	CD4 T cell	BruChase-seq	GSM3113181
chr5:132434911-132434971	Sample-01-0362	Sample-01-0362091146	Homo sapiens	Foreskin	Primary cell	HFF	PRO-Seq	GSM5623309
chr5:132435038-132435134	Sample-01-0545	Sample-01-054542640	Homo sapiens	Bone marrow	Primary cell	CD4 T cell	BruChase-seq	GSM3113180
chr5:132435106-132435306	Sample-01-0540	Sample-01-054009680	Homo sapiens	Bone marrow	Primary cell	Resting CD4 T cells	BruChase-seq	GSM3113169
chr5:132435285-132435466	Sample-01-0362	Sample-01-0362091147	Homo sapiens	Foreskin	Primary cell	HFF	PRO-Seq	GSM5623309
chr5:132435523-132435611	Sample-01-0351	Sample-01-035122939	Homo sapiens	Bone marrow	Cell line	GM12878	GRO-Seq	GSM1480326
chr5:132435681-132435894	Sample-01-0321	Sample-01-032112193	Homo sapiens	Eye	Cell line	RPE1-iCas9	Bru-Seq	GSM5014881
chr5:132435822-132435933	Sample-01-0076	Sample-01-00766833	Homo sapiens	Lung	Cell line	PC-9	Bru-seq	ENCFF017EHL
chr5:132435990-132436268	Sample-01-0544	Sample-01-054442719	Homo sapiens	Bone marrow	Primary cell	CD4 T cell	Bru-Seq	GSM3113179
chr5:132436173-132436238	Sample-01-0792	Sample-01-079222960	Homo sapiens	Bone marrow	Primary cell	B cell	PRO-Cap	GSM3004653
chr5:132436182-132436238	Sample-01-0786	Sample-01-078621869	Homo sapiens	Bone marrow	Primary cell	B cell	PRO-Cap	GSM3004647
chr5:132436190-132436459	Sample-01-0545	Sample-01-054542641	Homo sapiens	Bone marrow	Primary cell	CD4 T cell	BruChase-seq	GSM3113180
chr5:132436445-132436614	Sample-01-0211	Sample-01-02115470	Homo sapiens	Bone marrow	Cell line	GM12878	BruChase-seq	ENCFF948GRJ
chr5:132436730-132436885	Sample-01-0653	Sample-01-0653168078	Homo sapiens	Foreskin	Cell line	HFF	PRO-seq
chr5:132436876-132437174	Sample-01-0546	Sample-01-054656543	Homo sapiens	Bone marrow	Primary cell	CD4 T cell	BruChase-seq	GSM3113181
chr5:132436977-132437119	Sample-01-0796	Sample-01-079621491	Homo sapiens	Lymph	Cell line	Lymphoblastoid cell line	PRO-Seq	GSM3004717
chr5:132437632-132437911	Sample-01-0505	Sample-01-05057609	Homo sapiens	Lymph	Cell line	lymphoblastoid cell line	PRO-Cap	GSM3004692
chr5:132437659-132437847	Sample-01-0179	Sample-01-017909228	Homo sapiens	Bone marrow	Cell line	GM12878	Bru-seq	ENCFF643NIT
chr5:132437675-132437713	Sample-01-0285	Sample-01-028511282	Homo sapiens	Bone marrow	Cell line	K562	mNET-seq	GSM4836445
chr5:132437676-132437869	Sample-01-0351	Sample-01-035122940	Homo sapiens	Bone marrow	Cell line	GM12878	GRO-Seq	GSM1480326
chr5:132437694-132437732	Sample-01-0799	Sample-01-07994432	Homo sapiens	Lymph	Cell line	Lymphoblastoid cell line	PRO-Seq	GSM3004722
chr5:132437714-132437944	Sample-01-0495	Sample-01-049518481	Homo sapiens	Lymph	Cell line	lymphoblastoid cell line	PRO-Cap	GSM3004682
chr5:132437714-132437961	Sample-01-0793	Sample-01-079328544	Homo sapiens	Bone marrow	Primary cell	B cell	PRO-Cap	GSM3004654
chr5:132437717-132437881	Sample-01-0503	Sample-01-050315296	Homo sapiens	Lymph	Cell line	lymphoblastoid cell line	PRO-Cap	GSM3004690
chr5:132437717-132437918	Sample-01-0511	Sample-01-051114581	Homo sapiens	Lymph	Cell line	lymphoblastoid cell line	PRO-Cap	GSM3004699
chr5:132437717-132437920	Sample-01-0471	Sample-01-047115090	Homo sapiens	Lymph	Cell line	lymphoblastoid cell line	PRO-Cap	GSM3004658
chr5:132437717-132437959	Sample-01-0491	Sample-01-049118478	Homo sapiens	Lymph	Cell line	lymphoblastoid cell line	PRO-Cap	GSM3004678
chr5:132437718-132437908	Sample-01-0787	Sample-01-078729431	Homo sapiens	Bone marrow	Primary cell	B cell	PRO-Cap	GSM3004648
chr5:132437718-132437912	Sample-01-0078	Sample-01-007820669	Homo sapiens	Bone marrow	Cell line	K562	GRO-cap	ENCFF028THC
chr5:132437718-132437912	Sample-01-0348	Sample-01-034820636	Homo sapiens	Bone marrow	Cell line	K562	GRO-Cap	GSM1480321
chr5:132437718-132437916	Sample-01-0789	Sample-01-078919472	Homo sapiens	Bone marrow	Primary cell	B cell	PRO-Cap	GSM3004650
chr5:132437718-132437920	Sample-01-0786	Sample-01-078621870	Homo sapiens	Bone marrow	Primary cell	B cell	PRO-Cap	GSM3004647
chr5:132437718-132437940	Sample-01-0500	Sample-01-050019636	Homo sapiens	Lymph	Cell line	lymphoblastoid cell line	PRO-Cap	GSM3004687
chr5:132437718-132437977	Sample-01-0501	Sample-01-050118441	Homo sapiens	Lymph	Cell line	lymphoblastoid cell line	PRO-Cap	GSM3004688
chr5:132437722-132437960	Sample-01-0512	Sample-01-051220688	Homo sapiens	Lymph	Cell line	lymphoblastoid cell line	PRO-Cap	GSM3004700
chr5:132437723-132437959	Sample-01-0519	Sample-01-051914257	Homo sapiens	Lymph	Cell line	lymphoblastoid cell line	PRO-Cap	GSM3004708
chr5:132437723-132437960	Sample-01-0499	Sample-01-049918740	Homo sapiens	Lymph	Cell line	lymphoblastoid cell line	PRO-Cap	GSM3004686
chr5:132437725-132437940	Sample-01-0515	Sample-01-051515570	Homo sapiens	Lymph	Cell line	lymphoblastoid cell line	PRO-Cap	GSM3004703
chr5:132437726-132437927	Sample-01-0788	Sample-01-078820789	Homo sapiens	Bone marrow	Primary cell	B cell	PRO-Cap	GSM3004649
chr5:132437728-132437909	Sample-01-0524	Sample-01-052413517	Homo sapiens	Lymph	Cell line	lymphoblastoid cell line	PRO-Cap	GSM3004713
chr5:132437728-132437911	Sample-01-0087	Sample-01-008715945	Homo sapiens	Bone marrow	Cell line	GM12878	GRO-cap	ENCFF086APH
chr5:132437728-132437911	Sample-01-0349	Sample-01-034915945	Homo sapiens	Bone marrow	Cell line	GM12878	GRO-Cap	GSM1480323
chr5:132437728-132437930	Sample-01-0790	Sample-01-079021395	Homo sapiens	Bone marrow	Primary cell	B cell	PRO-Cap	GSM3004651
chr5:132437728-132437945	Sample-01-0483	Sample-01-048314802	Homo sapiens	Lymph	Cell line	lymphoblastoid cell line	PRO-Cap	GSM3004670
chr5:132437728-132437949	Sample-01-0479	Sample-01-047919255	Homo sapiens	Lymph	Cell line	lymphoblastoid cell line	PRO-Cap	GSM3004666
chr5:132437728-132437954	Sample-01-0792	Sample-01-079222961	Homo sapiens	Bone marrow	Primary cell	B cell	PRO-Cap	GSM3004653
chr5:132437732-132437967	Sample-01-0486	Sample-01-048618946	Homo sapiens	Lymph	Cell line	lymphoblastoid cell line	PRO-Cap	GSM3004673
chr5:132437735-132437938	Sample-01-0492	Sample-01-049218116	Homo sapiens	Lymph	Cell line	lymphoblastoid cell line	PRO-Cap	GSM3004679
chr5:132437736-132437908	Sample-01-0497	Sample-01-049716391	Homo sapiens	Lymph	Cell line	lymphoblastoid cell line	PRO-Cap	GSM3004684
chr5:132437736-132437960	Sample-01-0484	Sample-01-048419781	Homo sapiens	Lymph	Cell line	lymphoblastoid cell line	PRO-Cap	GSM3004671
chr5:132437737-132438138	Sample-01-0488	Sample-01-048816959	Homo sapiens	Lymph	Cell line	lymphoblastoid cell line	PRO-Cap	GSM3004675
chr5:132437738-132437949	Sample-01-0480	Sample-01-048019064	Homo sapiens	Lymph	Cell line	lymphoblastoid cell line	PRO-Cap	GSM3004667
chr5:132437742-132437916	Sample-01-0489	Sample-01-048922859	Homo sapiens	Lymph	Cell line	lymphoblastoid cell line	PRO-Cap	GSM3004676
chr5:132437743-132437910	Sample-01-0785	Sample-01-078522536	Homo sapiens	Bone marrow	Primary cell	B cell	PRO-Cap	GSM3004646
chr5:132437743-132437924	Sample-01-0485	Sample-01-048515425	Homo sapiens	Lymph	Cell line	lymphoblastoid cell line	PRO-Cap	GSM3004672
chr5:132437744-132437910	Sample-01-0472	Sample-01-047210198	Homo sapiens	Lymph	Cell line	lymphoblastoid cell line	PRO-Cap	GSM3004659
chr5:132437745-132437906	Sample-01-0508	Sample-01-050808587	Homo sapiens	Lymph	Cell line	lymphoblastoid cell line	PRO-Cap	GSM3004695
chr5:132437745-132437906	Sample-01-0510	Sample-01-05107220	Homo sapiens	Lymph	Cell line	lymphoblastoid cell line	PRO-Cap	GSM3004698
chr5:132437746-132437909	Sample-01-0498	Sample-01-049818251	Homo sapiens	Lymph	Cell line	lymphoblastoid cell line	PRO-Cap	GSM3004685
chr5:132437746-132437911	Sample-01-0474	Sample-01-047413219	Homo sapiens	Lymph	Cell line	lymphoblastoid cell line	PRO-Cap	GSM3004661
chr5:132437746-132437915	Sample-01-0482	Sample-01-048210783	Homo sapiens	Lymph	Cell line	lymphoblastoid cell line	PRO-Cap	GSM3004669
chr5:132437746-132437916	Sample-01-0502	Sample-01-050218974	Homo sapiens	Lymph	Cell line	lymphoblastoid cell line	PRO-Cap	GSM3004689
chr5:132437746-132437921	Sample-01-0506	Sample-01-050615524	Homo sapiens	Lymph	Cell line	lymphoblastoid cell line	PRO-Cap	GSM3004693
chr5:132437746-132437921	Sample-01-0523	Sample-01-05236774	Homo sapiens	Lymph	Cell line	lymphoblastoid cell line	PRO-Cap	GSM3004712
chr5:132437746-132437922	Sample-01-0522	Sample-01-052211098	Homo sapiens	Lymph	Cell line	lymphoblastoid cell line	PRO-Cap	GSM3004711
chr5:132437746-132437924	Sample-01-0481	Sample-01-048118049	Homo sapiens	Lymph	Cell line	lymphoblastoid cell line	PRO-Cap	GSM3004668
chr5:132437746-132437925	Sample-01-0509	Sample-01-050908827	Homo sapiens	Lymph	Cell line	lymphoblastoid cell line	PRO-Cap	GSM3004696
chr5:132437746-132437934	Sample-01-0487	Sample-01-048716744	Homo sapiens	Lymph	Cell line	lymphoblastoid cell line	PRO-Cap	GSM3004674
chr5:132437746-132437940	Sample-01-0496	Sample-01-049616030	Homo sapiens	Lymph	Cell line	lymphoblastoid cell line	PRO-Cap	GSM3004683
chr5:132437746-132437948	Sample-01-0504	Sample-01-050418214	Homo sapiens	Lymph	Cell line	lymphoblastoid cell line	PRO-Cap	GSM3004691
chr5:132437746-132437952	Sample-01-0478	Sample-01-047812933	Homo sapiens	Lymph	Cell line	lymphoblastoid cell line	PRO-Cap	GSM3004665
chr5:132437746-132437959	Sample-01-0477	Sample-01-047710506	Homo sapiens	Lymph	Cell line	lymphoblastoid cell line	PRO-Cap	GSM3004664
chr5:132437747-132437920	Sample-01-0490	Sample-01-049019266	Homo sapiens	Lymph	Cell line	lymphoblastoid cell line	PRO-Cap	GSM3004677
chr5:132437748-132437924	Sample-01-0514	Sample-01-051416286	Homo sapiens	Lymph	Cell line	lymphoblastoid cell line	PRO-Cap	GSM3004702
chr5:132437749-132437958	Sample-01-0494	Sample-01-049419755	Homo sapiens	Lymph	Cell line	lymphoblastoid cell line	PRO-Cap	GSM3004681
chr5:132437750-132437906	Sample-01-0520	Sample-01-052007629	Homo sapiens	Lymph	Cell line	lymphoblastoid cell line	PRO-Cap	GSM3004709
chr5:132437750-132437911	Sample-01-0518	Sample-01-051809130	Homo sapiens	Lymph	Cell line	lymphoblastoid cell line	PRO-Cap	GSM3004707
chr5:132437750-132437928	Sample-01-0469	Sample-01-046916337	Homo sapiens	Lymph	Cell line	lymphoblastoid cell line	PRO-Cap	GSM3004656
chr5:132437752-132437916	Sample-01-0473	Sample-01-047312154	Homo sapiens	Lymph	Cell line	lymphoblastoid cell line	PRO-Cap	GSM3004660
chr5:132437752-132437916	Sample-01-0475	Sample-01-047511144	Homo sapiens	Lymph	Cell line	lymphoblastoid cell line	PRO-Cap	GSM3004662
chr5:132437754-132437940	Sample-01-0516	Sample-01-051612049	Homo sapiens	Lymph	Cell line	lymphoblastoid cell line	PRO-Cap	GSM3004704
chr5:132437770-132437929	Sample-01-0513	Sample-01-051308816	Homo sapiens	Lymph	Cell line	lymphoblastoid cell line	PRO-Cap	GSM3004701
chr5:132437802-132437934	Sample-01-0476	Sample-01-047612422	Homo sapiens	Lymph	Cell line	lymphoblastoid cell line	PRO-Cap	GSM3004663
chr5:132437804-132437948	Sample-01-0791	Sample-01-079122924	Homo sapiens	Bone marrow	Primary cell	B cell	PRO-Cap	GSM3004652
chr5:132437886-132437956	Sample-01-0359	Sample-01-035918629	Homo sapiens	Foreskin	Primary cell	HFF	PRO-Seq	GSM5623306
chr5:132437887-132437961	Sample-01-0360	Sample-01-0360120551	Homo sapiens	Foreskin	Primary cell	HFF	PRO-Seq	GSM5623307
chr5:132437972-132438135	Sample-01-0489	Sample-01-048922860	Homo sapiens	Lymph	Cell line	lymphoblastoid cell line	PRO-Cap	GSM3004676
chr5:132437975-132438135	Sample-01-0498	Sample-01-049818252	Homo sapiens	Lymph	Cell line	lymphoblastoid cell line	PRO-Cap	GSM3004685
chr5:132437982-132438135	Sample-01-0519	Sample-01-051914258	Homo sapiens	Lymph	Cell line	lymphoblastoid cell line	PRO-Cap	GSM3004708
chr5:132437984-132438124	Sample-01-0087	Sample-01-008715946	Homo sapiens	Bone marrow	Cell line	GM12878	GRO-cap	ENCFF086APH
chr5:132437984-132438124	Sample-01-0349	Sample-01-034915946	Homo sapiens	Bone marrow	Cell line	GM12878	GRO-Cap	GSM1480323
chr5:132437991-132438135	Sample-01-0484	Sample-01-048419782	Homo sapiens	Lymph	Cell line	lymphoblastoid cell line	PRO-Cap	GSM3004671
chr5:132437999-132438135	Sample-01-0480	Sample-01-048019065	Homo sapiens	Lymph	Cell line	lymphoblastoid cell line	PRO-Cap	GSM3004667
chr5:132438000-132438135	Sample-01-0496	Sample-01-049616031	Homo sapiens	Lymph	Cell line	lymphoblastoid cell line	PRO-Cap	GSM3004683
chr5:132438001-132438110	Sample-01-0078	Sample-01-007820670	Homo sapiens	Bone marrow	Cell line	K562	GRO-cap	ENCFF028THC
chr5:132438001-132438110	Sample-01-0348	Sample-01-034820637	Homo sapiens	Bone marrow	Cell line	K562	GRO-Cap	GSM1480321
chr5:132438001-132438135	Sample-01-0472	Sample-01-047210199	Homo sapiens	Lymph	Cell line	lymphoblastoid cell line	PRO-Cap	GSM3004659
chr5:132438001-132438136	Sample-01-0501	Sample-01-050118442	Homo sapiens	Lymph	Cell line	lymphoblastoid cell line	PRO-Cap	GSM3004688
chr5:132438033-132438223	Sample-01-0120	Sample-01-012015952	Homo sapiens	Colon	Cell line	HCT116	Bru-seq	ENCFF305EPD
chr5:132438130-132438150	Sample-01-0787	Sample-01-078729432	Homo sapiens	Bone marrow	Primary cell	B cell	PRO-Cap	GSM3004648
chr5:132438211-132438555	Sample-01-0179	Sample-01-017909229	Homo sapiens	Bone marrow	Cell line	GM12878	Bru-seq	ENCFF643NIT
chr5:132438233-132438289	Sample-01-0737	Sample-01-0737252191	Homo sapiens	Foreskin	Cell line	HFF	PRO-Seq	GSM5623305
chr5:132438234-132438368	Sample-01-0539	Sample-01-053912702	Homo sapiens	Bone marrow	Primary cell	Resting CD4 T cells	Bru-Seq	GSM3113167
chr5:132438448-132438713	Sample-01-0653	Sample-01-0653168079	Homo sapiens	Foreskin	Cell line	HFF	PRO-seq
chr5:132438486-132438611	Sample-01-0542	Sample-01-054210033	Homo sapiens	Bone marrow	Primary cell	Activated CD4 T cells	BruChase-seq	GSM3113177
chr5:132438529-132438590	Sample-01-0159	Sample-01-015922277	Homo sapiens	Bone marrow	Cell line	GM12878	BruUV-seq	ENCFF524FEM
chr5:132438858-132438972	Sample-01-0546	Sample-01-054656544	Homo sapiens	Bone marrow	Primary cell	CD4 T cell	BruChase-seq	GSM3113181
chr5:132438913-132439008	Sample-01-0544	Sample-01-054442720	Homo sapiens	Bone marrow	Primary cell	CD4 T cell	Bru-Seq	GSM3113179
chr5:132438989-132439173	Sample-01-0672	Sample-01-06726364	Homo sapiens	Bone marrow	Cell line	GM12878	Bru-Seq	GSM3861520
chr5:132439122-132439362	Sample-01-0362	Sample-01-0362091148	Homo sapiens	Foreskin	Primary cell	HFF	PRO-Seq	GSM5623309
chr5:132439132-132439371	Sample-01-0766	Sample-01-07665110	Homo sapiens	Foreskin	Cell line	HF1	Bru-Seq	GSM1954441
chr5:132439329-132439415	Sample-01-0546	Sample-01-054656545	Homo sapiens	Bone marrow	Primary cell	CD4 T cell	BruChase-seq	GSM3113181
chr5:132439518-132439560	Sample-01-0360	Sample-01-0360120552	Homo sapiens	Foreskin	Primary cell	HFF	PRO-Seq	GSM5623307
chr5:132439581-132439657	Sample-01-0360	Sample-01-0360120553	Homo sapiens	Foreskin	Primary cell	HFF	PRO-Seq	GSM5623307
chr5:132439618-132439892	Sample-01-0546	Sample-01-054656546	Homo sapiens	Bone marrow	Primary cell	CD4 T cell	BruChase-seq	GSM3113181
chr5:132439827-132439861	Sample-01-0360	Sample-01-0360120554	Homo sapiens	Foreskin	Primary cell	HFF	PRO-Seq	GSM5623307
chr5:132439987-132440261	Sample-01-0546	Sample-01-054656547	Homo sapiens	Bone marrow	Primary cell	CD4 T cell	BruChase-seq	GSM3113181
chr5:132440292-132440580	Sample-01-0540	Sample-01-054009681	Homo sapiens	Bone marrow	Primary cell	Resting CD4 T cells	BruChase-seq	GSM3113169
chr5:132440788-132440962	Sample-01-0545	Sample-01-054542642	Homo sapiens	Bone marrow	Primary cell	CD4 T cell	BruChase-seq	GSM3113180
chr5:132441098-132441233	Sample-01-0179	Sample-01-017909230	Homo sapiens	Bone marrow	Cell line	GM12878	Bru-seq	ENCFF643NIT
chr5:132441108-132441239	Sample-01-0115	Sample-01-011540699	Homo sapiens	Colon	Cell line	HCT116	PRO-seq	ENCFF274RAM
chr5:132441649-132441851	Sample-01-0796	Sample-01-079621492	Homo sapiens	Lymph	Cell line	Lymphoblastoid cell line	PRO-Seq	GSM3004717
chr5:132441707-132441850	Sample-01-0653	Sample-01-0653168080	Homo sapiens	Foreskin	Cell line	HFF	PRO-seq
chr5:132441785-132441971	Sample-01-0111	Sample-01-01116855	Homo sapiens	Colorectum	Cell line	Caco-2	Bru-seq	ENCFF238EPL
chr5:132442175-132442294	Sample-01-0528	Sample-01-052866242	Homo sapiens	Foreskin	Cell line	foreskin fibroblast	PRO-Seq	GSM3104913
chr5:132442865-132443118	Sample-01-0544	Sample-01-054442721	Homo sapiens	Bone marrow	Primary cell	CD4 T cell	Bru-Seq	GSM3113179
chr5:132443256-132443326	Sample-01-0362	Sample-01-0362091149	Homo sapiens	Foreskin	Primary cell	HFF	PRO-Seq	GSM5623309
chr5:132444113-132444156	Sample-01-0653	Sample-01-0653168081	Homo sapiens	Foreskin	Cell line	HFF	PRO-seq
chr5:132444413-132444553	Sample-01-0227	Sample-01-022722207	Homo sapiens	Colorectum	Cell line	DLD-1	PRO-Seq	GSM4296318
chr5:132444429-132444582	Sample-01-0225	Sample-01-022514307	Homo sapiens	Colorectum	Cell line	DLD-1	PRO-Seq	GSM4296316
chr5:132444545-132444595	Sample-01-0362	Sample-01-0362091150	Homo sapiens	Foreskin	Primary cell	HFF	PRO-Seq	GSM5623309
chr5:132444682-132444845	Sample-01-0545	Sample-01-054542643	Homo sapiens	Bone marrow	Primary cell	CD4 T cell	BruChase-seq	GSM3113180
chr5:132444734-132444786	Sample-01-0362	Sample-01-0362091151	Homo sapiens	Foreskin	Primary cell	HFF	PRO-Seq	GSM5623309
chr5:132444779-132444908	Sample-01-0227	Sample-01-022722208	Homo sapiens	Colorectum	Cell line	DLD-1	PRO-Seq	GSM4296318
chr5:132444935-132445221	Sample-01-0224	Sample-01-022435009	Homo sapiens	Colorectum	Cell line	DLD-1	PRO-Seq	GSM4296315
chr5:132445005-132445156	Sample-01-0239	Sample-01-023933205	Homo sapiens	Colorectum	Cell line	DLD-1	PRO-Cap	GSM4296338
chr5:132445011-132445149	Sample-01-0238	Sample-01-023834447	Homo sapiens	Colorectum	Cell line	DLD-1	PRO-Cap	GSM4296337
chr5:132445269-132445411	Sample-01-0238	Sample-01-023834448	Homo sapiens	Colorectum	Cell line	DLD-1	PRO-Cap	GSM4296337
chr5:132445270-132445290	Sample-01-0226	Sample-01-022618695	Homo sapiens	Colorectum	Cell line	DLD-1	PRO-Seq	GSM4296317
chr5:132445289-132445437	Sample-01-0360	Sample-01-0360120555	Homo sapiens	Foreskin	Primary cell	HFF	PRO-Seq	GSM5623307
chr5:132445297-132445397	Sample-01-0239	Sample-01-023933206	Homo sapiens	Colorectum	Cell line	DLD-1	PRO-Cap	GSM4296338
chr5:132445366-132445505	Sample-01-0135	Sample-01-013516774	Homo sapiens	Colon	Cell line	HCT116	Bru-seq	ENCFF407XNP
chr5:132445472-132445715	Sample-01-0229	Sample-01-022935175	Homo sapiens	Colorectum	Cell line	DLD-1	PRO-Seq	GSM4296320
chr5:132445495-132445607	Sample-01-0795	Sample-01-079519987	Homo sapiens	Lymph	Cell line	Lymphoblastoid cell line	PRO-Seq	GSM3004716
chr5:132445536-132445585	Sample-01-0360	Sample-01-0360120556	Homo sapiens	Foreskin	Primary cell	HFF	PRO-Seq	GSM5623307
chr5:132445560-132445603	Sample-01-0239	Sample-01-023933207	Homo sapiens	Colorectum	Cell line	DLD-1	PRO-Cap	GSM4296338
chr5:132445561-132445817	Sample-01-0238	Sample-01-023834449	Homo sapiens	Colorectum	Cell line	DLD-1	PRO-Cap	GSM4296337
chr5:132445562-132445853	Sample-01-0153	Sample-01-01536618	Homo sapiens	Lung	Cell line	PC-9	BruUV-seq	ENCFF488YHL
chr5:132445594-132445892	Sample-01-0338	Sample-01-03383102	Homo sapiens	Foreskin	Cell line	HaCaT	CAGE	GSM5403674
chr5:132445606-132445756	Sample-01-0239	Sample-01-023933208	Homo sapiens	Colorectum	Cell line	DLD-1	PRO-Cap	GSM4296338
chr5:132445710-132445824	Sample-01-0224	Sample-01-022435010	Homo sapiens	Colorectum	Cell line	DLD-1	PRO-Seq	GSM4296315
chr5:132445817-132445990	Sample-01-0545	Sample-01-054542644	Homo sapiens	Bone marrow	Primary cell	CD4 T cell	BruChase-seq	GSM3113180
chr5:132445926-132446027	Sample-01-0544	Sample-01-054442722	Homo sapiens	Bone marrow	Primary cell	CD4 T cell	Bru-Seq	GSM3113179
chr5:132446007-132446217	Sample-01-0153	Sample-01-01536619	Homo sapiens	Lung	Cell line	PC-9	BruUV-seq	ENCFF488YHL
chr5:132446576-132446779	Sample-01-0544	Sample-01-054442723	Homo sapiens	Bone marrow	Primary cell	CD4 T cell	Bru-Seq	GSM3113179
chr5:132446779-132446967	Sample-01-0539	Sample-01-053912703	Homo sapiens	Bone marrow	Primary cell	Resting CD4 T cells	Bru-Seq	GSM3113167
chr5:132448077-132448256	Sample-01-0189	Sample-01-018915027	Homo sapiens	Prostate	Cell line	PC-3	BruUV-seq	ENCFF825OAX
chr5:132448089-132448154	Sample-01-0092	Sample-01-009221366	Homo sapiens	Colon	Cell line	HCT116	Bru-seq	ENCFF108DYH
chr5:132448110-132448219	Sample-01-0159	Sample-01-015922278	Homo sapiens	Bone marrow	Cell line	GM12878	BruUV-seq	ENCFF524FEM
chr5:132448112-132448190	Sample-01-0120	Sample-01-012015953	Homo sapiens	Colon	Cell line	HCT116	Bru-seq	ENCFF305EPD
chr5:132448770-132448990	Sample-01-0735	Sample-01-0735093547	Homo sapiens	Bone marrow	Cell line	K562	PRO-Seq	GSM1480327
chr5:132449340-132449499	Sample-01-0544	Sample-01-054442724	Homo sapiens	Bone marrow	Primary cell	CD4 T cell	Bru-Seq	GSM3113179
chr5:132449641-132449676	Sample-01-0362	Sample-01-0362091152	Homo sapiens	Foreskin	Primary cell	HFF	PRO-Seq	GSM5623309
chr5:132449841-132449944	Sample-01-0746	Sample-01-07461988	Homo sapiens	Foreskin	Cell line	HF1	Bru-Seq	GSM1612081
chr5:132450162-132450339	Sample-01-0544	Sample-01-054442725	Homo sapiens	Bone marrow	Primary cell	CD4 T cell	Bru-Seq	GSM3113179
chr5:132450364-132450424	Sample-01-0707	Sample-01-070711736	Homo sapiens	Kidney	Cell line	HEK293	Bru-Seq	GSM3938760
chr5:132450828-132450990	Sample-01-0360	Sample-01-0360120557	Homo sapiens	Foreskin	Primary cell	HFF	PRO-Seq	GSM5623307
chr5:132450876-132450914	Sample-01-0229	Sample-01-022935176	Homo sapiens	Colorectum	Cell line	DLD-1	PRO-Seq	GSM4296320
chr5:132450913-132451215	Sample-01-0546	Sample-01-054656548	Homo sapiens	Bone marrow	Primary cell	CD4 T cell	BruChase-seq	GSM3113181
chr5:132451205-132451264	Sample-01-0076	Sample-01-00766834	Homo sapiens	Lung	Cell line	PC-9	Bru-seq	ENCFF017EHL
chr5:132451333-132451450	Sample-01-0451	Sample-01-045116881	Homo sapiens	Cervix	Cell line	HeLa	mNET-seq	GSM2856662
chr5:132451333-132451535	Sample-01-0346	Sample-01-034626809	Homo sapiens	Cervix	Cell line	HeLa	mNET-seq	GSM1474233
chr5:132451544-132451726	Sample-01-0238	Sample-01-023834450	Homo sapiens	Colorectum	Cell line	DLD-1	PRO-Cap	GSM4296337
chr5:132451545-132451772	Sample-01-0239	Sample-01-023933209	Homo sapiens	Colorectum	Cell line	DLD-1	PRO-Cap	GSM4296338
chr5:132451551-132451636	Sample-01-0408	Sample-01-040822075	Homo sapiens	Prostate	Cell line	LNCaP	PRO-Cap	GSM5942524
chr5:132451665-132451864	Sample-01-0166	Sample-01-016609524	Homo sapiens	Mammary gland	Cell line	MCF-7	BruChase-seq	ENCFF546YIP
chr5:132452074-132452298	Sample-01-0737	Sample-01-0737252192	Homo sapiens	Foreskin	Cell line	HFF	PRO-Seq	GSM5623305
chr5:132452381-132452648	Sample-01-0546	Sample-01-054656549	Homo sapiens	Bone marrow	Primary cell	CD4 T cell	BruChase-seq	GSM3113181
chr5:132452448-132452809	Sample-01-0737	Sample-01-0737252193	Homo sapiens	Foreskin	Cell line	HFF	PRO-Seq	GSM5623305
chr5:132452613-132452716	Sample-01-0458	Sample-01-04585132	Homo sapiens	Pancreas	Cell line	NY8	Bru-Seq	GSM2891269
chr5:132452623-132452689	Sample-01-0548	Sample-01-054819796	Homo sapiens	Bone marrow	Primary cell	CD4 T cell	Bru-Seq	GSM3113183
chr5:132452809-132452849	Sample-01-0360	Sample-01-0360120558	Homo sapiens	Foreskin	Primary cell	HFF	PRO-Seq	GSM5623307
chr5:132452835-132452919	Sample-01-0700	Sample-01-07005602	Homo sapiens	Pancreas	Cell line	UM5	Bru-Seq	GSM3861576
chr5:132452835-132453006	Sample-01-0796	Sample-01-079621493	Homo sapiens	Lymph	Cell line	Lymphoblastoid cell line	PRO-Seq	GSM3004717
chr5:132453214-132453359	Sample-01-0539	Sample-01-053912704	Homo sapiens	Bone marrow	Primary cell	Resting CD4 T cells	Bru-Seq	GSM3113167
chr5:132453271-132453375	Sample-01-0546	Sample-01-054656550	Homo sapiens	Bone marrow	Primary cell	CD4 T cell	BruChase-seq	GSM3113181
chr5:132453431-132453483	Sample-01-0362	Sample-01-0362091153	Homo sapiens	Foreskin	Primary cell	HFF	PRO-Seq	GSM5623309
chr5:132453735-132453813	Sample-01-0645	Sample-01-064537252	Homo sapiens	Bone marrow	Cell line	K562	mNET-seq	GSM3518119
chr5:132453744-132453886	Sample-01-0446	Sample-01-044627801	Homo sapiens	Lymph	Cell line	Raji	mNET-seq	GSM2728738
chr5:132453744-132454030	Sample-01-0345	Sample-01-034520387	Homo sapiens	Cervix	Cell line	HeLa	mNET-seq	GSM1474232
chr5:132453779-132453875	Sample-01-0347	Sample-01-034717082	Homo sapiens	Cervix	Cell line	HeLa	mNET-seq	GSM1474234
chr5:132453831-132453861	Sample-01-0737	Sample-01-0737252194	Homo sapiens	Foreskin	Cell line	HFF	PRO-Seq	GSM5623305
chr5:132453945-132453968	Sample-01-0542	Sample-01-054210034	Homo sapiens	Bone marrow	Primary cell	Activated CD4 T cells	BruChase-seq	GSM3113177
chr5:132453975-132454195	Sample-01-0093	Sample-01-009311757	Homo sapiens	Lung	Cell line	PC-9	BruChase-seq	ENCFF118RYC
chr5:132454043-132454255	Sample-01-0550	Sample-01-055023157	Homo sapiens	Bone marrow	Primary cell	CD4 T cell	BruChase-seq	GSM3113185
chr5:132454051-132454353	Sample-01-0540	Sample-01-054009682	Homo sapiens	Bone marrow	Primary cell	Resting CD4 T cells	BruChase-seq	GSM3113169
chr5:132454309-132454399	Sample-01-0539	Sample-01-053912705	Homo sapiens	Bone marrow	Primary cell	Resting CD4 T cells	Bru-Seq	GSM3113167
chr5:132454370-132454652	Sample-01-0543	Sample-01-054309656	Homo sapiens	Bone marrow	Primary cell	Activated CD4 T cells	BruChase-seq	GSM3113178
chr5:132454529-132454732	Sample-01-0547	Sample-01-054729855	Homo sapiens	Bone marrow	Primary cell	CD4 T cell	BruChase-seq	GSM3113182
chr5:132454821-132455051	Sample-01-0263	Sample-01-02634314	Homo sapiens	Bone marrow	Cell line	GM12878	Bru-Seq	GSM1347660
chr5:132454821-132455051	Sample-01-0671	Sample-01-06714314	Homo sapiens	Bone marrow	Cell line	GM12878	Bru-Seq	GSM3861518
chr5:132454866-132454942	Sample-01-0796	Sample-01-079621494	Homo sapiens	Lymph	Cell line	Lymphoblastoid cell line	PRO-Seq	GSM3004717
chr5:132454908-132455085	Sample-01-0540	Sample-01-054009683	Homo sapiens	Bone marrow	Primary cell	Resting CD4 T cells	BruChase-seq	GSM3113169
chr5:132455056-132455252	Sample-01-0549	Sample-01-054913557	Homo sapiens	Bone marrow	Primary cell	CD4 T cell	BruChase-seq	GSM3113184
chr5:132455472-132455609	Sample-01-0093	Sample-01-009311758	Homo sapiens	Lung	Cell line	PC-9	BruChase-seq	ENCFF118RYC
chr5:132455555-132455640	Sample-01-0159	Sample-01-015922279	Homo sapiens	Bone marrow	Cell line	GM12878	BruUV-seq	ENCFF524FEM
chr5:132455559-132455657	Sample-01-0539	Sample-01-053912706	Homo sapiens	Bone marrow	Primary cell	Resting CD4 T cells	Bru-Seq	GSM3113167
chr5:132455677-132455934	Sample-01-0479	Sample-01-047919256	Homo sapiens	Lymph	Cell line	lymphoblastoid cell line	PRO-Cap	GSM3004666
chr5:132455877-132455940	Sample-01-0785	Sample-01-078522537	Homo sapiens	Bone marrow	Primary cell	B cell	PRO-Cap	GSM3004646
chr5:132455897-132455952	Sample-01-0482	Sample-01-048210784	Homo sapiens	Lymph	Cell line	lymphoblastoid cell line	PRO-Cap	GSM3004669
chr5:132455904-132455940	Sample-01-0480	Sample-01-048019066	Homo sapiens	Lymph	Cell line	lymphoblastoid cell line	PRO-Cap	GSM3004667
chr5:132455911-132455963	Sample-01-0512	Sample-01-051220689	Homo sapiens	Lymph	Cell line	lymphoblastoid cell line	PRO-Cap	GSM3004700
chr5:132455911-132455970	Sample-01-0494	Sample-01-049419756	Homo sapiens	Lymph	Cell line	lymphoblastoid cell line	PRO-Cap	GSM3004681
chr5:132455912-132455963	Sample-01-0501	Sample-01-050118443	Homo sapiens	Lymph	Cell line	lymphoblastoid cell line	PRO-Cap	GSM3004688
chr5:132455914-132456124	Sample-01-0486	Sample-01-048618947	Homo sapiens	Lymph	Cell line	lymphoblastoid cell line	PRO-Cap	GSM3004673
chr5:132455918-132455928	Sample-01-0491	Sample-01-049118479	Homo sapiens	Lymph	Cell line	lymphoblastoid cell line	PRO-Cap	GSM3004678
chr5:132455919-132455934	Sample-01-0516	Sample-01-051612050	Homo sapiens	Lymph	Cell line	lymphoblastoid cell line	PRO-Cap	GSM3004704
chr5:132455919-132455953	Sample-01-0489	Sample-01-048922861	Homo sapiens	Lymph	Cell line	lymphoblastoid cell line	PRO-Cap	GSM3004676
chr5:132455919-132455959	Sample-01-0496	Sample-01-049616032	Homo sapiens	Lymph	Cell line	lymphoblastoid cell line	PRO-Cap	GSM3004683
chr5:132455924-132455983	Sample-01-0522	Sample-01-052211099	Homo sapiens	Lymph	Cell line	lymphoblastoid cell line	PRO-Cap	GSM3004711
chr5:132455963-132456195	Sample-01-0546	Sample-01-054656551	Homo sapiens	Bone marrow	Primary cell	CD4 T cell	BruChase-seq	GSM3113181
chr5:132456077-132456353	Sample-01-0159	Sample-01-015922280	Homo sapiens	Bone marrow	Cell line	GM12878	BruUV-seq	ENCFF524FEM
chr5:132456140-132456379	Sample-01-0793	Sample-01-079328545	Homo sapiens	Bone marrow	Primary cell	B cell	PRO-Cap	GSM3004654
chr5:132456321-132456762	Sample-01-0481	Sample-01-048118050	Homo sapiens	Lymph	Cell line	lymphoblastoid cell line	PRO-Cap	GSM3004668
chr5:132456351-132456762	Sample-01-0477	Sample-01-047710507	Homo sapiens	Lymph	Cell line	lymphoblastoid cell line	PRO-Cap	GSM3004664
chr5:132456353-132456744	Sample-01-0474	Sample-01-047413220	Homo sapiens	Lymph	Cell line	lymphoblastoid cell line	PRO-Cap	GSM3004661
chr5:132456355-132456762	Sample-01-0470	Sample-01-047013341	Homo sapiens	Lymph	Cell line	lymphoblastoid cell line	PRO-Cap	GSM3004657
chr5:132456379-132456782	Sample-01-0792	Sample-01-079222962	Homo sapiens	Bone marrow	Primary cell	B cell	PRO-Cap	GSM3004653
chr5:132456380-132456762	Sample-01-0516	Sample-01-051612051	Homo sapiens	Lymph	Cell line	lymphoblastoid cell line	PRO-Cap	GSM3004704
chr5:132456382-132456724	Sample-01-0483	Sample-01-048314803	Homo sapiens	Lymph	Cell line	lymphoblastoid cell line	PRO-Cap	GSM3004670
chr5:132456467-132456929	Sample-01-0796	Sample-01-079621495	Homo sapiens	Lymph	Cell line	Lymphoblastoid cell line	PRO-Seq	GSM3004717
chr5:132456492-132456777	Sample-01-0493	Sample-01-049314301	Homo sapiens	Lymph	Cell line	lymphoblastoid cell line	PRO-Cap	GSM3004680
chr5:132456496-132456792	Sample-01-0486	Sample-01-048618948	Homo sapiens	Lymph	Cell line	lymphoblastoid cell line	PRO-Cap	GSM3004673
chr5:132456507-132456717	Sample-01-0125	Sample-01-012510678	Homo sapiens	Umbilical vein	Primary cell	Endothelial cell of umbilical vein	PRO-cap	ENCFF329AWA
chr5:132456509-132456775	Sample-01-0786	Sample-01-078621871	Homo sapiens	Bone marrow	Primary cell	B cell	PRO-Cap	GSM3004647
chr5:132456511-132456762	Sample-01-0514	Sample-01-051416287	Homo sapiens	Lymph	Cell line	lymphoblastoid cell line	PRO-Cap	GSM3004702
chr5:132456511-132456767	Sample-01-0475	Sample-01-047511145	Homo sapiens	Lymph	Cell line	lymphoblastoid cell line	PRO-Cap	GSM3004662
chr5:132456511-132456773	Sample-01-0522	Sample-01-052211100	Homo sapiens	Lymph	Cell line	lymphoblastoid cell line	PRO-Cap	GSM3004711
chr5:132456511-132456777	Sample-01-0502	Sample-01-050218975	Homo sapiens	Lymph	Cell line	lymphoblastoid cell line	PRO-Cap	GSM3004689
chr5:132456515-132456720	Sample-01-0523	Sample-01-05236775	Homo sapiens	Lymph	Cell line	lymphoblastoid cell line	PRO-Cap	GSM3004712
chr5:132456515-132456762	Sample-01-0484	Sample-01-048419783	Homo sapiens	Lymph	Cell line	lymphoblastoid cell line	PRO-Cap	GSM3004671
chr5:132456515-132456762	Sample-01-0787	Sample-01-078729433	Homo sapiens	Bone marrow	Primary cell	B cell	PRO-Cap	GSM3004648
chr5:132456515-132456764	Sample-01-0480	Sample-01-048019067	Homo sapiens	Lymph	Cell line	lymphoblastoid cell line	PRO-Cap	GSM3004667
chr5:132456515-132456765	Sample-01-0487	Sample-01-048716745	Homo sapiens	Lymph	Cell line	lymphoblastoid cell line	PRO-Cap	GSM3004674
chr5:132456515-132456776	Sample-01-0485	Sample-01-048515426	Homo sapiens	Lymph	Cell line	lymphoblastoid cell line	PRO-Cap	GSM3004672
chr5:132456520-132456726	Sample-01-0503	Sample-01-050315297	Homo sapiens	Lymph	Cell line	lymphoblastoid cell line	PRO-Cap	GSM3004690
chr5:132456520-132456738	Sample-01-0478	Sample-01-047812934	Homo sapiens	Lymph	Cell line	lymphoblastoid cell line	PRO-Cap	GSM3004665
chr5:132456520-132456763	Sample-01-0517	Sample-01-051711185	Homo sapiens	Lymph	Cell line	lymphoblastoid cell line	PRO-Cap	GSM3004706
chr5:132456520-132456763	Sample-01-0524	Sample-01-052413518	Homo sapiens	Lymph	Cell line	lymphoblastoid cell line	PRO-Cap	GSM3004713
chr5:132456522-132456726	Sample-01-0425	Sample-01-04252475	Homo sapiens	AML	Tissue	High MECOM MLL-AF9	CAGE	GSM6186130
chr5:132456549-132456717	Sample-01-0472	Sample-01-047210200	Homo sapiens	Lymph	Cell line	lymphoblastoid cell line	PRO-Cap	GSM3004659
chr5:132456561-132456844	Sample-01-0795	Sample-01-079519988	Homo sapiens	Lymph	Cell line	Lymphoblastoid cell line	PRO-Seq	GSM3004716
chr5:132456562-132456838	Sample-01-0794	Sample-01-079410028	Homo sapiens	Lymph	Cell line	Lymphoblastoid cell line	PRO-Seq	GSM3004715
chr5:132456563-132456762	Sample-01-0788	Sample-01-078820790	Homo sapiens	Bone marrow	Primary cell	B cell	PRO-Cap	GSM3004649
chr5:132456574-132456762	Sample-01-0520	Sample-01-052007630	Homo sapiens	Lymph	Cell line	lymphoblastoid cell line	PRO-Cap	GSM3004709
chr5:132456580-132456755	Sample-01-0785	Sample-01-078522538	Homo sapiens	Bone marrow	Primary cell	B cell	PRO-Cap	GSM3004646
chr5:132456580-132456966	Sample-01-0791	Sample-01-079122925	Homo sapiens	Bone marrow	Primary cell	B cell	PRO-Cap	GSM3004652
chr5:132456588-132456773	Sample-01-0512	Sample-01-051220690	Homo sapiens	Lymph	Cell line	lymphoblastoid cell line	PRO-Cap	GSM3004700
chr5:132456588-132456801	Sample-01-0479	Sample-01-047919257	Homo sapiens	Lymph	Cell line	lymphoblastoid cell line	PRO-Cap	GSM3004666
chr5:132456592-132456726	Sample-01-0322	Sample-01-032211539	Homo sapiens	Bone marrow	Primary cell	Jurkat T cells	csRNA-Seq	GSM5024534
chr5:132456592-132456775	Sample-01-0790	Sample-01-079021396	Homo sapiens	Bone marrow	Primary cell	B cell	PRO-Cap	GSM3004651
chr5:132456592-132456965	Sample-01-0793	Sample-01-079328546	Homo sapiens	Bone marrow	Primary cell	B cell	PRO-Cap	GSM3004654
chr5:132456599-132456738	Sample-01-0500	Sample-01-050019637	Homo sapiens	Lymph	Cell line	lymphoblastoid cell line	PRO-Cap	GSM3004687
chr5:132456599-132456738	Sample-01-0504	Sample-01-050418215	Homo sapiens	Lymph	Cell line	lymphoblastoid cell line	PRO-Cap	GSM3004691
chr5:132456599-132456745	Sample-01-0497	Sample-01-049716392	Homo sapiens	Lymph	Cell line	lymphoblastoid cell line	PRO-Cap	GSM3004684
chr5:132456599-132456752	Sample-01-0087	Sample-01-008715947	Homo sapiens	Bone marrow	Cell line	GM12878	GRO-cap	ENCFF086APH
chr5:132456599-132456752	Sample-01-0349	Sample-01-034915947	Homo sapiens	Bone marrow	Cell line	GM12878	GRO-Cap	GSM1480323
chr5:132456599-132456753	Sample-01-0471	Sample-01-047115091	Homo sapiens	Lymph	Cell line	lymphoblastoid cell line	PRO-Cap	GSM3004658
chr5:132456599-132456762	Sample-01-0515	Sample-01-051515571	Homo sapiens	Lymph	Cell line	lymphoblastoid cell line	PRO-Cap	GSM3004703
chr5:132456599-132456780	Sample-01-0501	Sample-01-050118444	Homo sapiens	Lymph	Cell line	lymphoblastoid cell line	PRO-Cap	GSM3004688
chr5:132456604-132456763	Sample-01-0482	Sample-01-048210785	Homo sapiens	Lymph	Cell line	lymphoblastoid cell line	PRO-Cap	GSM3004669
chr5:132456604-132456777	Sample-01-0511	Sample-01-051114582	Homo sapiens	Lymph	Cell line	lymphoblastoid cell line	PRO-Cap	GSM3004699
chr5:132456610-132456715	Sample-01-0603	Sample-01-06030980	Homo sapiens	Bone marrow	Cell line	GM12878	NET-CAGE	GSM3318211
chr5:132456611-132456763	Sample-01-0492	Sample-01-049218117	Homo sapiens	Lymph	Cell line	lymphoblastoid cell line	PRO-Cap	GSM3004679
chr5:132456620-132456726	Sample-01-0519	Sample-01-051914259	Homo sapiens	Lymph	Cell line	lymphoblastoid cell line	PRO-Cap	GSM3004708
chr5:132456621-132456771	Sample-01-0506	Sample-01-050615525	Homo sapiens	Lymph	Cell line	lymphoblastoid cell line	PRO-Cap	GSM3004693
chr5:132456629-132456788	Sample-01-0494	Sample-01-049419757	Homo sapiens	Lymph	Cell line	lymphoblastoid cell line	PRO-Cap	GSM3004681
chr5:132456641-132456769	Sample-01-0491	Sample-01-049118480	Homo sapiens	Lymph	Cell line	lymphoblastoid cell line	PRO-Cap	GSM3004678
chr5:132456642-132456763	Sample-01-0490	Sample-01-049019267	Homo sapiens	Lymph	Cell line	lymphoblastoid cell line	PRO-Cap	GSM3004677
chr5:132456644-132456777	Sample-01-0496	Sample-01-049616033	Homo sapiens	Lymph	Cell line	lymphoblastoid cell line	PRO-Cap	GSM3004683
chr5:132456650-132456775	Sample-01-0499	Sample-01-049918741	Homo sapiens	Lymph	Cell line	lymphoblastoid cell line	PRO-Cap	GSM3004686
chr5:132456657-132456768	Sample-01-0489	Sample-01-048922862	Homo sapiens	Lymph	Cell line	lymphoblastoid cell line	PRO-Cap	GSM3004676
chr5:132456659-132456721	Sample-01-0476	Sample-01-047612423	Homo sapiens	Lymph	Cell line	lymphoblastoid cell line	PRO-Cap	GSM3004663
chr5:132456659-132456762	Sample-01-0469	Sample-01-046916338	Homo sapiens	Lymph	Cell line	lymphoblastoid cell line	PRO-Cap	GSM3004656
chr5:132456659-132456762	Sample-01-0789	Sample-01-078919473	Homo sapiens	Bone marrow	Primary cell	B cell	PRO-Cap	GSM3004650
chr5:132456659-132456777	Sample-01-0518	Sample-01-051809131	Homo sapiens	Lymph	Cell line	lymphoblastoid cell line	PRO-Cap	GSM3004707
chr5:132456664-132457176	Sample-01-0446	Sample-01-044627802	Homo sapiens	Lymph	Cell line	Raji	mNET-seq	GSM2728738
chr5:132456678-132456790	Sample-01-0498	Sample-01-049818253	Homo sapiens	Lymph	Cell line	lymphoblastoid cell line	PRO-Cap	GSM3004685
chr5:132456721-132456754	Sample-01-0652	Sample-01-0652117541	Homo sapiens	Foreskin	Cell line	HFF	PRO-seq
chr5:132456760-132456922	Sample-01-0445	Sample-01-044538692	Homo sapiens	Lymph	Cell line	Raji	mNET-seq	GSM2728735
chr5:132456779-132456992	Sample-01-0526	Sample-01-05263298	Homo sapiens	Lymph	Cell line	lymphoblastoid cell line	PRO-Seq	GSM3004718
chr5:132456785-132457112	Sample-01-0480	Sample-01-048019068	Homo sapiens	Lymph	Cell line	lymphoblastoid cell line	PRO-Cap	GSM3004667
chr5:132456856-132456987	Sample-01-0790	Sample-01-079021397	Homo sapiens	Bone marrow	Primary cell	B cell	PRO-Cap	GSM3004651
chr5:132456933-132457176	Sample-01-0445	Sample-01-044538693	Homo sapiens	Lymph	Cell line	Raji	mNET-seq	GSM2728735
chr5:132456947-132457096	Sample-01-0228	Sample-01-022820709	Homo sapiens	Colorectum	Cell line	DLD-1	PRO-Seq	GSM4296319
chr5:132456951-132456984	Sample-01-0406	Sample-01-040609823	Homo sapiens	AML	Cell line	OCI-AML3 NPM1c degron2	Bru-Seq	GSM5915170
chr5:132457018-132457055	Sample-01-0796	Sample-01-079621496	Homo sapiens	Lymph	Cell line	Lymphoblastoid cell line	PRO-Seq	GSM3004717
chr5:132457070-132457112	Sample-01-0790	Sample-01-079021398	Homo sapiens	Bone marrow	Primary cell	B cell	PRO-Cap	GSM3004651
chr5:132457110-132457207	Sample-01-0489	Sample-01-048922863	Homo sapiens	Lymph	Cell line	lymphoblastoid cell line	PRO-Cap	GSM3004676
chr5:132457150-132457206	Sample-01-0785	Sample-01-078522539	Homo sapiens	Bone marrow	Primary cell	B cell	PRO-Cap	GSM3004646
chr5:132457177-132457516	Sample-01-0481	Sample-01-048118051	Homo sapiens	Lymph	Cell line	lymphoblastoid cell line	PRO-Cap	GSM3004668
chr5:132457182-132457322	Sample-01-0485	Sample-01-048515427	Homo sapiens	Lymph	Cell line	lymphoblastoid cell line	PRO-Cap	GSM3004672
chr5:132457182-132457419	Sample-01-0493	Sample-01-049314302	Homo sapiens	Lymph	Cell line	lymphoblastoid cell line	PRO-Cap	GSM3004680
chr5:132457190-132457463	Sample-01-0501	Sample-01-050118445	Homo sapiens	Lymph	Cell line	lymphoblastoid cell line	PRO-Cap	GSM3004688
chr5:132457191-132457505	Sample-01-0515	Sample-01-051515572	Homo sapiens	Lymph	Cell line	lymphoblastoid cell line	PRO-Cap	GSM3004703
chr5:132457195-132457524	Sample-01-0500	Sample-01-050019638	Homo sapiens	Lymph	Cell line	lymphoblastoid cell line	PRO-Cap	GSM3004687
chr5:132457196-132457457	Sample-01-0498	Sample-01-049818254	Homo sapiens	Lymph	Cell line	lymphoblastoid cell line	PRO-Cap	GSM3004685
chr5:132457196-132457505	Sample-01-0793	Sample-01-079328547	Homo sapiens	Bone marrow	Primary cell	B cell	PRO-Cap	GSM3004654
chr5:132457197-132457274	Sample-01-0471	Sample-01-047115092	Homo sapiens	Lymph	Cell line	lymphoblastoid cell line	PRO-Cap	GSM3004658
chr5:132457197-132457514	Sample-01-0492	Sample-01-049218118	Homo sapiens	Lymph	Cell line	lymphoblastoid cell line	PRO-Cap	GSM3004679
chr5:132457251-132457370	Sample-01-0445	Sample-01-044538694	Homo sapiens	Lymph	Cell line	Raji	mNET-seq	GSM2728735
chr5:132457253-132457571	Sample-01-0446	Sample-01-044627803	Homo sapiens	Lymph	Cell line	Raji	mNET-seq	GSM2728738
chr5:132457302-132457332	Sample-01-0540	Sample-01-054009684	Homo sapiens	Bone marrow	Primary cell	Resting CD4 T cells	BruChase-seq	GSM3113169
chr5:132457371-132457530	Sample-01-0499	Sample-01-049918742	Homo sapiens	Lymph	Cell line	lymphoblastoid cell line	PRO-Cap	GSM3004686
chr5:132457485-132457625	Sample-01-0542	Sample-01-054210035	Homo sapiens	Bone marrow	Primary cell	Activated CD4 T cells	BruChase-seq	GSM3113177
chr5:132457488-132457533	Sample-01-0191	Sample-01-019108889	Homo sapiens	Mammary gland	Cell line	MCF-10A	BruUV-seq	ENCFF838SQA
chr5:132457555-132457791	Sample-01-0789	Sample-01-078919474	Homo sapiens	Bone marrow	Primary cell	B cell	PRO-Cap	GSM3004650
chr5:132457682-132457782	Sample-01-0253	Sample-01-025309867	Homo sapiens	Bone marrow	Primary cell	Jurkat T cells	CAGE	GSM4503858
chr5:132457707-132457732	Sample-01-0186	Sample-01-018627537	Homo sapiens	Colon	Cell line	HCT116	PRO-seq	ENCFF781EUE
chr5:132457821-132457859	Sample-01-0227	Sample-01-022722209	Homo sapiens	Colorectum	Cell line	DLD-1	PRO-Seq	GSM4296318
chr5:132457947-132458088	Sample-01-0191	Sample-01-019108890	Homo sapiens	Mammary gland	Cell line	MCF-10A	BruUV-seq	ENCFF838SQA
chr5:132457952-132458216	Sample-01-0239	Sample-01-023933210	Homo sapiens	Colorectum	Cell line	DLD-1	PRO-Cap	GSM4296338
chr5:132458053-132458297	Sample-01-0546	Sample-01-054656552	Homo sapiens	Bone marrow	Primary cell	CD4 T cell	BruChase-seq	GSM3113181
chr5:132458068-132458208	Sample-01-0495	Sample-01-049518482	Homo sapiens	Lymph	Cell line	lymphoblastoid cell line	PRO-Cap	GSM3004682
chr5:132458068-132458209	Sample-01-0500	Sample-01-050019639	Homo sapiens	Lymph	Cell line	lymphoblastoid cell line	PRO-Cap	GSM3004687
chr5:132458094-132458222	Sample-01-0489	Sample-01-048922864	Homo sapiens	Lymph	Cell line	lymphoblastoid cell line	PRO-Cap	GSM3004676
chr5:132458095-132458208	Sample-01-0487	Sample-01-048716746	Homo sapiens	Lymph	Cell line	lymphoblastoid cell line	PRO-Cap	GSM3004674
chr5:132458264-132458489	Sample-01-0234	Sample-01-023409025	Homo sapiens	Colorectum	Cell line	DLD-1	PRO-Seq	GSM4296330
chr5:132458279-132458348	Sample-01-0191	Sample-01-019108891	Homo sapiens	Mammary gland	Cell line	MCF-10A	BruUV-seq	ENCFF838SQA
chr5:132458328-132458623	Sample-01-0116	Sample-01-01166702	Homo sapiens	Bone marrow	Cell line	GM12878	BruChase-seq	ENCFF279GPM
chr5:132458425-132458438	Sample-01-0362	Sample-01-0362091154	Homo sapiens	Foreskin	Primary cell	HFF	PRO-Seq	GSM5623309
chr5:132458520-132458626	Sample-01-0216	Sample-01-02166097	Homo sapiens	Lung	Cell line	Calu3	BruChase-seq	ENCFF972ZSS
chr5:132458640-132458863	Sample-01-0087	Sample-01-008715948	Homo sapiens	Bone marrow	Cell line	GM12878	GRO-cap	ENCFF086APH
chr5:132458640-132458863	Sample-01-0349	Sample-01-034915948	Homo sapiens	Bone marrow	Cell line	GM12878	GRO-Cap	GSM1480323
chr5:132458643-132458859	Sample-01-0495	Sample-01-049518483	Homo sapiens	Lymph	Cell line	lymphoblastoid cell line	PRO-Cap	GSM3004682
chr5:132458680-132458861	Sample-01-0512	Sample-01-051220691	Homo sapiens	Lymph	Cell line	lymphoblastoid cell line	PRO-Cap	GSM3004700
chr5:132458680-132458863	Sample-01-0496	Sample-01-049616034	Homo sapiens	Lymph	Cell line	lymphoblastoid cell line	PRO-Cap	GSM3004683
chr5:132458680-132458863	Sample-01-0793	Sample-01-079328548	Homo sapiens	Bone marrow	Primary cell	B cell	PRO-Cap	GSM3004654
chr5:132458683-132458868	Sample-01-0484	Sample-01-048419784	Homo sapiens	Lymph	Cell line	lymphoblastoid cell line	PRO-Cap	GSM3004671
chr5:132458686-132458851	Sample-01-0521	Sample-01-052109622	Homo sapiens	Lymph	Cell line	lymphoblastoid cell line	PRO-Cap	GSM3004710
chr5:132458686-132458863	Sample-01-0489	Sample-01-048922865	Homo sapiens	Lymph	Cell line	lymphoblastoid cell line	PRO-Cap	GSM3004676
chr5:132458687-132458852	Sample-01-0503	Sample-01-050315298	Homo sapiens	Lymph	Cell line	lymphoblastoid cell line	PRO-Cap	GSM3004690
chr5:132458687-132458870	Sample-01-0789	Sample-01-078919475	Homo sapiens	Bone marrow	Primary cell	B cell	PRO-Cap	GSM3004650
chr5:132458688-132458863	Sample-01-0490	Sample-01-049019268	Homo sapiens	Lymph	Cell line	lymphoblastoid cell line	PRO-Cap	GSM3004677
chr5:132458688-132458863	Sample-01-0493	Sample-01-049314303	Homo sapiens	Lymph	Cell line	lymphoblastoid cell line	PRO-Cap	GSM3004680
chr5:132458688-132458863	Sample-01-0515	Sample-01-051515573	Homo sapiens	Lymph	Cell line	lymphoblastoid cell line	PRO-Cap	GSM3004703
chr5:132458688-132458863	Sample-01-0516	Sample-01-051612052	Homo sapiens	Lymph	Cell line	lymphoblastoid cell line	PRO-Cap	GSM3004704
chr5:132458688-132458868	Sample-01-0786	Sample-01-078621872	Homo sapiens	Bone marrow	Primary cell	B cell	PRO-Cap	GSM3004647
chr5:132458688-132458868	Sample-01-0787	Sample-01-078729434	Homo sapiens	Bone marrow	Primary cell	B cell	PRO-Cap	GSM3004648
chr5:132458695-132458875	Sample-01-0238	Sample-01-023834451	Homo sapiens	Colorectum	Cell line	DLD-1	PRO-Cap	GSM4296337
chr5:132458701-132458852	Sample-01-0514	Sample-01-051416288	Homo sapiens	Lymph	Cell line	lymphoblastoid cell line	PRO-Cap	GSM3004702
chr5:132458701-132458868	Sample-01-0488	Sample-01-048816960	Homo sapiens	Lymph	Cell line	lymphoblastoid cell line	PRO-Cap	GSM3004675
chr5:132458851-132458880	Sample-01-0360	Sample-01-0360120559	Homo sapiens	Foreskin	Primary cell	HFF	PRO-Seq	GSM5623307
chr5:132458889-132458905	Sample-01-0189	Sample-01-018915028	Homo sapiens	Prostate	Cell line	PC-3	BruUV-seq	ENCFF825OAX
chr5:132459005-132459308	Sample-01-0362	Sample-01-0362091155	Homo sapiens	Foreskin	Primary cell	HFF	PRO-Seq	GSM5623309
chr5:132459028-132459288	Sample-01-0545	Sample-01-054542645	Homo sapiens	Bone marrow	Primary cell	CD4 T cell	BruChase-seq	GSM3113180
chr5:132459050-132459340	Sample-01-0116	Sample-01-01166703	Homo sapiens	Bone marrow	Cell line	GM12878	BruChase-seq	ENCFF279GPM
chr5:132459223-132459459	Sample-01-0795	Sample-01-079519989	Homo sapiens	Lymph	Cell line	Lymphoblastoid cell line	PRO-Seq	GSM3004716
chr5:132459228-132459324	Sample-01-0548	Sample-01-054819797	Homo sapiens	Bone marrow	Primary cell	CD4 T cell	Bru-Seq	GSM3113183
chr5:132459239-132459443	Sample-01-0239	Sample-01-023933211	Homo sapiens	Colorectum	Cell line	DLD-1	PRO-Cap	GSM4296338
chr5:132459282-132459431	Sample-01-0512	Sample-01-051220692	Homo sapiens	Lymph	Cell line	lymphoblastoid cell line	PRO-Cap	GSM3004700
chr5:132459292-132459705	Sample-01-0078	Sample-01-007820671	Homo sapiens	Bone marrow	Cell line	K562	GRO-cap	ENCFF028THC
chr5:132459292-132459705	Sample-01-0348	Sample-01-034820638	Homo sapiens	Bone marrow	Cell line	K562	GRO-Cap	GSM1480321
chr5:132459296-132459453	Sample-01-0238	Sample-01-023834452	Homo sapiens	Colorectum	Cell line	DLD-1	PRO-Cap	GSM4296337
chr5:132459575-132459830	Sample-01-0796	Sample-01-079621497	Homo sapiens	Lymph	Cell line	Lymphoblastoid cell line	PRO-Seq	GSM3004717
chr5:132459600-132459824	Sample-01-0542	Sample-01-054210036	Homo sapiens	Bone marrow	Primary cell	Activated CD4 T cells	BruChase-seq	GSM3113177
chr5:132459728-132459782	Sample-01-0362	Sample-01-0362091156	Homo sapiens	Foreskin	Primary cell	HFF	PRO-Seq	GSM5623309
chr5:132459768-132459855	Sample-01-0350	Sample-01-03506458	Homo sapiens	Bone marrow	Cell line	K562	GRO-Seq	GSM1480325
chr5:132459972-132460156	Sample-01-0787	Sample-01-078729435	Homo sapiens	Bone marrow	Primary cell	B cell	PRO-Cap	GSM3004648
chr5:132459987-132460000	Sample-01-0211	Sample-01-02115471	Homo sapiens	Bone marrow	Cell line	GM12878	BruChase-seq	ENCFF948GRJ
chr5:132460011-132460247	Sample-01-0250	Sample-01-025056760	Homo sapiens	Bone marrow	Cell line	K562	mNET-seq	GSM4471397
chr5:132460103-132460395	Sample-01-0539	Sample-01-053912707	Homo sapiens	Bone marrow	Primary cell	Resting CD4 T cells	Bru-Seq	GSM3113167
chr5:132460164-132460433	Sample-01-0541	Sample-01-054110722	Homo sapiens	Bone marrow	Primary cell	Activated CD4 T cells	Bru-Seq	GSM3113176
chr5:132460206-132460382	Sample-01-0653	Sample-01-0653168082	Homo sapiens	Foreskin	Cell line	HFF	PRO-seq
chr5:132460225-132460360	Sample-01-0360	Sample-01-0360120560	Homo sapiens	Foreskin	Primary cell	HFF	PRO-Seq	GSM5623307
chr5:132460234-132460535	Sample-01-0149	Sample-01-014908977	Homo sapiens	Prostate	Cell line	PC-3	Bru-seq	ENCFF465HLW
chr5:132460235-132460461	Sample-01-0481	Sample-01-048118052	Homo sapiens	Lymph	Cell line	lymphoblastoid cell line	PRO-Cap	GSM3004668
chr5:132460328-132460372	Sample-01-0078	Sample-01-007820672	Homo sapiens	Bone marrow	Cell line	K562	GRO-cap	ENCFF028THC
chr5:132460328-132460372	Sample-01-0348	Sample-01-034820639	Homo sapiens	Bone marrow	Cell line	K562	GRO-Cap	GSM1480321
chr5:132460329-132460474	Sample-01-0238	Sample-01-023834453	Homo sapiens	Colorectum	Cell line	DLD-1	PRO-Cap	GSM4296337
chr5:132460341-132460476	Sample-01-0486	Sample-01-048618949	Homo sapiens	Lymph	Cell line	lymphoblastoid cell line	PRO-Cap	GSM3004673
chr5:132460346-132460461	Sample-01-0512	Sample-01-051220693	Homo sapiens	Lymph	Cell line	lymphoblastoid cell line	PRO-Cap	GSM3004700
chr5:132460352-132460465	Sample-01-0478	Sample-01-047812935	Homo sapiens	Lymph	Cell line	lymphoblastoid cell line	PRO-Cap	GSM3004665
chr5:132460612-132460789	Sample-01-0229	Sample-01-022935177	Homo sapiens	Colorectum	Cell line	DLD-1	PRO-Seq	GSM4296320
chr5:132460735-132460788	Sample-01-0362	Sample-01-0362091157	Homo sapiens	Foreskin	Primary cell	HFF	PRO-Seq	GSM5623309
chr5:132460766-132460941	Sample-01-0195	Sample-01-01954711	Homo sapiens	Bone marrow	Cell line	GM12878	Bru-seq	ENCFF856UZA
chr5:132460834-132460877	Sample-01-0135	Sample-01-013516775	Homo sapiens	Colon	Cell line	HCT116	Bru-seq	ENCFF407XNP
chr5:132460917-132460976	Sample-01-0548	Sample-01-054819798	Homo sapiens	Bone marrow	Primary cell	CD4 T cell	Bru-Seq	GSM3113183
chr5:132461045-132461285	Sample-01-0545	Sample-01-054542646	Homo sapiens	Bone marrow	Primary cell	CD4 T cell	BruChase-seq	GSM3113180
chr5:132461444-132461516	Sample-01-0737	Sample-01-0737252195	Homo sapiens	Foreskin	Cell line	HFF	PRO-Seq	GSM5623305
chr5:132461635-132461704	Sample-01-0321	Sample-01-032112194	Homo sapiens	Eye	Cell line	RPE1-iCas9	Bru-Seq	GSM5014881
chr5:132461657-132461950	Sample-01-0542	Sample-01-054210037	Homo sapiens	Bone marrow	Primary cell	Activated CD4 T cells	BruChase-seq	GSM3113177
chr5:132461882-132461984	Sample-01-0362	Sample-01-0362091158	Homo sapiens	Foreskin	Primary cell	HFF	PRO-Seq	GSM5623309
chr5:132461946-132461988	Sample-01-0179	Sample-01-017909231	Homo sapiens	Bone marrow	Cell line	GM12878	Bru-seq	ENCFF643NIT
chr5:132461961-132462003	Sample-01-0186	Sample-01-018627538	Homo sapiens	Colon	Cell line	HCT116	PRO-seq	ENCFF781EUE
chr5:132462007-132462205	Sample-01-0544	Sample-01-054442726	Homo sapiens	Bone marrow	Primary cell	CD4 T cell	Bru-Seq	GSM3113179
chr5:132462163-132462403	Sample-01-0545	Sample-01-054542647	Homo sapiens	Bone marrow	Primary cell	CD4 T cell	BruChase-seq	GSM3113180
chr5:132462184-132462469	Sample-01-0539	Sample-01-053912708	Homo sapiens	Bone marrow	Primary cell	Resting CD4 T cells	Bru-Seq	GSM3113167
chr5:132462323-132462519	Sample-01-0544	Sample-01-054442727	Homo sapiens	Bone marrow	Primary cell	CD4 T cell	Bru-Seq	GSM3113179
chr5:132462491-132462555	Sample-01-0542	Sample-01-054210038	Homo sapiens	Bone marrow	Primary cell	Activated CD4 T cells	BruChase-seq	GSM3113177
chr5:132462514-132462547	Sample-01-0109	Sample-01-010908876	Homo sapiens	Colon	Cell line	HCT116	Bru-seq	ENCFF214EFQ
chr5:132462648-132462785	Sample-01-0360	Sample-01-0360120561	Homo sapiens	Foreskin	Primary cell	HFF	PRO-Seq	GSM5623307
chr5:132462690-132462840	Sample-01-0546	Sample-01-054656553	Homo sapiens	Bone marrow	Primary cell	CD4 T cell	BruChase-seq	GSM3113181
chr5:132463090-132463294	Sample-01-0545	Sample-01-054542648	Homo sapiens	Bone marrow	Primary cell	CD4 T cell	BruChase-seq	GSM3113180
chr5:132463310-132463356	Sample-01-0115	Sample-01-011540700	Homo sapiens	Colon	Cell line	HCT116	PRO-seq	ENCFF274RAM
chr5:132463362-132463452	Sample-01-0545	Sample-01-054542649	Homo sapiens	Bone marrow	Primary cell	CD4 T cell	BruChase-seq	GSM3113180
chr5:132463432-132463619	Sample-01-0795	Sample-01-079519990	Homo sapiens	Lymph	Cell line	Lymphoblastoid cell line	PRO-Seq	GSM3004716
chr5:132463456-132463589	Sample-01-0179	Sample-01-017909232	Homo sapiens	Bone marrow	Cell line	GM12878	Bru-seq	ENCFF643NIT
chr5:132463481-132463587	Sample-01-0116	Sample-01-01166704	Homo sapiens	Bone marrow	Cell line	GM12878	BruChase-seq	ENCFF279GPM
chr5:132463663-132463712	Sample-01-0360	Sample-01-0360120562	Homo sapiens	Foreskin	Primary cell	HFF	PRO-Seq	GSM5623307
chr5:132463781-132463877	Sample-01-0653	Sample-01-0653168083	Homo sapiens	Foreskin	Cell line	HFF	PRO-seq
chr5:132463850-132464270	Sample-01-0179	Sample-01-017909233	Homo sapiens	Bone marrow	Cell line	GM12878	Bru-seq	ENCFF643NIT
chr5:132463962-132464241	Sample-01-0540	Sample-01-054009685	Homo sapiens	Bone marrow	Primary cell	Resting CD4 T cells	BruChase-seq	GSM3113169
chr5:132463983-132464276	Sample-01-0362	Sample-01-0362091159	Homo sapiens	Foreskin	Primary cell	HFF	PRO-Seq	GSM5623309
chr5:132464024-132464132	Sample-01-0653	Sample-01-0653168084	Homo sapiens	Foreskin	Cell line	HFF	PRO-seq
chr5:132464024-132464280	Sample-01-0652	Sample-01-0652117542	Homo sapiens	Foreskin	Cell line	HFF	PRO-seq
chr5:132464197-132464424	Sample-01-0539	Sample-01-053912709	Homo sapiens	Bone marrow	Primary cell	Resting CD4 T cells	Bru-Seq	GSM3113167
chr5:132464212-132464256	Sample-01-0363	Sample-01-036313374	Homo sapiens	Foreskin	Primary cell	HFF	PRO-Seq	GSM5623310
chr5:132464225-132464412	Sample-01-0361	Sample-01-036118405	Homo sapiens	Foreskin	Primary cell	HFF	PRO-Seq	GSM5623308
chr5:132464254-132464424	Sample-01-0546	Sample-01-054656554	Homo sapiens	Bone marrow	Primary cell	CD4 T cell	BruChase-seq	GSM3113181
chr5:132464353-132464801	Sample-01-0785	Sample-01-078522540	Homo sapiens	Bone marrow	Primary cell	B cell	PRO-Cap	GSM3004646
chr5:132464355-132464561	Sample-01-0790	Sample-01-079021399	Homo sapiens	Bone marrow	Primary cell	B cell	PRO-Cap	GSM3004651
chr5:132464465-132464590	Sample-01-0361	Sample-01-036118406	Homo sapiens	Foreskin	Primary cell	HFF	PRO-Seq	GSM5623308
chr5:132464500-132464796	Sample-01-0388	Sample-01-03885917	Homo sapiens	Cervix	Cell line	HeLa	BruChase-seq	GSM5741846
chr5:132464548-132464765	Sample-01-0653	Sample-01-0653168085	Homo sapiens	Foreskin	Cell line	HFF	PRO-seq
chr5:132464549-132464745	Sample-01-0484	Sample-01-048419785	Homo sapiens	Lymph	Cell line	lymphoblastoid cell line	PRO-Cap	GSM3004671
chr5:132464558-132464788	Sample-01-0479	Sample-01-047919258	Homo sapiens	Lymph	Cell line	lymphoblastoid cell line	PRO-Cap	GSM3004666
chr5:132464563-132464745	Sample-01-0486	Sample-01-048618950	Homo sapiens	Lymph	Cell line	lymphoblastoid cell line	PRO-Cap	GSM3004673
chr5:132464565-132464763	Sample-01-0485	Sample-01-048515428	Homo sapiens	Lymph	Cell line	lymphoblastoid cell line	PRO-Cap	GSM3004672
chr5:132464574-132464594	Sample-01-0159	Sample-01-015922281	Homo sapiens	Bone marrow	Cell line	GM12878	BruUV-seq	ENCFF524FEM
chr5:132464575-132464745	Sample-01-0471	Sample-01-047115093	Homo sapiens	Lymph	Cell line	lymphoblastoid cell line	PRO-Cap	GSM3004658
chr5:132464576-132464734	Sample-01-0510	Sample-01-05107221	Homo sapiens	Lymph	Cell line	lymphoblastoid cell line	PRO-Cap	GSM3004698
chr5:132464576-132464743	Sample-01-0504	Sample-01-050418216	Homo sapiens	Lymph	Cell line	lymphoblastoid cell line	PRO-Cap	GSM3004691
chr5:132464576-132464757	Sample-01-0501	Sample-01-050118446	Homo sapiens	Lymph	Cell line	lymphoblastoid cell line	PRO-Cap	GSM3004688
chr5:132464576-132464759	Sample-01-0513	Sample-01-051308817	Homo sapiens	Lymph	Cell line	lymphoblastoid cell line	PRO-Cap	GSM3004701
chr5:132464576-132464782	Sample-01-0500	Sample-01-050019640	Homo sapiens	Lymph	Cell line	lymphoblastoid cell line	PRO-Cap	GSM3004687
chr5:132464576-132464788	Sample-01-0494	Sample-01-049419758	Homo sapiens	Lymph	Cell line	lymphoblastoid cell line	PRO-Cap	GSM3004681
chr5:132464576-132464788	Sample-01-0512	Sample-01-051220694	Homo sapiens	Lymph	Cell line	lymphoblastoid cell line	PRO-Cap	GSM3004700
chr5:132464603-132464734	Sample-01-0793	Sample-01-079328549	Homo sapiens	Bone marrow	Primary cell	B cell	PRO-Cap	GSM3004654
chr5:132464603-132464763	Sample-01-0491	Sample-01-049118481	Homo sapiens	Lymph	Cell line	lymphoblastoid cell line	PRO-Cap	GSM3004678
chr5:132464603-132464771	Sample-01-0511	Sample-01-051114583	Homo sapiens	Lymph	Cell line	lymphoblastoid cell line	PRO-Cap	GSM3004699
chr5:132464603-132464788	Sample-01-0790	Sample-01-079021400	Homo sapiens	Bone marrow	Primary cell	B cell	PRO-Cap	GSM3004651
chr5:132464603-132464811	Sample-01-0515	Sample-01-051515574	Homo sapiens	Lymph	Cell line	lymphoblastoid cell line	PRO-Cap	GSM3004703
chr5:132464604-132464646	Sample-01-0360	Sample-01-0360120563	Homo sapiens	Foreskin	Primary cell	HFF	PRO-Seq	GSM5623307
chr5:132464612-132464736	Sample-01-0502	Sample-01-050218976	Homo sapiens	Lymph	Cell line	lymphoblastoid cell line	PRO-Cap	GSM3004689
chr5:132464614-132464767	Sample-01-0489	Sample-01-048922866	Homo sapiens	Lymph	Cell line	lymphoblastoid cell line	PRO-Cap	GSM3004676
chr5:132464615-132464743	Sample-01-0789	Sample-01-078919476	Homo sapiens	Bone marrow	Primary cell	B cell	PRO-Cap	GSM3004650
chr5:132464615-132464745	Sample-01-0517	Sample-01-051711186	Homo sapiens	Lymph	Cell line	lymphoblastoid cell line	PRO-Cap	GSM3004706
chr5:132464615-132464763	Sample-01-0483	Sample-01-048314804	Homo sapiens	Lymph	Cell line	lymphoblastoid cell line	PRO-Cap	GSM3004670
chr5:132464615-132464782	Sample-01-0792	Sample-01-079222963	Homo sapiens	Bone marrow	Primary cell	B cell	PRO-Cap	GSM3004653
chr5:132464615-132464831	Sample-01-0351	Sample-01-035122941	Homo sapiens	Bone marrow	Cell line	GM12878	GRO-Seq	GSM1480326
chr5:132464617-132464740	Sample-01-0518	Sample-01-051809132	Homo sapiens	Lymph	Cell line	lymphoblastoid cell line	PRO-Cap	GSM3004707
chr5:132464618-132464734	Sample-01-0480	Sample-01-048019069	Homo sapiens	Lymph	Cell line	lymphoblastoid cell line	PRO-Cap	GSM3004667
chr5:132464621-132464759	Sample-01-0506	Sample-01-050615526	Homo sapiens	Lymph	Cell line	lymphoblastoid cell line	PRO-Cap	GSM3004693
chr5:132464637-132464729	Sample-01-0362	Sample-01-0362091160	Homo sapiens	Foreskin	Primary cell	HFF	PRO-Seq	GSM5623309
chr5:132464638-132464792	Sample-01-0508	Sample-01-050808588	Homo sapiens	Lymph	Cell line	lymphoblastoid cell line	PRO-Cap	GSM3004695
chr5:132464642-132464734	Sample-01-0516	Sample-01-051612053	Homo sapiens	Lymph	Cell line	lymphoblastoid cell line	PRO-Cap	GSM3004704
chr5:132464649-132464763	Sample-01-0495	Sample-01-049518484	Homo sapiens	Lymph	Cell line	lymphoblastoid cell line	PRO-Cap	GSM3004682
chr5:132464905-132465148	Sample-01-0346	Sample-01-034626810	Homo sapiens	Cervix	Cell line	HeLa	mNET-seq	GSM1474233
chr5:132464997-132465283	Sample-01-0795	Sample-01-079519991	Homo sapiens	Lymph	Cell line	Lymphoblastoid cell line	PRO-Seq	GSM3004716
chr5:132465116-132465148	Sample-01-0467	Sample-01-046715952	Homo sapiens	Cervix	Cell line	HeLa	mNET-seq	GSM2976656
chr5:132465196-132465458	Sample-01-0539	Sample-01-053912710	Homo sapiens	Bone marrow	Primary cell	Resting CD4 T cells	Bru-Seq	GSM3113167
chr5:132465264-132465509	Sample-01-0360	Sample-01-0360120564	Homo sapiens	Foreskin	Primary cell	HFF	PRO-Seq	GSM5623307
chr5:132465300-132465332	Sample-01-0362	Sample-01-0362091161	Homo sapiens	Foreskin	Primary cell	HFF	PRO-Seq	GSM5623309
chr5:132465300-132465521	Sample-01-0545	Sample-01-054542650	Homo sapiens	Bone marrow	Primary cell	CD4 T cell	BruChase-seq	GSM3113180
chr5:132465430-132465447	Sample-01-0549	Sample-01-054913558	Homo sapiens	Bone marrow	Primary cell	CD4 T cell	BruChase-seq	GSM3113184
chr5:132465450-132465514	Sample-01-0387	Sample-01-03877487	Homo sapiens	Cervix	Cell line	HeLa	BruChase-seq	GSM5741844
chr5:132465520-132465602	Sample-01-0544	Sample-01-054442728	Homo sapiens	Bone marrow	Primary cell	CD4 T cell	Bru-Seq	GSM3113179
chr5:132465626-132465888	Sample-01-0407	Sample-01-04076719	Homo sapiens	AML	Cell line	OCI-AML3 NPM1c degron2	Bru-Seq	GSM5915168
chr5:132465679-132465699	Sample-01-0540	Sample-01-054009686	Homo sapiens	Bone marrow	Primary cell	Resting CD4 T cells	BruChase-seq	GSM3113169
chr5:132465789-132465939	Sample-01-0796	Sample-01-079621498	Homo sapiens	Lymph	Cell line	Lymphoblastoid cell line	PRO-Seq	GSM3004717
chr5:132465824-132466056	Sample-01-0546	Sample-01-054656555	Homo sapiens	Bone marrow	Primary cell	CD4 T cell	BruChase-seq	GSM3113181
chr5:132465885-132466136	Sample-01-0159	Sample-01-015922282	Homo sapiens	Bone marrow	Cell line	GM12878	BruUV-seq	ENCFF524FEM
chr5:132465923-132466243	Sample-01-0482	Sample-01-048210786	Homo sapiens	Lymph	Cell line	lymphoblastoid cell line	PRO-Cap	GSM3004669
chr5:132465937-132466257	Sample-01-0479	Sample-01-047919259	Homo sapiens	Lymph	Cell line	lymphoblastoid cell line	PRO-Cap	GSM3004666
chr5:132465951-132466244	Sample-01-0787	Sample-01-078729436	Homo sapiens	Bone marrow	Primary cell	B cell	PRO-Cap	GSM3004648
chr5:132465978-132466245	Sample-01-0512	Sample-01-051220695	Homo sapiens	Lymph	Cell line	lymphoblastoid cell line	PRO-Cap	GSM3004700
chr5:132465979-132466244	Sample-01-0487	Sample-01-048716747	Homo sapiens	Lymph	Cell line	lymphoblastoid cell line	PRO-Cap	GSM3004674
chr5:132465984-132466250	Sample-01-0793	Sample-01-079328550	Homo sapiens	Bone marrow	Primary cell	B cell	PRO-Cap	GSM3004654
chr5:132465987-132466247	Sample-01-0499	Sample-01-049918743	Homo sapiens	Lymph	Cell line	lymphoblastoid cell line	PRO-Cap	GSM3004686
chr5:132466034-132466283	Sample-01-0514	Sample-01-051416289	Homo sapiens	Lymph	Cell line	lymphoblastoid cell line	PRO-Cap	GSM3004702
chr5:132466102-132466364	Sample-01-0544	Sample-01-054442729	Homo sapiens	Bone marrow	Primary cell	CD4 T cell	Bru-Seq	GSM3113179
chr5:132466137-132466244	Sample-01-0478	Sample-01-047812936	Homo sapiens	Lymph	Cell line	lymphoblastoid cell line	PRO-Cap	GSM3004665
chr5:132466143-132466481	Sample-01-0520	Sample-01-052007631	Homo sapiens	Lymph	Cell line	lymphoblastoid cell line	PRO-Cap	GSM3004709
chr5:132466164-132466288	Sample-01-0116	Sample-01-01166705	Homo sapiens	Bone marrow	Cell line	GM12878	BruChase-seq	ENCFF279GPM
chr5:132466204-132466455	Sample-01-0545	Sample-01-054542651	Homo sapiens	Bone marrow	Primary cell	CD4 T cell	BruChase-seq	GSM3113180
chr5:132466218-132466257	Sample-01-0653	Sample-01-0653168086	Homo sapiens	Foreskin	Cell line	HFF	PRO-seq
chr5:132466244-132466387	Sample-01-0351	Sample-01-035122942	Homo sapiens	Bone marrow	Cell line	GM12878	GRO-Seq	GSM1480326
chr5:132466252-132466486	Sample-01-0475	Sample-01-047511146	Homo sapiens	Lymph	Cell line	lymphoblastoid cell line	PRO-Cap	GSM3004662
chr5:132466258-132466466	Sample-01-0506	Sample-01-050615527	Homo sapiens	Lymph	Cell line	lymphoblastoid cell line	PRO-Cap	GSM3004693
chr5:132466258-132466481	Sample-01-0787	Sample-01-078729437	Homo sapiens	Bone marrow	Primary cell	B cell	PRO-Cap	GSM3004648
chr5:132466259-132466481	Sample-01-0496	Sample-01-049616035	Homo sapiens	Lymph	Cell line	lymphoblastoid cell line	PRO-Cap	GSM3004683
chr5:132466260-132466466	Sample-01-0500	Sample-01-050019641	Homo sapiens	Lymph	Cell line	lymphoblastoid cell line	PRO-Cap	GSM3004687
chr5:132466260-132466481	Sample-01-0484	Sample-01-048419786	Homo sapiens	Lymph	Cell line	lymphoblastoid cell line	PRO-Cap	GSM3004671
chr5:132466260-132466481	Sample-01-0498	Sample-01-049818255	Homo sapiens	Lymph	Cell line	lymphoblastoid cell line	PRO-Cap	GSM3004685
chr5:132466260-132466481	Sample-01-0791	Sample-01-079122926	Homo sapiens	Bone marrow	Primary cell	B cell	PRO-Cap	GSM3004652
chr5:132466260-132466517	Sample-01-0501	Sample-01-050118447	Homo sapiens	Lymph	Cell line	lymphoblastoid cell line	PRO-Cap	GSM3004688
chr5:132466260-132466527	Sample-01-0469	Sample-01-046916339	Homo sapiens	Lymph	Cell line	lymphoblastoid cell line	PRO-Cap	GSM3004656
chr5:132466261-132466466	Sample-01-0793	Sample-01-079328551	Homo sapiens	Bone marrow	Primary cell	B cell	PRO-Cap	GSM3004654
chr5:132466261-132466481	Sample-01-0491	Sample-01-049118482	Homo sapiens	Lymph	Cell line	lymphoblastoid cell line	PRO-Cap	GSM3004678
chr5:132466261-132466527	Sample-01-0486	Sample-01-048618951	Homo sapiens	Lymph	Cell line	lymphoblastoid cell line	PRO-Cap	GSM3004673
chr5:132466263-132466526	Sample-01-0513	Sample-01-051308818	Homo sapiens	Lymph	Cell line	lymphoblastoid cell line	PRO-Cap	GSM3004701
chr5:132466264-132466529	Sample-01-0512	Sample-01-051220696	Homo sapiens	Lymph	Cell line	lymphoblastoid cell line	PRO-Cap	GSM3004700
chr5:132466265-132466547	Sample-01-0494	Sample-01-049419759	Homo sapiens	Lymph	Cell line	lymphoblastoid cell line	PRO-Cap	GSM3004681
chr5:132466267-132466467	Sample-01-0522	Sample-01-052211101	Homo sapiens	Lymph	Cell line	lymphoblastoid cell line	PRO-Cap	GSM3004711
chr5:132466269-132466466	Sample-01-0481	Sample-01-048118053	Homo sapiens	Lymph	Cell line	lymphoblastoid cell line	PRO-Cap	GSM3004668
chr5:132466269-132466488	Sample-01-0477	Sample-01-047710508	Homo sapiens	Lymph	Cell line	lymphoblastoid cell line	PRO-Cap	GSM3004664
chr5:132466269-132466526	Sample-01-0509	Sample-01-050908828	Homo sapiens	Lymph	Cell line	lymphoblastoid cell line	PRO-Cap	GSM3004696
chr5:132466278-132466317	Sample-01-0795	Sample-01-079519992	Homo sapiens	Lymph	Cell line	Lymphoblastoid cell line	PRO-Seq	GSM3004716
chr5:132466290-132466529	Sample-01-0253	Sample-01-025309868	Homo sapiens	Bone marrow	Primary cell	Jurkat T cells	CAGE	GSM4503858
chr5:132466311-132466466	Sample-01-0790	Sample-01-079021401	Homo sapiens	Bone marrow	Primary cell	B cell	PRO-Cap	GSM3004651
chr5:132466311-132466527	Sample-01-0789	Sample-01-078919477	Homo sapiens	Bone marrow	Primary cell	B cell	PRO-Cap	GSM3004650
chr5:132466313-132466526	Sample-01-0255	Sample-01-025510946	Homo sapiens	Bone marrow	Primary cell	Jurkat T cells	CAGE	GSM4503862
chr5:132466316-132466527	Sample-01-0322	Sample-01-032211540	Homo sapiens	Bone marrow	Primary cell	Jurkat T cells	csRNA-Seq	GSM5024534
chr5:132466318-132466481	Sample-01-0792	Sample-01-079222964	Homo sapiens	Bone marrow	Primary cell	B cell	PRO-Cap	GSM3004653
chr5:132466318-132466488	Sample-01-0785	Sample-01-078522541	Homo sapiens	Bone marrow	Primary cell	B cell	PRO-Cap	GSM3004646
chr5:132466318-132466529	Sample-01-0254	Sample-01-025409610	Homo sapiens	Bone marrow	Primary cell	Jurkat T cells	CAGE	GSM4503860
chr5:132466318-132466546	Sample-01-0495	Sample-01-049518485	Homo sapiens	Lymph	Cell line	lymphoblastoid cell line	PRO-Cap	GSM3004682
chr5:132466318-132466585	Sample-01-0536	Sample-01-05362405	Homo sapiens	Macrophages	Cell line	THP-1 monocyte AML cell line	Start-Seq	GSM3112116
chr5:132466321-132466467	Sample-01-0485	Sample-01-048515429	Homo sapiens	Lymph	Cell line	lymphoblastoid cell line	PRO-Cap	GSM3004672
chr5:132466334-132466526	Sample-01-0507	Sample-01-05077607	Homo sapiens	Lymph	Cell line	lymphoblastoid cell line	PRO-Cap	GSM3004694
chr5:132466342-132466526	Sample-01-0504	Sample-01-050418217	Homo sapiens	Lymph	Cell line	lymphoblastoid cell line	PRO-Cap	GSM3004691
chr5:132466349-132466545	Sample-01-0737	Sample-01-0737252196	Homo sapiens	Foreskin	Cell line	HFF	PRO-Seq	GSM5623305
chr5:132466394-132466465	Sample-01-0796	Sample-01-079621499	Homo sapiens	Lymph	Cell line	Lymphoblastoid cell line	PRO-Seq	GSM3004717
chr5:132466397-132466481	Sample-01-0521	Sample-01-052109623	Homo sapiens	Lymph	Cell line	lymphoblastoid cell line	PRO-Cap	GSM3004710
chr5:132466400-132466486	Sample-01-0360	Sample-01-0360120565	Homo sapiens	Foreskin	Primary cell	HFF	PRO-Seq	GSM5623307
chr5:132466409-132466466	Sample-01-0511	Sample-01-051114584	Homo sapiens	Lymph	Cell line	lymphoblastoid cell line	PRO-Cap	GSM3004699
chr5:132466437-132466626	Sample-01-0490	Sample-01-049019269	Homo sapiens	Lymph	Cell line	lymphoblastoid cell line	PRO-Cap	GSM3004677
chr5:132466464-132466500	Sample-01-0488	Sample-01-048816961	Homo sapiens	Lymph	Cell line	lymphoblastoid cell line	PRO-Cap	GSM3004675
chr5:132466464-132466540	Sample-01-0489	Sample-01-048922867	Homo sapiens	Lymph	Cell line	lymphoblastoid cell line	PRO-Cap	GSM3004676
chr5:132466468-132466547	Sample-01-0790	Sample-01-079021402	Homo sapiens	Bone marrow	Primary cell	B cell	PRO-Cap	GSM3004651
chr5:132466479-132466528	Sample-01-0493	Sample-01-049314304	Homo sapiens	Lymph	Cell line	lymphoblastoid cell line	PRO-Cap	GSM3004680
chr5:132466479-132466538	Sample-01-0506	Sample-01-050615528	Homo sapiens	Lymph	Cell line	lymphoblastoid cell line	PRO-Cap	GSM3004693
chr5:132466479-132466567	Sample-01-0471	Sample-01-047115094	Homo sapiens	Lymph	Cell line	lymphoblastoid cell line	PRO-Cap	GSM3004658
chr5:132466485-132466608	Sample-01-0793	Sample-01-079328552	Homo sapiens	Bone marrow	Primary cell	B cell	PRO-Cap	GSM3004654
chr5:132466489-132466526	Sample-01-0474	Sample-01-047413221	Homo sapiens	Lymph	Cell line	lymphoblastoid cell line	PRO-Cap	GSM3004661
chr5:132466497-132466536	Sample-01-0516	Sample-01-051612054	Homo sapiens	Lymph	Cell line	lymphoblastoid cell line	PRO-Cap	GSM3004704
chr5:132466502-132466572	Sample-01-0511	Sample-01-051114585	Homo sapiens	Lymph	Cell line	lymphoblastoid cell line	PRO-Cap	GSM3004699
chr5:132466506-132466536	Sample-01-0785	Sample-01-078522542	Homo sapiens	Bone marrow	Primary cell	B cell	PRO-Cap	GSM3004646
chr5:132466511-132466567	Sample-01-0791	Sample-01-079122927	Homo sapiens	Bone marrow	Primary cell	B cell	PRO-Cap	GSM3004652
chr5:132466518-132466547	Sample-01-0514	Sample-01-051416290	Homo sapiens	Lymph	Cell line	lymphoblastoid cell line	PRO-Cap	GSM3004702
chr5:132466522-132466528	Sample-01-0787	Sample-01-078729438	Homo sapiens	Bone marrow	Primary cell	B cell	PRO-Cap	GSM3004648
chr5:132466522-132466536	Sample-01-0515	Sample-01-051515575	Homo sapiens	Lymph	Cell line	lymphoblastoid cell line	PRO-Cap	GSM3004703
chr5:132466523-132466567	Sample-01-0483	Sample-01-048314805	Homo sapiens	Lymph	Cell line	lymphoblastoid cell line	PRO-Cap	GSM3004670
chr5:132466524-132466554	Sample-01-0501	Sample-01-050118448	Homo sapiens	Lymph	Cell line	lymphoblastoid cell line	PRO-Cap	GSM3004688
chr5:132466524-132466564	Sample-01-0473	Sample-01-047312155	Homo sapiens	Lymph	Cell line	lymphoblastoid cell line	PRO-Cap	GSM3004660
chr5:132466524-132466567	Sample-01-0484	Sample-01-048419787	Homo sapiens	Lymph	Cell line	lymphoblastoid cell line	PRO-Cap	GSM3004671
chr5:132466524-132466646	Sample-01-0491	Sample-01-049118483	Homo sapiens	Lymph	Cell line	lymphoblastoid cell line	PRO-Cap	GSM3004678
chr5:132466526-132466717	Sample-01-0502	Sample-01-050218977	Homo sapiens	Lymph	Cell line	lymphoblastoid cell line	PRO-Cap	GSM3004689
chr5:132466540-132466835	Sample-01-0546	Sample-01-054656556	Homo sapiens	Bone marrow	Primary cell	CD4 T cell	BruChase-seq	GSM3113181
chr5:132466544-132466660	Sample-01-0542	Sample-01-054210039	Homo sapiens	Bone marrow	Primary cell	Activated CD4 T cells	BruChase-seq	GSM3113177
chr5:132466555-132466724	Sample-01-0501	Sample-01-050118449	Homo sapiens	Lymph	Cell line	lymphoblastoid cell line	PRO-Cap	GSM3004688
chr5:132466556-132467127	Sample-01-0489	Sample-01-048922868	Homo sapiens	Lymph	Cell line	lymphoblastoid cell line	PRO-Cap	GSM3004676
chr5:132466564-132467167	Sample-01-0494	Sample-01-049419760	Homo sapiens	Lymph	Cell line	lymphoblastoid cell line	PRO-Cap	GSM3004681
chr5:132466565-132466607	Sample-01-0498	Sample-01-049818256	Homo sapiens	Lymph	Cell line	lymphoblastoid cell line	PRO-Cap	GSM3004685
chr5:132466567-132466748	Sample-01-0387	Sample-01-03877488	Homo sapiens	Cervix	Cell line	HeLa	BruChase-seq	GSM5741844
chr5:132466625-132466750	Sample-01-0794	Sample-01-079410029	Homo sapiens	Lymph	Cell line	Lymphoblastoid cell line	PRO-Seq	GSM3004715
chr5:132466673-132466764	Sample-01-0486	Sample-01-048618952	Homo sapiens	Lymph	Cell line	lymphoblastoid cell line	PRO-Cap	GSM3004673
chr5:132466702-132467156	Sample-01-0785	Sample-01-078522543	Homo sapiens	Bone marrow	Primary cell	B cell	PRO-Cap	GSM3004646
chr5:132466707-132467121	Sample-01-0789	Sample-01-078919478	Homo sapiens	Bone marrow	Primary cell	B cell	PRO-Cap	GSM3004650
chr5:132466707-132467147	Sample-01-0516	Sample-01-051612055	Homo sapiens	Lymph	Cell line	lymphoblastoid cell line	PRO-Cap	GSM3004704
chr5:132466709-132467161	Sample-01-0524	Sample-01-052413519	Homo sapiens	Lymph	Cell line	lymphoblastoid cell line	PRO-Cap	GSM3004713
chr5:132466714-132467127	Sample-01-0511	Sample-01-051114586	Homo sapiens	Lymph	Cell line	lymphoblastoid cell line	PRO-Cap	GSM3004699
chr5:132466716-132467161	Sample-01-0488	Sample-01-048816962	Homo sapiens	Lymph	Cell line	lymphoblastoid cell line	PRO-Cap	GSM3004675
chr5:132466719-132467160	Sample-01-0484	Sample-01-048419788	Homo sapiens	Lymph	Cell line	lymphoblastoid cell line	PRO-Cap	GSM3004671
chr5:132466719-132467165	Sample-01-0500	Sample-01-050019642	Homo sapiens	Lymph	Cell line	lymphoblastoid cell line	PRO-Cap	GSM3004687
chr5:132466721-132467127	Sample-01-0493	Sample-01-049314305	Homo sapiens	Lymph	Cell line	lymphoblastoid cell line	PRO-Cap	GSM3004680
chr5:132466721-132467151	Sample-01-0496	Sample-01-049616036	Homo sapiens	Lymph	Cell line	lymphoblastoid cell line	PRO-Cap	GSM3004683
chr5:132466723-132467156	Sample-01-0479	Sample-01-047919260	Homo sapiens	Lymph	Cell line	lymphoblastoid cell line	PRO-Cap	GSM3004666
chr5:132466725-132467132	Sample-01-0495	Sample-01-049518486	Homo sapiens	Lymph	Cell line	lymphoblastoid cell line	PRO-Cap	GSM3004682
chr5:132466726-132467120	Sample-01-0469	Sample-01-046916340	Homo sapiens	Lymph	Cell line	lymphoblastoid cell line	PRO-Cap	GSM3004656
chr5:132466726-132467127	Sample-01-0506	Sample-01-050615529	Homo sapiens	Lymph	Cell line	lymphoblastoid cell line	PRO-Cap	GSM3004693
chr5:132466726-132467148	Sample-01-0512	Sample-01-051220697	Homo sapiens	Lymph	Cell line	lymphoblastoid cell line	PRO-Cap	GSM3004700
chr5:132466727-132467127	Sample-01-0490	Sample-01-049019270	Homo sapiens	Lymph	Cell line	lymphoblastoid cell line	PRO-Cap	GSM3004677
chr5:132466727-132467127	Sample-01-0788	Sample-01-078820791	Homo sapiens	Bone marrow	Primary cell	B cell	PRO-Cap	GSM3004649
chr5:132466728-132467092	Sample-01-0470	Sample-01-047013342	Homo sapiens	Lymph	Cell line	lymphoblastoid cell line	PRO-Cap	GSM3004657
chr5:132466728-132467133	Sample-01-0793	Sample-01-079328553	Homo sapiens	Bone marrow	Primary cell	B cell	PRO-Cap	GSM3004654
chr5:132466728-132467156	Sample-01-0501	Sample-01-050118450	Homo sapiens	Lymph	Cell line	lymphoblastoid cell line	PRO-Cap	GSM3004688
chr5:132466729-132467127	Sample-01-0522	Sample-01-052211102	Homo sapiens	Lymph	Cell line	lymphoblastoid cell line	PRO-Cap	GSM3004711
chr5:132466729-132467129	Sample-01-0509	Sample-01-050908829	Homo sapiens	Lymph	Cell line	lymphoblastoid cell line	PRO-Cap	GSM3004696
chr5:132466729-132467130	Sample-01-0498	Sample-01-049818257	Homo sapiens	Lymph	Cell line	lymphoblastoid cell line	PRO-Cap	GSM3004685
chr5:132466729-132467159	Sample-01-0502	Sample-01-050218978	Homo sapiens	Lymph	Cell line	lymphoblastoid cell line	PRO-Cap	GSM3004689
chr5:132466730-132467148	Sample-01-0499	Sample-01-049918744	Homo sapiens	Lymph	Cell line	lymphoblastoid cell line	PRO-Cap	GSM3004686
chr5:132466732-132467134	Sample-01-0515	Sample-01-051515576	Homo sapiens	Lymph	Cell line	lymphoblastoid cell line	PRO-Cap	GSM3004703
chr5:132466732-132467152	Sample-01-0504	Sample-01-050418218	Homo sapiens	Lymph	Cell line	lymphoblastoid cell line	PRO-Cap	GSM3004691
chr5:132466732-132467159	Sample-01-0497	Sample-01-049716393	Homo sapiens	Lymph	Cell line	lymphoblastoid cell line	PRO-Cap	GSM3004684
chr5:132466733-132466847	Sample-01-0544	Sample-01-054442730	Homo sapiens	Bone marrow	Primary cell	CD4 T cell	Bru-Seq	GSM3113179
chr5:132466733-132467141	Sample-01-0480	Sample-01-048019070	Homo sapiens	Lymph	Cell line	lymphoblastoid cell line	PRO-Cap	GSM3004667
chr5:132466734-132467065	Sample-01-0507	Sample-01-05077608	Homo sapiens	Lymph	Cell line	lymphoblastoid cell line	PRO-Cap	GSM3004694
chr5:132466734-132467130	Sample-01-0482	Sample-01-048210787	Homo sapiens	Lymph	Cell line	lymphoblastoid cell line	PRO-Cap	GSM3004669
chr5:132466735-132467127	Sample-01-0514	Sample-01-051416291	Homo sapiens	Lymph	Cell line	lymphoblastoid cell line	PRO-Cap	GSM3004702
chr5:132466735-132467152	Sample-01-0790	Sample-01-079021403	Homo sapiens	Bone marrow	Primary cell	B cell	PRO-Cap	GSM3004651
chr5:132466736-132467072	Sample-01-0476	Sample-01-047612424	Homo sapiens	Lymph	Cell line	lymphoblastoid cell line	PRO-Cap	GSM3004663
chr5:132466736-132467127	Sample-01-0508	Sample-01-050808589	Homo sapiens	Lymph	Cell line	lymphoblastoid cell line	PRO-Cap	GSM3004695
chr5:132466739-132467127	Sample-01-0475	Sample-01-047511147	Homo sapiens	Lymph	Cell line	lymphoblastoid cell line	PRO-Cap	GSM3004662
chr5:132466740-132466811	Sample-01-0487	Sample-01-048716748	Homo sapiens	Lymph	Cell line	lymphoblastoid cell line	PRO-Cap	GSM3004674
chr5:132466740-132467121	Sample-01-0510	Sample-01-05107222	Homo sapiens	Lymph	Cell line	lymphoblastoid cell line	PRO-Cap	GSM3004698
chr5:132466740-132467148	Sample-01-0787	Sample-01-078729439	Homo sapiens	Bone marrow	Primary cell	B cell	PRO-Cap	GSM3004648
chr5:132466742-132466929	Sample-01-0474	Sample-01-047413222	Homo sapiens	Lymph	Cell line	lymphoblastoid cell line	PRO-Cap	GSM3004661
chr5:132466742-132467127	Sample-01-0792	Sample-01-079222965	Homo sapiens	Bone marrow	Primary cell	B cell	PRO-Cap	GSM3004653
chr5:132466742-132467162	Sample-01-0491	Sample-01-049118484	Homo sapiens	Lymph	Cell line	lymphoblastoid cell line	PRO-Cap	GSM3004678
chr5:132466743-132467156	Sample-01-0478	Sample-01-047812937	Homo sapiens	Lymph	Cell line	lymphoblastoid cell line	PRO-Cap	GSM3004665
chr5:132466744-132467049	Sample-01-0521	Sample-01-052109624	Homo sapiens	Lymph	Cell line	lymphoblastoid cell line	PRO-Cap	GSM3004710
chr5:132466745-132467128	Sample-01-0485	Sample-01-048515430	Homo sapiens	Lymph	Cell line	lymphoblastoid cell line	PRO-Cap	GSM3004672
chr5:132466746-132466811	Sample-01-0472	Sample-01-047210201	Homo sapiens	Lymph	Cell line	lymphoblastoid cell line	PRO-Cap	GSM3004659
chr5:132466746-132466811	Sample-01-0483	Sample-01-048314806	Homo sapiens	Lymph	Cell line	lymphoblastoid cell line	PRO-Cap	GSM3004670
chr5:132466746-132467072	Sample-01-0492	Sample-01-049218119	Homo sapiens	Lymph	Cell line	lymphoblastoid cell line	PRO-Cap	GSM3004679
chr5:132466746-132467074	Sample-01-0473	Sample-01-047312156	Homo sapiens	Lymph	Cell line	lymphoblastoid cell line	PRO-Cap	GSM3004660
chr5:132466746-132467085	Sample-01-0477	Sample-01-047710509	Homo sapiens	Lymph	Cell line	lymphoblastoid cell line	PRO-Cap	GSM3004664
chr5:132466746-132467089	Sample-01-0471	Sample-01-047115095	Homo sapiens	Lymph	Cell line	lymphoblastoid cell line	PRO-Cap	GSM3004658
chr5:132466746-132467129	Sample-01-0786	Sample-01-078621873	Homo sapiens	Bone marrow	Primary cell	B cell	PRO-Cap	GSM3004647
chr5:132466746-132467130	Sample-01-0505	Sample-01-05057610	Homo sapiens	Lymph	Cell line	lymphoblastoid cell line	PRO-Cap	GSM3004692
chr5:132466746-132467134	Sample-01-0518	Sample-01-051809133	Homo sapiens	Lymph	Cell line	lymphoblastoid cell line	PRO-Cap	GSM3004707
chr5:132466750-132467127	Sample-01-0791	Sample-01-079122928	Homo sapiens	Bone marrow	Primary cell	B cell	PRO-Cap	GSM3004652
chr5:132466750-132467142	Sample-01-0519	Sample-01-051914260	Homo sapiens	Lymph	Cell line	lymphoblastoid cell line	PRO-Cap	GSM3004708
chr5:132466751-132467065	Sample-01-0503	Sample-01-050315299	Homo sapiens	Lymph	Cell line	lymphoblastoid cell line	PRO-Cap	GSM3004690
chr5:132466751-132467127	Sample-01-0481	Sample-01-048118054	Homo sapiens	Lymph	Cell line	lymphoblastoid cell line	PRO-Cap	GSM3004668
chr5:132466751-132467151	Sample-01-0517	Sample-01-051711187	Homo sapiens	Lymph	Cell line	lymphoblastoid cell line	PRO-Cap	GSM3004706
chr5:132466752-132466931	Sample-01-0513	Sample-01-051308819	Homo sapiens	Lymph	Cell line	lymphoblastoid cell line	PRO-Cap	GSM3004701
chr5:132466752-132467074	Sample-01-0523	Sample-01-05236776	Homo sapiens	Lymph	Cell line	lymphoblastoid cell line	PRO-Cap	GSM3004712
chr5:132466772-132466989	Sample-01-0360	Sample-01-0360120566	Homo sapiens	Foreskin	Primary cell	HFF	PRO-Seq	GSM5623307
chr5:132466778-132467127	Sample-01-0486	Sample-01-048618953	Homo sapiens	Lymph	Cell line	lymphoblastoid cell line	PRO-Cap	GSM3004673
chr5:132466797-132467055	Sample-01-0159	Sample-01-015922283	Homo sapiens	Bone marrow	Cell line	GM12878	BruUV-seq	ENCFF524FEM
chr5:132466815-132467120	Sample-01-0601	Sample-01-06011310	Homo sapiens	Bone marrow	Cell line	GM12878	NET-CAGE	GSM3318209
chr5:132466859-132467128	Sample-01-0487	Sample-01-048716749	Homo sapiens	Lymph	Cell line	lymphoblastoid cell line	PRO-Cap	GSM3004674
chr5:132466869-132467134	Sample-01-0087	Sample-01-008715949	Homo sapiens	Bone marrow	Cell line	GM12878	GRO-cap	ENCFF086APH
chr5:132466869-132467134	Sample-01-0349	Sample-01-034915949	Homo sapiens	Bone marrow	Cell line	GM12878	GRO-Cap	GSM1480323
chr5:132466872-132466945	Sample-01-0078	Sample-01-007820673	Homo sapiens	Bone marrow	Cell line	K562	GRO-cap	ENCFF028THC
chr5:132466872-132466945	Sample-01-0348	Sample-01-034820640	Homo sapiens	Bone marrow	Cell line	K562	GRO-Cap	GSM1480321
chr5:132466874-132466934	Sample-01-0406	Sample-01-040609824	Homo sapiens	AML	Cell line	OCI-AML3 NPM1c degron2	Bru-Seq	GSM5915170
chr5:132466879-132467152	Sample-01-0653	Sample-01-0653168087	Homo sapiens	Foreskin	Cell line	HFF	PRO-seq
chr5:132466883-132467149	Sample-01-0520	Sample-01-052007632	Homo sapiens	Lymph	Cell line	lymphoblastoid cell line	PRO-Cap	GSM3004709
chr5:132466935-132467166	Sample-01-0727	Sample-01-07271087	Homo sapiens	Bone marrow	Cell line	GM12878	Bru-Seq	GSM4847905
chr5:132466981-132467231	Sample-01-0794	Sample-01-079410030	Homo sapiens	Lymph	Cell line	Lymphoblastoid cell line	PRO-Seq	GSM3004715
chr5:132467238-132467447	Sample-01-0159	Sample-01-015922284	Homo sapiens	Bone marrow	Cell line	GM12878	BruUV-seq	ENCFF524FEM
chr5:132467261-132467547	Sample-01-0540	Sample-01-054009687	Homo sapiens	Bone marrow	Primary cell	Resting CD4 T cells	BruChase-seq	GSM3113169
chr5:132467266-132467349	Sample-01-0546	Sample-01-054656557	Homo sapiens	Bone marrow	Primary cell	CD4 T cell	BruChase-seq	GSM3113181
chr5:132467332-132467376	Sample-01-0489	Sample-01-048922869	Homo sapiens	Lymph	Cell line	lymphoblastoid cell line	PRO-Cap	GSM3004676
chr5:132467341-132467624	Sample-01-0360	Sample-01-0360120567	Homo sapiens	Foreskin	Primary cell	HFF	PRO-Seq	GSM5623307
chr5:132467371-132467674	Sample-01-0799	Sample-01-07994433	Homo sapiens	Lymph	Cell line	Lymphoblastoid cell line	PRO-Seq	GSM3004722
chr5:132467376-132467610	Sample-01-0504	Sample-01-050418219	Homo sapiens	Lymph	Cell line	lymphoblastoid cell line	PRO-Cap	GSM3004691
chr5:132467386-132467671	Sample-01-0514	Sample-01-051416292	Homo sapiens	Lymph	Cell line	lymphoblastoid cell line	PRO-Cap	GSM3004702
chr5:132467395-132467566	Sample-01-0793	Sample-01-079328554	Homo sapiens	Bone marrow	Primary cell	B cell	PRO-Cap	GSM3004654
chr5:132467514-132467851	Sample-01-0351	Sample-01-035122943	Homo sapiens	Bone marrow	Cell line	GM12878	GRO-Seq	GSM1480326
chr5:132467559-132467689	Sample-01-0160	Sample-01-016074396	Homo sapiens	Colon	Cell line	HCT116	PRO-seq	ENCFF529CJM
chr5:132467602-132467728	Sample-01-0794	Sample-01-079410031	Homo sapiens	Lymph	Cell line	Lymphoblastoid cell line	PRO-Seq	GSM3004715
chr5:132467651-132467717	Sample-01-0490	Sample-01-049019271	Homo sapiens	Lymph	Cell line	lymphoblastoid cell line	PRO-Cap	GSM3004677
chr5:132467668-132467929	Sample-01-0494	Sample-01-049419761	Homo sapiens	Lymph	Cell line	lymphoblastoid cell line	PRO-Cap	GSM3004681
chr5:132467678-132467819	Sample-01-0501	Sample-01-050118451	Homo sapiens	Lymph	Cell line	lymphoblastoid cell line	PRO-Cap	GSM3004688
chr5:132467678-132467940	Sample-01-0498	Sample-01-049818258	Homo sapiens	Lymph	Cell line	lymphoblastoid cell line	PRO-Cap	GSM3004685
chr5:132467678-132467945	Sample-01-0487	Sample-01-048716750	Homo sapiens	Lymph	Cell line	lymphoblastoid cell line	PRO-Cap	GSM3004674
chr5:132467678-132468110	Sample-01-0785	Sample-01-078522544	Homo sapiens	Bone marrow	Primary cell	B cell	PRO-Cap	GSM3004646
chr5:132467687-132467929	Sample-01-0512	Sample-01-051220698	Homo sapiens	Lymph	Cell line	lymphoblastoid cell line	PRO-Cap	GSM3004700
chr5:132467692-132467941	Sample-01-0515	Sample-01-051515577	Homo sapiens	Lymph	Cell line	lymphoblastoid cell line	PRO-Cap	GSM3004703
chr5:132467701-132467726	Sample-01-0540	Sample-01-054009688	Homo sapiens	Bone marrow	Primary cell	Resting CD4 T cells	BruChase-seq	GSM3113169
chr5:132467712-132467945	Sample-01-0488	Sample-01-048816963	Homo sapiens	Lymph	Cell line	lymphoblastoid cell line	PRO-Cap	GSM3004675
chr5:132467726-132468108	Sample-01-0493	Sample-01-049314306	Homo sapiens	Lymph	Cell line	lymphoblastoid cell line	PRO-Cap	GSM3004680
chr5:132467731-132467955	Sample-01-0546	Sample-01-054656558	Homo sapiens	Bone marrow	Primary cell	CD4 T cell	BruChase-seq	GSM3113181
chr5:132467737-132467817	Sample-01-0790	Sample-01-079021404	Homo sapiens	Bone marrow	Primary cell	B cell	PRO-Cap	GSM3004651
chr5:132467743-132467834	Sample-01-0504	Sample-01-050418220	Homo sapiens	Lymph	Cell line	lymphoblastoid cell line	PRO-Cap	GSM3004691
chr5:132467757-132467819	Sample-01-0522	Sample-01-052211103	Homo sapiens	Lymph	Cell line	lymphoblastoid cell line	PRO-Cap	GSM3004711
chr5:132467757-132467944	Sample-01-0793	Sample-01-079328555	Homo sapiens	Bone marrow	Primary cell	B cell	PRO-Cap	GSM3004654
chr5:132467758-132467819	Sample-01-0491	Sample-01-049118485	Homo sapiens	Lymph	Cell line	lymphoblastoid cell line	PRO-Cap	GSM3004678
chr5:132467758-132467943	Sample-01-0479	Sample-01-047919261	Homo sapiens	Lymph	Cell line	lymphoblastoid cell line	PRO-Cap	GSM3004666
chr5:132467758-132467943	Sample-01-0786	Sample-01-078621874	Homo sapiens	Bone marrow	Primary cell	B cell	PRO-Cap	GSM3004647
chr5:132467762-132467821	Sample-01-0483	Sample-01-048314807	Homo sapiens	Lymph	Cell line	lymphoblastoid cell line	PRO-Cap	GSM3004670
chr5:132467764-132467939	Sample-01-0500	Sample-01-050019643	Homo sapiens	Lymph	Cell line	lymphoblastoid cell line	PRO-Cap	GSM3004687
chr5:132467764-132467945	Sample-01-0506	Sample-01-050615530	Homo sapiens	Lymph	Cell line	lymphoblastoid cell line	PRO-Cap	GSM3004693
chr5:132467765-132467889	Sample-01-0481	Sample-01-048118055	Homo sapiens	Lymph	Cell line	lymphoblastoid cell line	PRO-Cap	GSM3004668
chr5:132467765-132467945	Sample-01-0499	Sample-01-049918745	Homo sapiens	Lymph	Cell line	lymphoblastoid cell line	PRO-Cap	GSM3004686
chr5:132467765-132467946	Sample-01-0486	Sample-01-048618954	Homo sapiens	Lymph	Cell line	lymphoblastoid cell line	PRO-Cap	GSM3004673
chr5:132467769-132467947	Sample-01-0490	Sample-01-049019272	Homo sapiens	Lymph	Cell line	lymphoblastoid cell line	PRO-Cap	GSM3004677
chr5:132467770-132467834	Sample-01-0503	Sample-01-050315300	Homo sapiens	Lymph	Cell line	lymphoblastoid cell line	PRO-Cap	GSM3004690
chr5:132467770-132467916	Sample-01-0791	Sample-01-079122929	Homo sapiens	Bone marrow	Primary cell	B cell	PRO-Cap	GSM3004652
chr5:132467772-132467819	Sample-01-0787	Sample-01-078729440	Homo sapiens	Bone marrow	Primary cell	B cell	PRO-Cap	GSM3004648
chr5:132467772-132467885	Sample-01-0475	Sample-01-047511148	Homo sapiens	Lymph	Cell line	lymphoblastoid cell line	PRO-Cap	GSM3004662
chr5:132467773-132467821	Sample-01-0489	Sample-01-048922870	Homo sapiens	Lymph	Cell line	lymphoblastoid cell line	PRO-Cap	GSM3004676
chr5:132467773-132467834	Sample-01-0541	Sample-01-054110723	Homo sapiens	Bone marrow	Primary cell	Activated CD4 T cells	Bru-Seq	GSM3113176
chr5:132467774-132467839	Sample-01-0519	Sample-01-051914261	Homo sapiens	Lymph	Cell line	lymphoblastoid cell line	PRO-Cap	GSM3004708
chr5:132467775-132467823	Sample-01-0792	Sample-01-079222966	Homo sapiens	Bone marrow	Primary cell	B cell	PRO-Cap	GSM3004653
chr5:132467776-132468095	Sample-01-0509	Sample-01-050908830	Homo sapiens	Lymph	Cell line	lymphoblastoid cell line	PRO-Cap	GSM3004696
chr5:132467777-132467817	Sample-01-0474	Sample-01-047413223	Homo sapiens	Lymph	Cell line	lymphoblastoid cell line	PRO-Cap	GSM3004661
chr5:132467777-132467904	Sample-01-0492	Sample-01-049218120	Homo sapiens	Lymph	Cell line	lymphoblastoid cell line	PRO-Cap	GSM3004679
chr5:132467777-132467908	Sample-01-0485	Sample-01-048515431	Homo sapiens	Lymph	Cell line	lymphoblastoid cell line	PRO-Cap	GSM3004672
chr5:132467778-132467819	Sample-01-0484	Sample-01-048419789	Homo sapiens	Lymph	Cell line	lymphoblastoid cell line	PRO-Cap	GSM3004671
chr5:132467779-132467817	Sample-01-0511	Sample-01-051114587	Homo sapiens	Lymph	Cell line	lymphoblastoid cell line	PRO-Cap	GSM3004699
chr5:132467780-132467945	Sample-01-0495	Sample-01-049518487	Homo sapiens	Lymph	Cell line	lymphoblastoid cell line	PRO-Cap	GSM3004682
chr5:132467783-132467945	Sample-01-0471	Sample-01-047115096	Homo sapiens	Lymph	Cell line	lymphoblastoid cell line	PRO-Cap	GSM3004658
chr5:132467785-132467902	Sample-01-0508	Sample-01-050808590	Homo sapiens	Lymph	Cell line	lymphoblastoid cell line	PRO-Cap	GSM3004695
chr5:132467785-132467925	Sample-01-0518	Sample-01-051809134	Homo sapiens	Lymph	Cell line	lymphoblastoid cell line	PRO-Cap	GSM3004707
chr5:132467785-132467943	Sample-01-0502	Sample-01-050218979	Homo sapiens	Lymph	Cell line	lymphoblastoid cell line	PRO-Cap	GSM3004689
chr5:132467785-132467944	Sample-01-0469	Sample-01-046916341	Homo sapiens	Lymph	Cell line	lymphoblastoid cell line	PRO-Cap	GSM3004656
chr5:132467785-132467945	Sample-01-0496	Sample-01-049616037	Homo sapiens	Lymph	Cell line	lymphoblastoid cell line	PRO-Cap	GSM3004683
chr5:132467785-132467945	Sample-01-0789	Sample-01-078919479	Homo sapiens	Bone marrow	Primary cell	B cell	PRO-Cap	GSM3004650
chr5:132467787-132467929	Sample-01-0477	Sample-01-047710510	Homo sapiens	Lymph	Cell line	lymphoblastoid cell line	PRO-Cap	GSM3004664
chr5:132467800-132467941	Sample-01-0517	Sample-01-051711188	Homo sapiens	Lymph	Cell line	lymphoblastoid cell line	PRO-Cap	GSM3004706
chr5:132467818-132468067	Sample-01-0795	Sample-01-079519993	Homo sapiens	Lymph	Cell line	Lymphoblastoid cell line	PRO-Seq	GSM3004716
chr5:132467931-132468144	Sample-01-0541	Sample-01-054110724	Homo sapiens	Bone marrow	Primary cell	Activated CD4 T cells	Bru-Seq	GSM3113176
chr5:132468022-132468191	Sample-01-0653	Sample-01-0653168088	Homo sapiens	Foreskin	Cell line	HFF	PRO-seq
chr5:132468057-132468093	Sample-01-0737	Sample-01-0737252197	Homo sapiens	Foreskin	Cell line	HFF	PRO-Seq	GSM5623305
chr5:132468298-132468301	Sample-01-0211	Sample-01-02115472	Homo sapiens	Bone marrow	Cell line	GM12878	BruChase-seq	ENCFF948GRJ
chr5:132468404-132468490	Sample-01-0544	Sample-01-054442731	Homo sapiens	Bone marrow	Primary cell	CD4 T cell	Bru-Seq	GSM3113179
chr5:132468438-132468716	Sample-01-0116	Sample-01-01166706	Homo sapiens	Bone marrow	Cell line	GM12878	BruChase-seq	ENCFF279GPM
chr5:132468544-132468714	Sample-01-0546	Sample-01-054656559	Homo sapiens	Bone marrow	Primary cell	CD4 T cell	BruChase-seq	GSM3113181
chr5:132468790-132468981	Sample-01-0227	Sample-01-022722210	Homo sapiens	Colorectum	Cell line	DLD-1	PRO-Seq	GSM4296318
chr5:132468854-132469018	Sample-01-0652	Sample-01-0652117543	Homo sapiens	Foreskin	Cell line	HFF	PRO-seq
chr5:132468991-132469130	Sample-01-0116	Sample-01-01166707	Homo sapiens	Bone marrow	Cell line	GM12878	BruChase-seq	ENCFF279GPM
chr5:132469071-132469132	Sample-01-0545	Sample-01-054542652	Homo sapiens	Bone marrow	Primary cell	CD4 T cell	BruChase-seq	GSM3113180
chr5:132469310-132469389	Sample-01-0544	Sample-01-054442732	Homo sapiens	Bone marrow	Primary cell	CD4 T cell	Bru-Seq	GSM3113179
chr5:132469384-132469434	Sample-01-0321	Sample-01-032112195	Homo sapiens	Eye	Cell line	RPE1-iCas9	Bru-Seq	GSM5014881
chr5:132469390-132469525	Sample-01-0726	Sample-01-07261501	Homo sapiens	Bone marrow	Cell line	GM12878	Bru-Seq	GSM4847904
chr5:132469420-132469760	Sample-01-0179	Sample-01-017909234	Homo sapiens	Bone marrow	Cell line	GM12878	Bru-seq	ENCFF643NIT
chr5:132469425-132469437	Sample-01-0211	Sample-01-02115473	Homo sapiens	Bone marrow	Cell line	GM12878	BruChase-seq	ENCFF948GRJ
chr5:132469430-132469732	Sample-01-0195	Sample-01-01954712	Homo sapiens	Bone marrow	Cell line	GM12878	Bru-seq	ENCFF856UZA
chr5:132469448-132469523	Sample-01-0546	Sample-01-054656560	Homo sapiens	Bone marrow	Primary cell	CD4 T cell	BruChase-seq	GSM3113181
chr5:132469607-132469704	Sample-01-0545	Sample-01-054542653	Homo sapiens	Bone marrow	Primary cell	CD4 T cell	BruChase-seq	GSM3113180
chr5:132469710-132469858	Sample-01-0652	Sample-01-0652117544	Homo sapiens	Foreskin	Cell line	HFF	PRO-seq
chr5:132469809-132469874	Sample-01-0737	Sample-01-0737252198	Homo sapiens	Foreskin	Cell line	HFF	PRO-Seq	GSM5623305
chr5:132469902-132469936	Sample-01-0360	Sample-01-0360120568	Homo sapiens	Foreskin	Primary cell	HFF	PRO-Seq	GSM5623307
chr5:132471094-132471138	Sample-01-0706	Sample-01-07065100	Homo sapiens	Skin	Cell line	Epithelial	Bru-Seq	GSM3861584
chr5:132471144-132471414	Sample-01-0466	Sample-01-046617562	Homo sapiens	Cervix	Cell line	HeLa	mNET-seq	GSM2976655
chr5:132471157-132471286	Sample-01-0652	Sample-01-0652117545	Homo sapiens	Foreskin	Cell line	HFF	PRO-seq
chr5:132471159-132471189	Sample-01-0545	Sample-01-054542654	Homo sapiens	Bone marrow	Primary cell	CD4 T cell	BruChase-seq	GSM3113180
chr5:132471255-132471383	Sample-01-0225	Sample-01-022514308	Homo sapiens	Colorectum	Cell line	DLD-1	PRO-Seq	GSM4296316
chr5:132471281-132471533	Sample-01-0116	Sample-01-01166708	Homo sapiens	Bone marrow	Cell line	GM12878	BruChase-seq	ENCFF279GPM
chr5:132471343-132471580	Sample-01-0545	Sample-01-054542655	Homo sapiens	Bone marrow	Primary cell	CD4 T cell	BruChase-seq	GSM3113180
chr5:132471458-132471499	Sample-01-0653	Sample-01-0653168089	Homo sapiens	Foreskin	Cell line	HFF	PRO-seq
chr5:132471500-132471512	Sample-01-0167	Sample-01-016711033	Homo sapiens	Lung	Cell line	PC-9	Bru-seq	ENCFF552WOT
chr5:132471523-132471803	Sample-01-0539	Sample-01-053912711	Homo sapiens	Bone marrow	Primary cell	Resting CD4 T cells	Bru-Seq	GSM3113167
chr5:132471563-132471595	Sample-01-0544	Sample-01-054442733	Homo sapiens	Bone marrow	Primary cell	CD4 T cell	Bru-Seq	GSM3113179
chr5:132471577-132471783	Sample-01-0406	Sample-01-040609825	Homo sapiens	AML	Cell line	OCI-AML3 NPM1c degron2	Bru-Seq	GSM5915170
chr5:132471712-132471950	Sample-01-0159	Sample-01-015922285	Homo sapiens	Bone marrow	Cell line	GM12878	BruUV-seq	ENCFF524FEM
chr5:132471722-132472014	Sample-01-0549	Sample-01-054913559	Homo sapiens	Bone marrow	Primary cell	CD4 T cell	BruChase-seq	GSM3113184
chr5:132471762-132471934	Sample-01-0545	Sample-01-054542656	Homo sapiens	Bone marrow	Primary cell	CD4 T cell	BruChase-seq	GSM3113180
chr5:132471840-132471869	Sample-01-0124	Sample-01-012407936	Homo sapiens	Mammary gland	Cell line	MCF-7	Bru-seq	ENCFF322DSA
chr5:132471848-132471952	Sample-01-0362	Sample-01-0362091162	Homo sapiens	Foreskin	Primary cell	HFF	PRO-Seq	GSM5623309
chr5:132471876-132472161	Sample-01-0541	Sample-01-054110725	Homo sapiens	Bone marrow	Primary cell	Activated CD4 T cells	Bru-Seq	GSM3113176
chr5:132472018-132472040	Sample-01-0452	Sample-01-045235991	Homo sapiens	Cervix	Cell line	HeLa	mNET-seq	GSM2856663
chr5:132472018-132472297	Sample-01-0772	Sample-01-077224444	Homo sapiens	Cervix	Cell line	HeLa	mNET-seq	GSM2165958
chr5:132472163-132472309	Sample-01-0652	Sample-01-0652117546	Homo sapiens	Foreskin	Cell line	HFF	PRO-seq
chr5:132472410-132472653	Sample-01-0321	Sample-01-032112196	Homo sapiens	Eye	Cell line	RPE1-iCas9	Bru-Seq	GSM5014881
chr5:132472435-132472496	Sample-01-0544	Sample-01-054442734	Homo sapiens	Bone marrow	Primary cell	CD4 T cell	Bru-Seq	GSM3113179
chr5:132472526-132472562	Sample-01-0550	Sample-01-055023158	Homo sapiens	Bone marrow	Primary cell	CD4 T cell	BruChase-seq	GSM3113185
chr5:132472774-132472997	Sample-01-0093	Sample-01-009311759	Homo sapiens	Lung	Cell line	PC-9	BruChase-seq	ENCFF118RYC
chr5:132472779-132472797	Sample-01-0224	Sample-01-022435011	Homo sapiens	Colorectum	Cell line	DLD-1	PRO-Seq	GSM4296315
chr5:132472920-132472959	Sample-01-0406	Sample-01-040609826	Homo sapiens	AML	Cell line	OCI-AML3 NPM1c degron2	Bru-Seq	GSM5915170
chr5:132472920-132473115	Sample-01-0794	Sample-01-079410032	Homo sapiens	Lymph	Cell line	Lymphoblastoid cell line	PRO-Seq	GSM3004715
chr5:132472961-132473181	Sample-01-0790	Sample-01-079021405	Homo sapiens	Bone marrow	Primary cell	B cell	PRO-Cap	GSM3004651
chr5:132472990-132473137	Sample-01-0548	Sample-01-054819799	Homo sapiens	Bone marrow	Primary cell	CD4 T cell	Bru-Seq	GSM3113183
chr5:132473005-132473173	Sample-01-0517	Sample-01-051711189	Homo sapiens	Lymph	Cell line	lymphoblastoid cell line	PRO-Cap	GSM3004706
chr5:132473063-132473179	Sample-01-0504	Sample-01-050418221	Homo sapiens	Lymph	Cell line	lymphoblastoid cell line	PRO-Cap	GSM3004691
chr5:132473063-132473206	Sample-01-0519	Sample-01-051914262	Homo sapiens	Lymph	Cell line	lymphoblastoid cell line	PRO-Cap	GSM3004708
chr5:132473064-132473195	Sample-01-0500	Sample-01-050019644	Homo sapiens	Lymph	Cell line	lymphoblastoid cell line	PRO-Cap	GSM3004687
chr5:132473064-132473200	Sample-01-0494	Sample-01-049419762	Homo sapiens	Lymph	Cell line	lymphoblastoid cell line	PRO-Cap	GSM3004681
chr5:132473065-132473163	Sample-01-0477	Sample-01-047710511	Homo sapiens	Lymph	Cell line	lymphoblastoid cell line	PRO-Cap	GSM3004664
chr5:132473065-132473173	Sample-01-0496	Sample-01-049616038	Homo sapiens	Lymph	Cell line	lymphoblastoid cell line	PRO-Cap	GSM3004683
chr5:132473068-132473137	Sample-01-0792	Sample-01-079222967	Homo sapiens	Bone marrow	Primary cell	B cell	PRO-Cap	GSM3004653
chr5:132473072-132473178	Sample-01-0793	Sample-01-079328556	Homo sapiens	Bone marrow	Primary cell	B cell	PRO-Cap	GSM3004654
chr5:132473075-132473179	Sample-01-0488	Sample-01-048816964	Homo sapiens	Lymph	Cell line	lymphoblastoid cell line	PRO-Cap	GSM3004675
chr5:132473081-132473183	Sample-01-0485	Sample-01-048515432	Homo sapiens	Lymph	Cell line	lymphoblastoid cell line	PRO-Cap	GSM3004672
chr5:132473083-132473141	Sample-01-0469	Sample-01-046916342	Homo sapiens	Lymph	Cell line	lymphoblastoid cell line	PRO-Cap	GSM3004656
chr5:132473083-132473173	Sample-01-0489	Sample-01-048922871	Homo sapiens	Lymph	Cell line	lymphoblastoid cell line	PRO-Cap	GSM3004676
chr5:132473083-132473173	Sample-01-0499	Sample-01-049918746	Homo sapiens	Lymph	Cell line	lymphoblastoid cell line	PRO-Cap	GSM3004686
chr5:132473083-132473183	Sample-01-0495	Sample-01-049518488	Homo sapiens	Lymph	Cell line	lymphoblastoid cell line	PRO-Cap	GSM3004682
chr5:132473083-132473197	Sample-01-0791	Sample-01-079122930	Homo sapiens	Bone marrow	Primary cell	B cell	PRO-Cap	GSM3004652
chr5:132473083-132473200	Sample-01-0479	Sample-01-047919262	Homo sapiens	Lymph	Cell line	lymphoblastoid cell line	PRO-Cap	GSM3004666
chr5:132473083-132473207	Sample-01-0501	Sample-01-050118452	Homo sapiens	Lymph	Cell line	lymphoblastoid cell line	PRO-Cap	GSM3004688
chr5:132473083-132473239	Sample-01-0491	Sample-01-049118486	Homo sapiens	Lymph	Cell line	lymphoblastoid cell line	PRO-Cap	GSM3004678
chr5:132473084-132473143	Sample-01-0789	Sample-01-078919480	Homo sapiens	Bone marrow	Primary cell	B cell	PRO-Cap	GSM3004650
chr5:132473088-132473112	Sample-01-0512	Sample-01-051220699	Homo sapiens	Lymph	Cell line	lymphoblastoid cell line	PRO-Cap	GSM3004700
chr5:132473088-132473178	Sample-01-0516	Sample-01-051612056	Homo sapiens	Lymph	Cell line	lymphoblastoid cell line	PRO-Cap	GSM3004704
chr5:132473088-132473180	Sample-01-0481	Sample-01-048118056	Homo sapiens	Lymph	Cell line	lymphoblastoid cell line	PRO-Cap	GSM3004668
chr5:132473089-132473205	Sample-01-0490	Sample-01-049019273	Homo sapiens	Lymph	Cell line	lymphoblastoid cell line	PRO-Cap	GSM3004677
chr5:132473092-132473205	Sample-01-0522	Sample-01-052211104	Homo sapiens	Lymph	Cell line	lymphoblastoid cell line	PRO-Cap	GSM3004711
chr5:132473093-132473154	Sample-01-0449	Sample-01-044913698	Homo sapiens	Cervix	Cell line	HeLa	mNET-seq	GSM2856658
chr5:132473093-132473173	Sample-01-0518	Sample-01-051809135	Homo sapiens	Lymph	Cell line	lymphoblastoid cell line	PRO-Cap	GSM3004707
chr5:132473094-132473110	Sample-01-0476	Sample-01-047612425	Homo sapiens	Lymph	Cell line	lymphoblastoid cell line	PRO-Cap	GSM3004663
chr5:132473094-132473165	Sample-01-0498	Sample-01-049818259	Homo sapiens	Lymph	Cell line	lymphoblastoid cell line	PRO-Cap	GSM3004685
chr5:132473094-132473168	Sample-01-0493	Sample-01-049314307	Homo sapiens	Lymph	Cell line	lymphoblastoid cell line	PRO-Cap	GSM3004680
chr5:132473094-132473197	Sample-01-0515	Sample-01-051515578	Homo sapiens	Lymph	Cell line	lymphoblastoid cell line	PRO-Cap	GSM3004703
chr5:132473096-132473163	Sample-01-0497	Sample-01-049716394	Homo sapiens	Lymph	Cell line	lymphoblastoid cell line	PRO-Cap	GSM3004684
chr5:132473096-132473207	Sample-01-0486	Sample-01-048618955	Homo sapiens	Lymph	Cell line	lymphoblastoid cell line	PRO-Cap	GSM3004673
chr5:132473097-132473134	Sample-01-0480	Sample-01-048019071	Homo sapiens	Lymph	Cell line	lymphoblastoid cell line	PRO-Cap	GSM3004667
chr5:132473097-132473173	Sample-01-0506	Sample-01-050615531	Homo sapiens	Lymph	Cell line	lymphoblastoid cell line	PRO-Cap	GSM3004693
chr5:132473097-132473206	Sample-01-0503	Sample-01-050315301	Homo sapiens	Lymph	Cell line	lymphoblastoid cell line	PRO-Cap	GSM3004690
chr5:132473098-132473163	Sample-01-0492	Sample-01-049218121	Homo sapiens	Lymph	Cell line	lymphoblastoid cell line	PRO-Cap	GSM3004679
chr5:132473109-132473137	Sample-01-0785	Sample-01-078522545	Homo sapiens	Bone marrow	Primary cell	B cell	PRO-Cap	GSM3004646
chr5:132473109-132473158	Sample-01-0471	Sample-01-047115097	Homo sapiens	Lymph	Cell line	lymphoblastoid cell line	PRO-Cap	GSM3004658
chr5:132473109-132473158	Sample-01-0521	Sample-01-052109625	Homo sapiens	Lymph	Cell line	lymphoblastoid cell line	PRO-Cap	GSM3004710
chr5:132473109-132473183	Sample-01-0502	Sample-01-050218980	Homo sapiens	Lymph	Cell line	lymphoblastoid cell line	PRO-Cap	GSM3004689
chr5:132473110-132473158	Sample-01-0483	Sample-01-048314808	Homo sapiens	Lymph	Cell line	lymphoblastoid cell line	PRO-Cap	GSM3004670
chr5:132473110-132473173	Sample-01-0511	Sample-01-051114588	Homo sapiens	Lymph	Cell line	lymphoblastoid cell line	PRO-Cap	GSM3004699
chr5:132473126-132473186	Sample-01-0520	Sample-01-052007633	Homo sapiens	Lymph	Cell line	lymphoblastoid cell line	PRO-Cap	GSM3004709
chr5:132473127-132473130	Sample-01-0470	Sample-01-047013343	Homo sapiens	Lymph	Cell line	lymphoblastoid cell line	PRO-Cap	GSM3004657
chr5:132473128-132473158	Sample-01-0509	Sample-01-050908831	Homo sapiens	Lymph	Cell line	lymphoblastoid cell line	PRO-Cap	GSM3004696
chr5:132473128-132473195	Sample-01-0487	Sample-01-048716751	Homo sapiens	Lymph	Cell line	lymphoblastoid cell line	PRO-Cap	GSM3004674
chr5:132473128-132473206	Sample-01-0512	Sample-01-051220700	Homo sapiens	Lymph	Cell line	lymphoblastoid cell line	PRO-Cap	GSM3004700
chr5:132473139-132473195	Sample-01-0470	Sample-01-047013344	Homo sapiens	Lymph	Cell line	lymphoblastoid cell line	PRO-Cap	GSM3004657
chr5:132473141-132473217	Sample-01-0480	Sample-01-048019072	Homo sapiens	Lymph	Cell line	lymphoblastoid cell line	PRO-Cap	GSM3004667
chr5:132473147-132473219	Sample-01-0785	Sample-01-078522546	Homo sapiens	Bone marrow	Primary cell	B cell	PRO-Cap	GSM3004646
chr5:132473148-132473206	Sample-01-0792	Sample-01-079222968	Homo sapiens	Bone marrow	Primary cell	B cell	PRO-Cap	GSM3004653
chr5:132473150-132473182	Sample-01-0652	Sample-01-0652117547	Homo sapiens	Foreskin	Cell line	HFF	PRO-seq
chr5:132473152-132473188	Sample-01-0473	Sample-01-047312157	Homo sapiens	Lymph	Cell line	lymphoblastoid cell line	PRO-Cap	GSM3004660
chr5:132473155-132473168	Sample-01-0789	Sample-01-078919481	Homo sapiens	Bone marrow	Primary cell	B cell	PRO-Cap	GSM3004650
chr5:132473155-132473188	Sample-01-0787	Sample-01-078729441	Homo sapiens	Bone marrow	Primary cell	B cell	PRO-Cap	GSM3004648
chr5:132473156-132473195	Sample-01-0514	Sample-01-051416293	Homo sapiens	Lymph	Cell line	lymphoblastoid cell line	PRO-Cap	GSM3004702
chr5:132473156-132473198	Sample-01-0476	Sample-01-047612426	Homo sapiens	Lymph	Cell line	lymphoblastoid cell line	PRO-Cap	GSM3004663
chr5:132473156-132473201	Sample-01-0469	Sample-01-046916343	Homo sapiens	Lymph	Cell line	lymphoblastoid cell line	PRO-Cap	GSM3004656
chr5:132473180-132473261	Sample-01-0504	Sample-01-050418222	Homo sapiens	Lymph	Cell line	lymphoblastoid cell line	PRO-Cap	GSM3004691
chr5:132473183-132473205	Sample-01-0793	Sample-01-079328557	Homo sapiens	Bone marrow	Primary cell	B cell	PRO-Cap	GSM3004654
chr5:132473185-132473211	Sample-01-0489	Sample-01-048922872	Homo sapiens	Lymph	Cell line	lymphoblastoid cell line	PRO-Cap	GSM3004676
chr5:132473185-132473234	Sample-01-0488	Sample-01-048816965	Homo sapiens	Lymph	Cell line	lymphoblastoid cell line	PRO-Cap	GSM3004675
chr5:132473185-132473245	Sample-01-0484	Sample-01-048419790	Homo sapiens	Lymph	Cell line	lymphoblastoid cell line	PRO-Cap	GSM3004671
chr5:132473185-132473253	Sample-01-0499	Sample-01-049918747	Homo sapiens	Lymph	Cell line	lymphoblastoid cell line	PRO-Cap	GSM3004686
chr5:132473185-132473275	Sample-01-0502	Sample-01-050218981	Homo sapiens	Lymph	Cell line	lymphoblastoid cell line	PRO-Cap	GSM3004689
chr5:132473186-132473229	Sample-01-0788	Sample-01-078820792	Homo sapiens	Bone marrow	Primary cell	B cell	PRO-Cap	GSM3004649
chr5:132473193-132473251	Sample-01-0520	Sample-01-052007634	Homo sapiens	Lymph	Cell line	lymphoblastoid cell line	PRO-Cap	GSM3004709
chr5:132473193-132473316	Sample-01-0787	Sample-01-078729442	Homo sapiens	Bone marrow	Primary cell	B cell	PRO-Cap	GSM3004648
chr5:132473228-132473470	Sample-01-0098	Sample-01-009808099	Homo sapiens	Umbilical vein	Primary cell	Endothelial cell of umbilical vein	Bru-seq	ENCFF148LWO
chr5:132473246-132473299	Sample-01-0406	Sample-01-040609827	Homo sapiens	AML	Cell line	OCI-AML3 NPM1c degron2	Bru-Seq	GSM5915170
chr5:132473267-132473432	Sample-01-0159	Sample-01-015922286	Homo sapiens	Bone marrow	Cell line	GM12878	BruUV-seq	ENCFF524FEM
chr5:132473273-132473398	Sample-01-0120	Sample-01-012015954	Homo sapiens	Colon	Cell line	HCT116	Bru-seq	ENCFF305EPD
chr5:132473405-132473426	Sample-01-0263	Sample-01-02634315	Homo sapiens	Bone marrow	Cell line	GM12878	Bru-Seq	GSM1347660
chr5:132473405-132473426	Sample-01-0671	Sample-01-06714315	Homo sapiens	Bone marrow	Cell line	GM12878	Bru-Seq	GSM3861518
chr5:132473500-132473581	Sample-01-0116	Sample-01-01166709	Homo sapiens	Bone marrow	Cell line	GM12878	BruChase-seq	ENCFF279GPM
chr5:132473642-132473905	Sample-01-0783	Sample-01-07832949	Homo sapiens	Colon	Cell line	HCT116	Bru-Seq	GSM2286882
chr5:132473729-132473800	Sample-01-0360	Sample-01-0360120569	Homo sapiens	Foreskin	Primary cell	HFF	PRO-Seq	GSM5623307
chr5:132473867-132473894	Sample-01-0546	Sample-01-054656561	Homo sapiens	Bone marrow	Primary cell	CD4 T cell	BruChase-seq	GSM3113181
chr5:132473869-132474039	Sample-01-0236	Sample-01-02365488	Homo sapiens	Colorectum	Cell line	DLD-1	PRO-Seq	GSM4296332
chr5:132473929-132474113	Sample-01-0652	Sample-01-0652117548	Homo sapiens	Foreskin	Cell line	HFF	PRO-seq
chr5:132473953-132474315	Sample-01-0093	Sample-01-009311760	Homo sapiens	Lung	Cell line	PC-9	BruChase-seq	ENCFF118RYC
chr5:132474056-132474096	Sample-01-0725	Sample-01-07252365	Homo sapiens	Bone marrow	Cell line	GM12878	Bru-Seq	GSM4847903
chr5:132474245-132474411	Sample-01-0737	Sample-01-0737252199	Homo sapiens	Foreskin	Cell line	HFF	PRO-Seq	GSM5623305
chr5:132474287-132474534	Sample-01-0550	Sample-01-055023159	Homo sapiens	Bone marrow	Primary cell	CD4 T cell	BruChase-seq	GSM3113185
chr5:132474386-132474910	Sample-01-0545	Sample-01-054542657	Homo sapiens	Bone marrow	Primary cell	CD4 T cell	BruChase-seq	GSM3113180
chr5:132474452-132474693	Sample-01-0135	Sample-01-013516776	Homo sapiens	Colon	Cell line	HCT116	Bru-seq	ENCFF407XNP
chr5:132474631-132474639	Sample-01-0539	Sample-01-053912712	Homo sapiens	Bone marrow	Primary cell	Resting CD4 T cells	Bru-Seq	GSM3113167
chr5:132474641-132474818	Sample-01-0540	Sample-01-054009689	Homo sapiens	Bone marrow	Primary cell	Resting CD4 T cells	BruChase-seq	GSM3113169
chr5:132474751-132475050	Sample-01-0795	Sample-01-079519994	Homo sapiens	Lymph	Cell line	Lymphoblastoid cell line	PRO-Seq	GSM3004716
chr5:132474779-132475064	Sample-01-0406	Sample-01-040609828	Homo sapiens	AML	Cell line	OCI-AML3 NPM1c degron2	Bru-Seq	GSM5915170
chr5:132474806-132474927	Sample-01-0527	Sample-01-05272128	Homo sapiens	Lymph	Cell line	lymphoblastoid cell line	PRO-Seq	GSM3004719
chr5:132474839-132475005	Sample-01-0159	Sample-01-015922287	Homo sapiens	Bone marrow	Cell line	GM12878	BruUV-seq	ENCFF524FEM
chr5:132474881-132474933	Sample-01-0548	Sample-01-054819800	Homo sapiens	Bone marrow	Primary cell	CD4 T cell	Bru-Seq	GSM3113183
chr5:132474897-132475039	Sample-01-0653	Sample-01-0653168090	Homo sapiens	Foreskin	Cell line	HFF	PRO-seq
chr5:132474969-132475089	Sample-01-0228	Sample-01-022820710	Homo sapiens	Colorectum	Cell line	DLD-1	PRO-Seq	GSM4296319
chr5:132474991-132475045	Sample-01-0652	Sample-01-0652117549	Homo sapiens	Foreskin	Cell line	HFF	PRO-seq
chr5:132475002-132475169	Sample-01-0544	Sample-01-054442735	Homo sapiens	Bone marrow	Primary cell	CD4 T cell	Bru-Seq	GSM3113179
chr5:132475053-132475094	Sample-01-0542	Sample-01-054210040	Homo sapiens	Bone marrow	Primary cell	Activated CD4 T cells	BruChase-seq	GSM3113177
chr5:132475070-132475375	Sample-01-0545	Sample-01-054542658	Homo sapiens	Bone marrow	Primary cell	CD4 T cell	BruChase-seq	GSM3113180
chr5:132475135-132475288	Sample-01-0225	Sample-01-022514309	Homo sapiens	Colorectum	Cell line	DLD-1	PRO-Seq	GSM4296316
chr5:132475205-132475452	Sample-01-0795	Sample-01-079519995	Homo sapiens	Lymph	Cell line	Lymphoblastoid cell line	PRO-Seq	GSM3004716
chr5:132475331-132475504	Sample-01-0544	Sample-01-054442736	Homo sapiens	Bone marrow	Primary cell	CD4 T cell	Bru-Seq	GSM3113179
chr5:132475444-132475708	Sample-01-0179	Sample-01-017909235	Homo sapiens	Bone marrow	Cell line	GM12878	Bru-seq	ENCFF643NIT
chr5:132475449-132475667	Sample-01-0547	Sample-01-054729856	Homo sapiens	Bone marrow	Primary cell	CD4 T cell	BruChase-seq	GSM3113182
chr5:132475656-132475744	Sample-01-0009	Sample-01-00091890	Homo sapiens	Embryo	In vitro differentiated cells	hematopoietic multipotent progenitor cell	CAGE	ENCFF000TVA
chr5:132475753-132475801	Sample-01-0652	Sample-01-0652117550	Homo sapiens	Foreskin	Cell line	HFF	PRO-seq
chr5:132475754-132476070	Sample-01-0735	Sample-01-0735093548	Homo sapiens	Bone marrow	Cell line	K562	PRO-Seq	GSM1480327
chr5:132475811-132475913	Sample-01-0467	Sample-01-046715953	Homo sapiens	Cervix	Cell line	HeLa	mNET-seq	GSM2976656
chr5:132475817-132475861	Sample-01-0344	Sample-01-034416255	Homo sapiens	Cervix	Cell line	HeLa	mNET-seq	GSM1474231
chr5:132475830-132476069	Sample-01-0283	Sample-01-02835465	Homo sapiens	Osteosarcoma	Cell line	U2OS	Bru-Seq	GSM4664298
chr5:132475865-132476293	Sample-01-0211	Sample-01-02115474	Homo sapiens	Bone marrow	Cell line	GM12878	BruChase-seq	ENCFF948GRJ
chr5:132475892-132475910	Sample-01-0528	Sample-01-052866243	Homo sapiens	Foreskin	Cell line	foreskin fibroblast	PRO-Seq	GSM3104913
chr5:132475893-132475932	Sample-01-0545	Sample-01-054542659	Homo sapiens	Bone marrow	Primary cell	CD4 T cell	BruChase-seq	GSM3113180
chr5:132475918-132475957	Sample-01-0229	Sample-01-022935178	Homo sapiens	Colorectum	Cell line	DLD-1	PRO-Seq	GSM4296320
chr5:132475933-132476009	Sample-01-0013	Sample-01-00134510	Homo sapiens	Bone marrow	Cell line	GM12878	CAGE	ENCFF000TXA
chr5:132475988-132476192	Sample-01-0766	Sample-01-07665111	Homo sapiens	Foreskin	Cell line	HF1	Bru-Seq	GSM1954441
chr5:132475996-132476032	Sample-01-0653	Sample-01-0653168091	Homo sapiens	Foreskin	Cell line	HFF	PRO-seq
chr5:132476043-132476309	Sample-01-0406	Sample-01-040609829	Homo sapiens	AML	Cell line	OCI-AML3 NPM1c degron2	Bru-Seq	GSM5915170
chr5:132476067-132476208	Sample-01-0237	Sample-01-023750941	Homo sapiens	Colorectum	Cell line	DLD-1	PRO-Seq	GSM4296333
chr5:132476128-132476247	Sample-01-0455	Sample-01-045530224	Homo sapiens	Cervix	Cell line	HeLa	mNET-seq	GSM2856667
chr5:132476222-132476527	Sample-01-0805	Sample-01-080508367	Homo sapiens	Cervix	Cell line	HeLa cells	mNET-seq	GSM3495852
chr5:132476249-132476476	Sample-01-0652	Sample-01-0652117551	Homo sapiens	Foreskin	Cell line	HFF	PRO-seq
chr5:132476250-132476508	Sample-01-0346	Sample-01-034626811	Homo sapiens	Cervix	Cell line	HeLa	mNET-seq	GSM1474233
chr5:132476256-132476432	Sample-01-0224	Sample-01-022435012	Homo sapiens	Colorectum	Cell line	DLD-1	PRO-Seq	GSM4296315
chr5:132476299-132476329	Sample-01-0544	Sample-01-054442737	Homo sapiens	Bone marrow	Primary cell	CD4 T cell	Bru-Seq	GSM3113179
chr5:132476341-132476485	Sample-01-0737	Sample-01-0737252200	Homo sapiens	Foreskin	Cell line	HFF	PRO-Seq	GSM5623305
chr5:132476373-132476701	Sample-01-0250	Sample-01-025056761	Homo sapiens	Bone marrow	Cell line	K562	mNET-seq	GSM4471397
chr5:132476385-132476701	Sample-01-0819	Sample-01-081955208	Homo sapiens	Bone marrow	Cell line	K562	mNET-seq	GSM4471398
chr5:132476410-132476632	Sample-01-0160	Sample-01-016074397	Homo sapiens	Colon	Cell line	HCT116	PRO-seq	ENCFF529CJM
chr5:132476481-132476545	Sample-01-0186	Sample-01-018627539	Homo sapiens	Colon	Cell line	HCT116	PRO-seq	ENCFF781EUE
chr5:132476505-132476528	Sample-01-0737	Sample-01-0737252201	Homo sapiens	Foreskin	Cell line	HFF	PRO-Seq	GSM5623305
chr5:132476513-132476747	Sample-01-0652	Sample-01-0652117552	Homo sapiens	Foreskin	Cell line	HFF	PRO-seq
chr5:132476605-132476894	Sample-01-0796	Sample-01-079621500	Homo sapiens	Lymph	Cell line	Lymphoblastoid cell line	PRO-Seq	GSM3004717
chr5:132476625-132476690	Sample-01-0360	Sample-01-0360120570	Homo sapiens	Foreskin	Primary cell	HFF	PRO-Seq	GSM5623307
chr5:132476630-132476803	Sample-01-0545	Sample-01-054542660	Homo sapiens	Bone marrow	Primary cell	CD4 T cell	BruChase-seq	GSM3113180
chr5:132476653-132476672	Sample-01-0321	Sample-01-032112197	Homo sapiens	Eye	Cell line	RPE1-iCas9	Bru-Seq	GSM5014881
chr5:132476701-132476749	Sample-01-0794	Sample-01-079410033	Homo sapiens	Lymph	Cell line	Lymphoblastoid cell line	PRO-Seq	GSM3004715
chr5:132476730-132477029	Sample-01-0405	Sample-01-040507819	Homo sapiens	AML	Cell line	OCI-AML3 NPM1c degron2	Bru-Seq	GSM5915172
chr5:132476740-132476859	Sample-01-0007	Sample-01-00072568	Homo sapiens	Bone marrow	Primary cell	B cell	CAGE	ENCFF000TUP
chr5:132476806-132476985	Sample-01-0645	Sample-01-064537253	Homo sapiens	Bone marrow	Cell line	K562	mNET-seq	GSM3518119
chr5:132476873-132476957	Sample-01-0653	Sample-01-0653168092	Homo sapiens	Foreskin	Cell line	HFF	PRO-seq
chr5:132476916-132477296	Sample-01-0351	Sample-01-035122944	Homo sapiens	Bone marrow	Cell line	GM12878	GRO-Seq	GSM1480326
chr5:132476930-132477234	Sample-01-0546	Sample-01-054656562	Homo sapiens	Bone marrow	Primary cell	CD4 T cell	BruChase-seq	GSM3113181
chr5:132476935-132477020	Sample-01-0115	Sample-01-011540701	Homo sapiens	Colon	Cell line	HCT116	PRO-seq	ENCFF274RAM
chr5:132476942-132477111	Sample-01-0737	Sample-01-0737252202	Homo sapiens	Foreskin	Cell line	HFF	PRO-Seq	GSM5623305
chr5:132476983-132477186	Sample-01-0360	Sample-01-0360120571	Homo sapiens	Foreskin	Primary cell	HFF	PRO-Seq	GSM5623307
chr5:132477041-132477179	Sample-01-0547	Sample-01-054729857	Homo sapiens	Bone marrow	Primary cell	CD4 T cell	BruChase-seq	GSM3113182
chr5:132477078-132477167	Sample-01-0350	Sample-01-03506459	Homo sapiens	Bone marrow	Cell line	K562	GRO-Seq	GSM1480325
chr5:132477097-132477267	Sample-01-0794	Sample-01-079410034	Homo sapiens	Lymph	Cell line	Lymphoblastoid cell line	PRO-Seq	GSM3004715
chr5:132477202-132477498	Sample-01-0737	Sample-01-0737252203	Homo sapiens	Foreskin	Cell line	HFF	PRO-Seq	GSM5623305
chr5:132477224-132477331	Sample-01-0214	Sample-01-021412917	Homo sapiens	Colon	Cell line	HCT116	Bru-seq	ENCFF963GCF
chr5:132477272-132477382	Sample-01-0652	Sample-01-0652117553	Homo sapiens	Foreskin	Cell line	HFF	PRO-seq
chr5:132477301-132477516	Sample-01-0544	Sample-01-054442738	Homo sapiens	Bone marrow	Primary cell	CD4 T cell	Bru-Seq	GSM3113179
chr5:132477343-132477393	Sample-01-0385	Sample-01-03855786	Homo sapiens	Cervix	Cell line	HeLa	Bru-Seq	GSM5741845
chr5:132477378-132477583	Sample-01-0120	Sample-01-012015955	Homo sapiens	Colon	Cell line	HCT116	Bru-seq	ENCFF305EPD
chr5:132477388-132477572	Sample-01-0350	Sample-01-03506460	Homo sapiens	Bone marrow	Cell line	K562	GRO-Seq	GSM1480325
chr5:132477452-132477658	Sample-01-0463	Sample-01-046310858	Homo sapiens	Colon	Cell line	HCT116	mNET-seq	GSM2927901
chr5:132477488-132477620	Sample-01-0360	Sample-01-0360120572	Homo sapiens	Foreskin	Primary cell	HFF	PRO-Seq	GSM5623307
chr5:132477535-132477628	Sample-01-0795	Sample-01-079519996	Homo sapiens	Lymph	Cell line	Lymphoblastoid cell line	PRO-Seq	GSM3004716
chr5:132477544-132477705	Sample-01-0224	Sample-01-022435013	Homo sapiens	Colorectum	Cell line	DLD-1	PRO-Seq	GSM4296315
chr5:132477576-132477593	Sample-01-0321	Sample-01-032112198	Homo sapiens	Eye	Cell line	RPE1-iCas9	Bru-Seq	GSM5014881
chr5:132477595-132477774	Sample-01-0405	Sample-01-040507820	Homo sapiens	AML	Cell line	OCI-AML3 NPM1c degron2	Bru-Seq	GSM5915172
chr5:132477607-132477653	Sample-01-0341	Sample-01-034122947	Homo sapiens	Cervix	Cell line	HeLa	mNET-seq	GSM1474227
chr5:132477607-132477926	Sample-01-0346	Sample-01-034626812	Homo sapiens	Cervix	Cell line	HeLa	mNET-seq	GSM1474233
chr5:132477615-132477658	Sample-01-0828	Sample-01-082813484	Homo sapiens	Bone marrow	Cell line	genome edited K562	mNET-seq	GSM4836455
chr5:132477616-132477645	Sample-01-0455	Sample-01-045530225	Homo sapiens	Cervix	Cell line	HeLa	mNET-seq	GSM2856667
chr5:132477616-132477926	Sample-01-0467	Sample-01-046715954	Homo sapiens	Cervix	Cell line	HeLa	mNET-seq	GSM2976656
chr5:132477620-132477812	Sample-01-0454	Sample-01-045424056	Homo sapiens	Cervix	Cell line	HeLa	mNET-seq	GSM2856666
chr5:132477623-132477926	Sample-01-0345	Sample-01-034520388	Homo sapiens	Cervix	Cell line	HeLa	mNET-seq	GSM1474232
chr5:132477638-132477901	Sample-01-0545	Sample-01-054542661	Homo sapiens	Bone marrow	Primary cell	CD4 T cell	BruChase-seq	GSM3113180
chr5:132477642-132477722	Sample-01-0652	Sample-01-0652117554	Homo sapiens	Foreskin	Cell line	HFF	PRO-seq
chr5:132477697-132477803	Sample-01-0225	Sample-01-022514310	Homo sapiens	Colorectum	Cell line	DLD-1	PRO-Seq	GSM4296316
chr5:132477800-132477854	Sample-01-0539	Sample-01-053912713	Homo sapiens	Bone marrow	Primary cell	Resting CD4 T cells	Bru-Seq	GSM3113167
chr5:132477842-132477986	Sample-01-0470	Sample-01-047013345	Homo sapiens	Lymph	Cell line	lymphoblastoid cell line	PRO-Cap	GSM3004657
chr5:132477857-132477988	Sample-01-0787	Sample-01-078729443	Homo sapiens	Bone marrow	Primary cell	B cell	PRO-Cap	GSM3004648
chr5:132477913-132477926	Sample-01-0452	Sample-01-045235992	Homo sapiens	Cervix	Cell line	HeLa	mNET-seq	GSM2856663
chr5:132477979-132478016	Sample-01-0186	Sample-01-018627540	Homo sapiens	Colon	Cell line	HCT116	PRO-seq	ENCFF781EUE
[truncated: 801 more rows]

## Sheet: eRNA_analysis
eRNAs start (chr5)	eRNAs end (chr5)	eRNAs length	Sample ID	eRNA ID	Species	Tissue Type	Biosample Type	Cell Type	Experiment Type	Experiment Number	eRNAs group	eRNAs count	IRF1AS regions	IRF1AS enhancer cluster (FIG5)
132407685	132407841	156	Sample-01-0829	Sample-01-082915228	Homo sapiens	Bone marrow	Cell line	genome edited K562	mNET-seq	GSM4836456	[1.324076e+08,1.324084e+08]	4	Upstream
132407730	132407770	40	Sample-01-0110	Sample-01-011042260	Homo sapiens	Colon	Cell line	HCT116	PRO-seq	ENCFF218TZR	[1.324076e+08,1.324084e+08]	4	Upstream
132407921	132407993	72	Sample-01-0150	Sample-01-015020564	Homo sapiens	Colon	Cell line	HCT116	PRO-seq	ENCFF465QXC	[1.324076e+08,1.324084e+08]	4	Upstream
132407996	132408223	227	Sample-01-0546	Sample-01-054656540	Homo sapiens	Bone marrow	Primary cell	CD4 T cell	BruChase-seq	GSM3113181	[1.324076e+08,1.324084e+08]	4	Upstream
132408523	132408683	160	Sample-01-0653	Sample-01-0653168070	Homo sapiens	Foreskin	Cell line	HFF	PRO-seq	NA	(1.324084e+08,1.324092e+08]	7	IRF1AS Promoter
132408611	132408701	90	Sample-01-0360	Sample-01-0360120542	Homo sapiens	Foreskin	Primary cell	HFF	PRO-Seq	GSM5623307	(1.324084e+08,1.324092e+08]	7	IRF1AS Promoter
132408616	132408896	280	Sample-01-0546	Sample-01-054656541	Homo sapiens	Bone marrow	Primary cell	CD4 T cell	BruChase-seq	GSM3113181	(1.324084e+08,1.324092e+08]	7	IRF1AS Promoter
132408632	132408784	152	Sample-01-0645	Sample-01-064537235	Homo sapiens	Bone marrow	Cell line	K562	mNET-seq	GSM3518119	(1.324084e+08,1.324092e+08]	7	IRF1AS Promoter
132408793	132409042	249	Sample-01-0539	Sample-01-053912700	Homo sapiens	Bone marrow	Primary cell	Resting CD4 T cells	Bru-Seq	GSM3113167	(1.324084e+08,1.324092e+08]	7	IRF1AS Promoter
132408842	132409134	292	Sample-01-0360	Sample-01-0360120543	Homo sapiens	Foreskin	Primary cell	HFF	PRO-Seq	GSM5623307	(1.324084e+08,1.324092e+08]	7	IRF1AS Promoter
132408953	132409384	431	Sample-01-0737	Sample-01-0737252182	Homo sapiens	Foreskin	Cell line	HFF	PRO-Seq	GSM5623305	(1.324084e+08,1.324092e+08]	7	IRF1AS Promoter
132409242	132409370	128	Sample-01-0365	Sample-01-036561650	Homo sapiens	Foreskin	Primary cell	HFF	PRO-Seq	GSM5623313	(1.324092e+08,1.3241e+08]	11	IRF1AS Promoter
132409431	132409543	112	Sample-01-0463	Sample-01-046310857	Homo sapiens	Colon	Cell line	HCT116	mNET-seq	GSM2927901	(1.324092e+08,1.3241e+08]	11	IRF1AS Promoter
132409479	132409658	179	Sample-01-0737	Sample-01-0737252183	Homo sapiens	Foreskin	Cell line	HFF	PRO-Seq	GSM5623305	(1.324092e+08,1.3241e+08]	11	IRF1AS Promoter
132409559	132409796	237	Sample-01-0360	Sample-01-0360120544	Homo sapiens	Foreskin	Primary cell	HFF	PRO-Seq	GSM5623307	(1.324092e+08,1.3241e+08]	11	IRF1AS Promoter
132409641	132409780	139	Sample-01-0229	Sample-01-022935173	Homo sapiens	Colorectum	Cell line	DLD-1	PRO-Seq	GSM4296320	(1.324092e+08,1.3241e+08]	11	IRF1AS Promoter
132409659	132409940	281	Sample-01-0346	Sample-01-034626808	Homo sapiens	Cervix	Cell line	HeLa	mNET-seq	GSM1474233	(1.324092e+08,1.3241e+08]	11	IRF1AS Promoter
132409820	132410047	227	Sample-01-0787	Sample-01-078729417	Homo sapiens	Bone marrow	Primary cell	B cell	PRO-Cap	GSM3004648	(1.324092e+08,1.3241e+08]	11	IRF1AS Promoter
132409834	132409896	62	Sample-01-0150	Sample-01-015020565	Homo sapiens	Colon	Cell line	HCT116	PRO-seq	ENCFF465QXC	(1.324092e+08,1.3241e+08]	11	IRF1AS Promoter
132409882	132410119	237	Sample-01-0446	Sample-01-044627792	Homo sapiens	Lymph	Cell line	Raji	mNET-seq	GSM2728738	(1.324092e+08,1.3241e+08]	11	IRF1AS Promoter
132409901	132409969	68	Sample-01-0360	Sample-01-0360120545	Homo sapiens	Foreskin	Primary cell	HFF	PRO-Seq	GSM5623307	(1.324092e+08,1.3241e+08]	11	IRF1AS Promoter
132409970	132410009	39	Sample-01-0544	Sample-01-054442710	Homo sapiens	Bone marrow	Primary cell	CD4 T cell	Bru-Seq	GSM3113179	(1.324092e+08,1.3241e+08]	11	IRF1AS Promoter
132410085	132410126	41	Sample-01-0362	Sample-01-0362091138	Homo sapiens	Foreskin	Primary cell	HFF	PRO-Seq	GSM5623309	(1.3241e+08,1.324108e+08]	1	IRF1AS Promoter
132411507	132411545	38	Sample-01-0362	Sample-01-0362091139	Homo sapiens	Foreskin	Primary cell	HFF	PRO-Seq	GSM5623309	(1.324108e+08,1.324116e+08]	14	IRF1AS intron 1
132411521	132411776	255	Sample-01-0794	Sample-01-079410021	Homo sapiens	Lymph	Cell line	Lymphoblastoid cell line	PRO-Seq	GSM3004715	(1.324108e+08,1.324116e+08]	14	IRF1AS intron 1
132411538	132411571	33	Sample-01-0512	Sample-01-051220674	Homo sapiens	Lymph	Cell line	lymphoblastoid cell line	PRO-Cap	GSM3004700	(1.324108e+08,1.324116e+08]	14	IRF1AS intron 1
132411546	132411588	42	Sample-01-0787	Sample-01-078729418	Homo sapiens	Bone marrow	Primary cell	B cell	PRO-Cap	GSM3004648	(1.324108e+08,1.324116e+08]	14	IRF1AS intron 1
132411546	132411630	84	Sample-01-0487	Sample-01-048716734	Homo sapiens	Lymph	Cell line	lymphoblastoid cell line	PRO-Cap	GSM3004674	(1.324108e+08,1.324116e+08]	14	IRF1AS intron 1
132411549	132411648	99	Sample-01-0157	Sample-01-015711789	Homo sapiens	Colon	Cell line	HCT116	PRO-cap	ENCFF518CRB	(1.324108e+08,1.324116e+08]	14	IRF1AS intron 1
132411554	132411941	387	Sample-01-0792	Sample-01-079222949	Homo sapiens	Bone marrow	Primary cell	B cell	PRO-Cap	GSM3004653	(1.324108e+08,1.324116e+08]	14	IRF1AS intron 1
132411555	132411754	199	Sample-01-0493	Sample-01-049314294	Homo sapiens	Lymph	Cell line	lymphoblastoid cell line	PRO-Cap	GSM3004680	(1.324108e+08,1.324116e+08]	14	IRF1AS intron 1
132411557	132411947	390	Sample-01-0793	Sample-01-079328534	Homo sapiens	Bone marrow	Primary cell	B cell	PRO-Cap	GSM3004654	(1.324108e+08,1.324116e+08]	14	IRF1AS intron 1
132411575	132411923	348	Sample-01-0519	Sample-01-051914249	Homo sapiens	Lymph	Cell line	lymphoblastoid cell line	PRO-Cap	GSM3004708	(1.324108e+08,1.324116e+08]	14	IRF1AS intron 1
132411592	132411930	338	Sample-01-0516	Sample-01-051612043	Homo sapiens	Lymph	Cell line	lymphoblastoid cell line	PRO-Cap	GSM3004704	(1.324108e+08,1.324116e+08]	14	IRF1AS intron 1
132411595	132411748	153	Sample-01-0544	Sample-01-054442711	Homo sapiens	Bone marrow	Primary cell	CD4 T cell	Bru-Seq	GSM3113179	(1.324108e+08,1.324116e+08]	14	IRF1AS intron 1
132411599	132411930	331	Sample-01-0522	Sample-01-052211093	Homo sapiens	Lymph	Cell line	lymphoblastoid cell line	PRO-Cap	GSM3004711	(1.324108e+08,1.324116e+08]	14	IRF1AS intron 1
132411600	132411737	137	Sample-01-0484	Sample-01-048419772	Homo sapiens	Lymph	Cell line	lymphoblastoid cell line	PRO-Cap	GSM3004671	(1.324108e+08,1.324116e+08]	14	IRF1AS intron 1
132411605	132411927	322	Sample-01-0502	Sample-01-050218967	Homo sapiens	Lymph	Cell line	lymphoblastoid cell line	PRO-Cap	GSM3004689	(1.324116e+08,1.324124e+08]	92	IRF1AS intron 1	E2 (FIG5)
132411605	132411930	325	Sample-01-0512	Sample-01-051220675	Homo sapiens	Lymph	Cell line	lymphoblastoid cell line	PRO-Cap	GSM3004700	(1.324116e+08,1.324124e+08]	92	IRF1AS intron 1	E2 (FIG5)
132411605	132411936	331	Sample-01-0483	Sample-01-048314797	Homo sapiens	Lymph	Cell line	lymphoblastoid cell line	PRO-Cap	GSM3004670	(1.324116e+08,1.324124e+08]	92	IRF1AS intron 1	E2 (FIG5)
132411606	132411930	324	Sample-01-0514	Sample-01-051416278	Homo sapiens	Lymph	Cell line	lymphoblastoid cell line	PRO-Cap	GSM3004702	(1.324116e+08,1.324124e+08]	92	IRF1AS intron 1	E2 (FIG5)
132411606	132411932	326	Sample-01-0498	Sample-01-049818242	Homo sapiens	Lymph	Cell line	lymphoblastoid cell line	PRO-Cap	GSM3004685	(1.324116e+08,1.324124e+08]	92	IRF1AS intron 1	E2 (FIG5)
132411607	132412042	435	Sample-01-0786	Sample-01-078621857	Homo sapiens	Bone marrow	Primary cell	B cell	PRO-Cap	GSM3004647	(1.324116e+08,1.324124e+08]	92	IRF1AS intron 1	E2 (FIG5)
132411608	132411930	322	Sample-01-0486	Sample-01-048618937	Homo sapiens	Lymph	Cell line	lymphoblastoid cell line	PRO-Cap	GSM3004673	(1.324116e+08,1.324124e+08]	92	IRF1AS intron 1	E2 (FIG5)
132411608	132411931	323	Sample-01-0506	Sample-01-050615516	Homo sapiens	Lymph	Cell line	lymphoblastoid cell line	PRO-Cap	GSM3004693	(1.324116e+08,1.324124e+08]	92	IRF1AS intron 1	E2 (FIG5)
132411608	132411935	327	Sample-01-0490	Sample-01-049019252	Homo sapiens	Lymph	Cell line	lymphoblastoid cell line	PRO-Cap	GSM3004677	(1.324116e+08,1.324124e+08]	92	IRF1AS intron 1	E2 (FIG5)
132411611	132411759	148	Sample-01-0788	Sample-01-078820778	Homo sapiens	Bone marrow	Primary cell	B cell	PRO-Cap	GSM3004649	(1.324116e+08,1.324124e+08]	92	IRF1AS intron 1	E2 (FIG5)
132411612	132411739	127	Sample-01-0515	Sample-01-051515562	Homo sapiens	Lymph	Cell line	lymphoblastoid cell line	PRO-Cap	GSM3004703	(1.324116e+08,1.324124e+08]	92	IRF1AS intron 1	E2 (FIG5)
132411612	132411995	383	Sample-01-0785	Sample-01-078522524	Homo sapiens	Bone marrow	Primary cell	B cell	PRO-Cap	GSM3004646	(1.324116e+08,1.324124e+08]	92	IRF1AS intron 1	E2 (FIG5)
132411613	132411928	315	Sample-01-0475	Sample-01-047511138	Homo sapiens	Lymph	Cell line	lymphoblastoid cell line	PRO-Cap	GSM3004662	(1.324116e+08,1.324124e+08]	92	IRF1AS intron 1	E2 (FIG5)
132411613	132412066	453	Sample-01-0789	Sample-01-078919465	Homo sapiens	Bone marrow	Primary cell	B cell	PRO-Cap	GSM3004650	(1.324116e+08,1.324124e+08]	92	IRF1AS intron 1	E2 (FIG5)
132411614	132411670	56	Sample-01-0791	Sample-01-079122913	Homo sapiens	Bone marrow	Primary cell	B cell	PRO-Cap	GSM3004652	(1.324116e+08,1.324124e+08]	92	IRF1AS intron 1	E2 (FIG5)
132411618	132411758	140	Sample-01-0481	Sample-01-048118041	Homo sapiens	Lymph	Cell line	lymphoblastoid cell line	PRO-Cap	GSM3004668	(1.324116e+08,1.324124e+08]	92	IRF1AS intron 1	E2 (FIG5)
132411618	132411932	314	Sample-01-0504	Sample-01-050418203	Homo sapiens	Lymph	Cell line	lymphoblastoid cell line	PRO-Cap	GSM3004691	(1.324116e+08,1.324124e+08]	92	IRF1AS intron 1	E2 (FIG5)
132411619	132411938	319	Sample-01-0496	Sample-01-049616022	Homo sapiens	Lymph	Cell line	lymphoblastoid cell line	PRO-Cap	GSM3004683	(1.324116e+08,1.324124e+08]	92	IRF1AS intron 1	E2 (FIG5)
132411632	132411675	43	Sample-01-0386	Sample-01-038610099	Homo sapiens	Cervix	Cell line	HeLa	Bru-Seq	GSM5741843	(1.324116e+08,1.324124e+08]	92	IRF1AS intron 1	E2 (FIG5)
132411702	132411958	256	Sample-01-0351	Sample-01-035122932	Homo sapiens	Bone marrow	Cell line	GM12878	GRO-Seq	GSM1480326	(1.324116e+08,1.324124e+08]	92	IRF1AS intron 1	E2 (FIG5)
132411727	132411941	214	Sample-01-0791	Sample-01-079122914	Homo sapiens	Bone marrow	Primary cell	B cell	PRO-Cap	GSM3004652	(1.324116e+08,1.324124e+08]	92	IRF1AS intron 1	E2 (FIG5)
132411747	132412000	253	Sample-01-0189	Sample-01-018915024	Homo sapiens	Prostate	Cell line	PC-3	BruUV-seq	ENCFF825OAX	(1.324116e+08,1.324124e+08]	92	IRF1AS intron 1	E2 (FIG5)
132411748	132411939	191	Sample-01-0787	Sample-01-078729419	Homo sapiens	Bone marrow	Primary cell	B cell	PRO-Cap	GSM3004648	(1.324116e+08,1.324124e+08]	92	IRF1AS intron 1	E2 (FIG5)
132411752	132411931	179	Sample-01-0494	Sample-01-049419745	Homo sapiens	Lymph	Cell line	lymphoblastoid cell line	PRO-Cap	GSM3004681	(1.324116e+08,1.324124e+08]	92	IRF1AS intron 1	E2 (FIG5)
132411752	132412190	438	Sample-01-0796	Sample-01-079621481	Homo sapiens	Lymph	Cell line	Lymphoblastoid cell line	PRO-Seq	GSM3004717	(1.324116e+08,1.324124e+08]	92	IRF1AS intron 1	E2 (FIG5)
132411757	132411938	181	Sample-01-0471	Sample-01-047115082	Homo sapiens	Lymph	Cell line	lymphoblastoid cell line	PRO-Cap	GSM3004658	(1.324116e+08,1.324124e+08]	92	IRF1AS intron 1	E2 (FIG5)
132411761	132411931	170	Sample-01-0606	Sample-01-06062607	Homo sapiens	Bone marrow	Cell line	GM12878	NET-CAGE	GSM3318218	(1.324116e+08,1.324124e+08]	92	IRF1AS intron 1	E2 (FIG5)
132411761	132411932	171	Sample-01-0518	Sample-01-051809125	Homo sapiens	Lymph	Cell line	lymphoblastoid cell line	PRO-Cap	GSM3004707	(1.324116e+08,1.324124e+08]	92	IRF1AS intron 1	E2 (FIG5)
132411763	132411828	65	Sample-01-0339	Sample-01-03394523	Homo sapiens	Foreskin	Cell line	HaCaT	CAGE	GSM5403677	(1.324116e+08,1.324124e+08]	92	IRF1AS intron 1	E2 (FIG5)
132411765	132411926	161	Sample-01-0604	Sample-01-06042506	Homo sapiens	Bone marrow	Cell line	GM12878	NET-CAGE	GSM3318216	(1.324116e+08,1.324124e+08]	92	IRF1AS intron 1	E2 (FIG5)
132411765	132411930	165	Sample-01-0507	Sample-01-05077602	Homo sapiens	Lymph	Cell line	lymphoblastoid cell line	PRO-Cap	GSM3004694	(1.324116e+08,1.324124e+08]	92	IRF1AS intron 1	E2 (FIG5)
132411769	132411926	157	Sample-01-0495	Sample-01-049518469	Homo sapiens	Lymph	Cell line	lymphoblastoid cell line	PRO-Cap	GSM3004682	(1.324116e+08,1.324124e+08]	92	IRF1AS intron 1	E2 (FIG5)
132411773	132411950	177	Sample-01-0790	Sample-01-079021385	Homo sapiens	Bone marrow	Primary cell	B cell	PRO-Cap	GSM3004651	(1.324116e+08,1.324124e+08]	92	IRF1AS intron 1	E2 (FIG5)
132411781	132411953	172	Sample-01-0480	Sample-01-048019054	Homo sapiens	Lymph	Cell line	lymphoblastoid cell line	PRO-Cap	GSM3004667	(1.324116e+08,1.324124e+08]	92	IRF1AS intron 1	E2 (FIG5)
132411783	132411869	86	Sample-01-0255	Sample-01-025510943	Homo sapiens	Bone marrow	Primary cell	Jurkat T cells	CAGE	GSM4503862	(1.324116e+08,1.324124e+08]	92	IRF1AS intron 1	E2 (FIG5)
132411783	132411926	143	Sample-01-0602	Sample-01-06021060	Homo sapiens	Bone marrow	Cell line	GM12878	NET-CAGE	GSM3318210	(1.324116e+08,1.324124e+08]	92	IRF1AS intron 1	E2 (FIG5)
132411784	132411866	82	Sample-01-0876	Sample-01-08761834	Homo sapiens	kidney	Cell line	HEK293	Bru-Seq	GSM3395949	(1.324116e+08,1.324124e+08]	92	IRF1AS intron 1	E2 (FIG5)
132411786	132411808	22	Sample-01-0819	Sample-01-081955193	Homo sapiens	Bone marrow	Cell line	K562	mNET-seq	GSM4471398	(1.324116e+08,1.324124e+08]	92	IRF1AS intron 1	E2 (FIG5)
132411786	132411857	71	Sample-01-0820	Sample-01-082038399	Homo sapiens	Bone marrow	Cell line	K562	mNET-seq	GSM4471399	(1.324116e+08,1.324124e+08]	92	IRF1AS intron 1	E2 (FIG5)
132411786	132411921	135	Sample-01-0605	Sample-01-06051602	Homo sapiens	Bone marrow	Cell line	GM12878	NET-CAGE	GSM3318217	(1.324116e+08,1.324124e+08]	92	IRF1AS intron 1	E2 (FIG5)
132411786	132411926	140	Sample-01-0603	Sample-01-06030976	Homo sapiens	Bone marrow	Cell line	GM12878	NET-CAGE	GSM3318211	(1.324116e+08,1.324124e+08]	92	IRF1AS intron 1	E2 (FIG5)
132411787	132411926	139	Sample-01-0484	Sample-01-048419773	Homo sapiens	Lymph	Cell line	lymphoblastoid cell line	PRO-Cap	GSM3004671	(1.324116e+08,1.324124e+08]	92	IRF1AS intron 1	E2 (FIG5)
132411787	132411926	139	Sample-01-0487	Sample-01-048716735	Homo sapiens	Lymph	Cell line	lymphoblastoid cell line	PRO-Cap	GSM3004674	(1.324116e+08,1.324124e+08]	92	IRF1AS intron 1	E2 (FIG5)
132411789	132411828	39	Sample-01-0601	Sample-01-06011306	Homo sapiens	Bone marrow	Cell line	GM12878	NET-CAGE	GSM3318209	(1.324116e+08,1.324124e+08]	92	IRF1AS intron 1	E2 (FIG5)
132411789	132411926	137	Sample-01-0254	Sample-01-025409609	Homo sapiens	Bone marrow	Primary cell	Jurkat T cells	CAGE	GSM4503860	(1.324116e+08,1.324124e+08]	92	IRF1AS intron 1	E2 (FIG5)
132411789	132411928	139	Sample-01-0253	Sample-01-025309865	Homo sapiens	Bone marrow	Primary cell	Jurkat T cells	CAGE	GSM4503858	(1.324116e+08,1.324124e+08]	92	IRF1AS intron 1	E2 (FIG5)
132411789	132411941	152	Sample-01-0524	Sample-01-052413511	Homo sapiens	Lymph	Cell line	lymphoblastoid cell line	PRO-Cap	GSM3004713	(1.324116e+08,1.324124e+08]	92	IRF1AS intron 1	E2 (FIG5)
132411793	132411926	133	Sample-01-0424	Sample-01-04241504	Homo sapiens	AML	Tissue	High MECOM MLL-AF9	CAGE	GSM6186131	(1.324116e+08,1.324124e+08]	92	IRF1AS intron 1	E2 (FIG5)
132411793	132411926	133	Sample-01-0501	Sample-01-050118433	Homo sapiens	Lymph	Cell line	lymphoblastoid cell line	PRO-Cap	GSM3004688	(1.324116e+08,1.324124e+08]	92	IRF1AS intron 1	E2 (FIG5)
132411793	132411927	134	Sample-01-0520	Sample-01-052007624	Homo sapiens	Lymph	Cell line	lymphoblastoid cell line	PRO-Cap	GSM3004709	(1.324116e+08,1.324124e+08]	92	IRF1AS intron 1	E2 (FIG5)
132411793	132411931	138	Sample-01-0476	Sample-01-047612415	Homo sapiens	Lymph	Cell line	lymphoblastoid cell line	PRO-Cap	GSM3004663	(1.324116e+08,1.324124e+08]	92	IRF1AS intron 1	E2 (FIG5)
132411793	132411935	142	Sample-01-0511	Sample-01-051114574	Homo sapiens	Lymph	Cell line	lymphoblastoid cell line	PRO-Cap	GSM3004699	(1.324116e+08,1.324124e+08]	92	IRF1AS intron 1	E2 (FIG5)
132411793	132411994	201	Sample-01-0087	Sample-01-008715939	Homo sapiens	Bone marrow	Cell line	GM12878	GRO-cap	ENCFF086APH	(1.324116e+08,1.324124e+08]	92	IRF1AS intron 1	E2 (FIG5)
132411793	132411994	201	Sample-01-0349	Sample-01-034915939	Homo sapiens	Bone marrow	Cell line	GM12878	GRO-Cap	GSM1480323	(1.324116e+08,1.324124e+08]	92	IRF1AS intron 1	E2 (FIG5)
132411794	132411899	105	Sample-01-0788	Sample-01-078820779	Homo sapiens	Bone marrow	Primary cell	B cell	PRO-Cap	GSM3004649	(1.324116e+08,1.324124e+08]	92	IRF1AS intron 1	E2 (FIG5)
132411794	132411932	138	Sample-01-0505	Sample-01-05057604	Homo sapiens	Lymph	Cell line	lymphoblastoid cell line	PRO-Cap	GSM3004692	(1.324116e+08,1.324124e+08]	92	IRF1AS intron 1	E2 (FIG5)
132411795	132411906	111	Sample-01-0473	Sample-01-047312146	Homo sapiens	Lymph	Cell line	lymphoblastoid cell line	PRO-Cap	GSM3004660	(1.324116e+08,1.324124e+08]	92	IRF1AS intron 1	E2 (FIG5)
132411795	132411926	131	Sample-01-0472	Sample-01-047210192	Homo sapiens	Lymph	Cell line	lymphoblastoid cell line	PRO-Cap	GSM3004659	(1.324116e+08,1.324124e+08]	92	IRF1AS intron 1	E2 (FIG5)
132411795	132411930	135	Sample-01-0499	Sample-01-049918731	Homo sapiens	Lymph	Cell line	lymphoblastoid cell line	PRO-Cap	GSM3004686	(1.324116e+08,1.324124e+08]	92	IRF1AS intron 1	E2 (FIG5)
132411795	132411931	136	Sample-01-0481	Sample-01-048118042	Homo sapiens	Lymph	Cell line	lymphoblastoid cell line	PRO-Cap	GSM3004668	(1.324116e+08,1.324124e+08]	92	IRF1AS intron 1	E2 (FIG5)
132411834	132412012	178	Sample-01-0725	Sample-01-07252362	Homo sapiens	Bone marrow	Cell line	GM12878	Bru-Seq	GSM4847903	(1.324116e+08,1.324124e+08]	92	IRF1AS intron 1	E2 (FIG5)
132411837	132412028	191	Sample-01-0445	Sample-01-044538682	Homo sapiens	Lymph	Cell line	Raji	mNET-seq	GSM2728735	(1.324116e+08,1.324124e+08]	92	IRF1AS intron 1	E2 (FIG5)
132411848	132411987	139	Sample-01-0794	Sample-01-079410022	Homo sapiens	Lymph	Cell line	Lymphoblastoid cell line	PRO-Seq	GSM3004715	(1.324116e+08,1.324124e+08]	92	IRF1AS intron 1	E2 (FIG5)
132411879	132411926	47	Sample-01-0509	Sample-01-050908822	Homo sapiens	Lymph	Cell line	lymphoblastoid cell line	PRO-Cap	GSM3004696	(1.324116e+08,1.324124e+08]	92	IRF1AS intron 1	E2 (FIG5)
132411906	132412203	297	Sample-01-0446	Sample-01-044627793	Homo sapiens	Lymph	Cell line	Raji	mNET-seq	GSM2728738	(1.324116e+08,1.324124e+08]	92	IRF1AS intron 1	E2 (FIG5)
132411932	132412265	333	Sample-01-0491	Sample-01-049118469	Homo sapiens	Lymph	Cell line	lymphoblastoid cell line	PRO-Cap	GSM3004678	(1.324116e+08,1.324124e+08]	92	IRF1AS intron 1	E2 (FIG5)
132411945	132412096	151	Sample-01-0492	Sample-01-049218107	Homo sapiens	Lymph	Cell line	lymphoblastoid cell line	PRO-Cap	GSM3004679	(1.324116e+08,1.324124e+08]	92	IRF1AS intron 1	E2 (FIG5)
132411946	132412014	68	Sample-01-0506	Sample-01-050615517	Homo sapiens	Lymph	Cell line	lymphoblastoid cell line	PRO-Cap	GSM3004693	(1.324116e+08,1.324124e+08]	92	IRF1AS intron 1	E2 (FIG5)
132411951	132412259	308	Sample-01-0514	Sample-01-051416279	Homo sapiens	Lymph	Cell line	lymphoblastoid cell line	PRO-Cap	GSM3004702	(1.324116e+08,1.324124e+08]	92	IRF1AS intron 1	E2 (FIG5)
132411951	132412296	345	Sample-01-0489	Sample-01-048922848	Homo sapiens	Lymph	Cell line	lymphoblastoid cell line	PRO-Cap	GSM3004676	(1.324116e+08,1.324124e+08]	92	IRF1AS intron 1	E2 (FIG5)
132411977	132412321	344	Sample-01-0792	Sample-01-079222950	Homo sapiens	Bone marrow	Primary cell	B cell	PRO-Cap	GSM3004653	(1.324116e+08,1.324124e+08]	92	IRF1AS intron 1	E2 (FIG5)
132412076	132412209	133	Sample-01-0445	Sample-01-044538683	Homo sapiens	Lymph	Cell line	Raji	mNET-seq	GSM2728735	(1.324116e+08,1.324124e+08]	92	IRF1AS intron 1	E2 (FIG5)
132412089	132412349	260	Sample-01-0189	Sample-01-018915025	Homo sapiens	Prostate	Cell line	PC-3	BruUV-seq	ENCFF825OAX	(1.324116e+08,1.324124e+08]	92	IRF1AS intron 1	E2 (FIG5)
132412195	132412367	172	Sample-01-0796	Sample-01-079621482	Homo sapiens	Lymph	Cell line	Lymphoblastoid cell line	PRO-Seq	GSM3004717	(1.324116e+08,1.324124e+08]	92	IRF1AS intron 1	E2 (FIG5)
132412198	132412291	93	Sample-01-0525	Sample-01-05254303	Homo sapiens	Lymph	Cell line	lymphoblastoid cell line	PRO-Seq	GSM3004714	(1.324116e+08,1.324124e+08]	92	IRF1AS intron 1	E2 (FIG5)
132412223	132412259	36	Sample-01-0788	Sample-01-078820780	Homo sapiens	Bone marrow	Primary cell	B cell	PRO-Cap	GSM3004649	(1.324116e+08,1.324124e+08]	92	IRF1AS intron 1	E2 (FIG5)
132412227	132412254	27	Sample-01-0475	Sample-01-047511139	Homo sapiens	Lymph	Cell line	lymphoblastoid cell line	PRO-Cap	GSM3004662	(1.324116e+08,1.324124e+08]	92	IRF1AS intron 1	E2 (FIG5)
132412228	132412254	26	Sample-01-0087	Sample-01-008715940	Homo sapiens	Bone marrow	Cell line	GM12878	GRO-cap	ENCFF086APH	(1.324116e+08,1.324124e+08]	92	IRF1AS intron 1	E2 (FIG5)
132412228	132412254	26	Sample-01-0349	Sample-01-034915940	Homo sapiens	Bone marrow	Cell line	GM12878	GRO-Cap	GSM1480323	(1.324116e+08,1.324124e+08]	92	IRF1AS intron 1	E2 (FIG5)
132412228	132412302	74	Sample-01-0490	Sample-01-049019253	Homo sapiens	Lymph	Cell line	lymphoblastoid cell line	PRO-Cap	GSM3004677	(1.324116e+08,1.324124e+08]	92	IRF1AS intron 1	E2 (FIG5)
132412228	132412492	264	Sample-01-0494	Sample-01-049419746	Homo sapiens	Lymph	Cell line	lymphoblastoid cell line	PRO-Cap	GSM3004681	(1.324116e+08,1.324124e+08]	92	IRF1AS intron 1	E2 (FIG5)
132412229	132412309	80	Sample-01-0497	Sample-01-049716384	Homo sapiens	Lymph	Cell line	lymphoblastoid cell line	PRO-Cap	GSM3004684	(1.324116e+08,1.324124e+08]	92	IRF1AS intron 1	E2 (FIG5)
132412231	132412264	33	Sample-01-0484	Sample-01-048419774	Homo sapiens	Lymph	Cell line	lymphoblastoid cell line	PRO-Cap	GSM3004671	(1.324116e+08,1.324124e+08]	92	IRF1AS intron 1	E2 (FIG5)
132412238	132412254	16	Sample-01-0502	Sample-01-050218968	Homo sapiens	Lymph	Cell line	lymphoblastoid cell line	PRO-Cap	GSM3004689	(1.324116e+08,1.324124e+08]	92	IRF1AS intron 1	E2 (FIG5)
132412238	132412265	27	Sample-01-0793	Sample-01-079328535	Homo sapiens	Bone marrow	Primary cell	B cell	PRO-Cap	GSM3004654	(1.324116e+08,1.324124e+08]	92	IRF1AS intron 1	E2 (FIG5)
132412238	132412295	57	Sample-01-0785	Sample-01-078522525	Homo sapiens	Bone marrow	Primary cell	B cell	PRO-Cap	GSM3004646	(1.324116e+08,1.324124e+08]	92	IRF1AS intron 1	E2 (FIG5)
132412238	132412300	62	Sample-01-0512	Sample-01-051220676	Homo sapiens	Lymph	Cell line	lymphoblastoid cell line	PRO-Cap	GSM3004700	(1.324116e+08,1.324124e+08]	92	IRF1AS intron 1	E2 (FIG5)
132412238	132412301	63	Sample-01-0495	Sample-01-049518470	Homo sapiens	Lymph	Cell line	lymphoblastoid cell line	PRO-Cap	GSM3004682	(1.324116e+08,1.324124e+08]	92	IRF1AS intron 1	E2 (FIG5)
132412238	132412304	66	Sample-01-0486	Sample-01-048618938	Homo sapiens	Lymph	Cell line	lymphoblastoid cell line	PRO-Cap	GSM3004673	(1.324116e+08,1.324124e+08]	92	IRF1AS intron 1	E2 (FIG5)
132412238	132412324	86	Sample-01-0786	Sample-01-078621858	Homo sapiens	Bone marrow	Primary cell	B cell	PRO-Cap	GSM3004647	(1.324116e+08,1.324124e+08]	92	IRF1AS intron 1	E2 (FIG5)
132412238	132412499	261	Sample-01-0255	Sample-01-025510944	Homo sapiens	Bone marrow	Primary cell	Jurkat T cells	CAGE	GSM4503862	(1.324116e+08,1.324124e+08]	92	IRF1AS intron 1	E2 (FIG5)
132412241	132412295	54	Sample-01-0504	Sample-01-050418204	Homo sapiens	Lymph	Cell line	lymphoblastoid cell line	PRO-Cap	GSM3004691	(1.324116e+08,1.324124e+08]	92	IRF1AS intron 1	E2 (FIG5)
132412458	132412496	38	Sample-01-0445	Sample-01-044538684	Homo sapiens	Lymph	Cell line	Raji	mNET-seq	GSM2728735	(1.324124e+08,1.324132e+08]	17	IRF1AS intron 1
132412463	132412486	23	Sample-01-0446	Sample-01-044627794	Homo sapiens	Lymph	Cell line	Raji	mNET-seq	GSM2728738	(1.324124e+08,1.324132e+08]	17	IRF1AS intron 1
132412493	132412728	235	Sample-01-0189	Sample-01-018915026	Homo sapiens	Prostate	Cell line	PC-3	BruUV-seq	ENCFF825OAX	(1.324124e+08,1.324132e+08]	17	IRF1AS intron 1
132412534	132412820	286	Sample-01-0672	Sample-01-06726360	Homo sapiens	Bone marrow	Cell line	GM12878	Bru-Seq	GSM3861520	(1.324124e+08,1.324132e+08]	17	IRF1AS intron 1
132412614	132412674	60	Sample-01-0162	Sample-01-016208895	Homo sapiens	Pancreas	Cell line	Panc1	BruUV-seq	ENCFF533BNC	(1.324124e+08,1.324132e+08]	17	IRF1AS intron 1
132412616	132412874	258	Sample-01-0795	Sample-01-079519975	Homo sapiens	Lymph	Cell line	Lymphoblastoid cell line	PRO-Seq	GSM3004716	(1.324124e+08,1.324132e+08]	17	IRF1AS intron 1
132412695	132412977	282	Sample-01-0162	Sample-01-016208896	Homo sapiens	Pancreas	Cell line	Panc1	BruUV-seq	ENCFF533BNC	(1.324124e+08,1.324132e+08]	17	IRF1AS intron 1
132412713	132412894	181	Sample-01-0446	Sample-01-044627795	Homo sapiens	Lymph	Cell line	Raji	mNET-seq	GSM2728738	(1.324124e+08,1.324132e+08]	17	IRF1AS intron 1
132412716	132412736	20	Sample-01-0486	Sample-01-048618939	Homo sapiens	Lymph	Cell line	lymphoblastoid cell line	PRO-Cap	GSM3004673	(1.324124e+08,1.324132e+08]	17	IRF1AS intron 1
132412716	132413008	292	Sample-01-0788	Sample-01-078820781	Homo sapiens	Bone marrow	Primary cell	B cell	PRO-Cap	GSM3004649	(1.324124e+08,1.324132e+08]	17	IRF1AS intron 1
132412720	132412743	23	Sample-01-0487	Sample-01-048716736	Homo sapiens	Lymph	Cell line	lymphoblastoid cell line	PRO-Cap	GSM3004674	(1.324124e+08,1.324132e+08]	17	IRF1AS intron 1
132412720	132412976	256	Sample-01-0495	Sample-01-049518471	Homo sapiens	Lymph	Cell line	lymphoblastoid cell line	PRO-Cap	GSM3004682	(1.324124e+08,1.324132e+08]	17	IRF1AS intron 1
132412721	132412879	158	Sample-01-0445	Sample-01-044538685	Homo sapiens	Lymph	Cell line	Raji	mNET-seq	GSM2728735	(1.324124e+08,1.324132e+08]	17	IRF1AS intron 1
132412870	132413104	234	Sample-01-0179	Sample-01-017909222	Homo sapiens	Bone marrow	Cell line	GM12878	Bru-seq	ENCFF643NIT	(1.324124e+08,1.324132e+08]	17	IRF1AS intron 1
132413022	132413271	249	Sample-01-0445	Sample-01-044538686	Homo sapiens	Lymph	Cell line	Raji	mNET-seq	GSM2728735	(1.324124e+08,1.324132e+08]	17	IRF1AS intron 1
132413059	132413232	173	Sample-01-0653	Sample-01-0653168071	Homo sapiens	Foreskin	Cell line	HFF	PRO-seq	NA	(1.324124e+08,1.324132e+08]	17	IRF1AS intron 1
132413165	132413320	155	Sample-01-0360	Sample-01-0360120546	Homo sapiens	Foreskin	Primary cell	HFF	PRO-Seq	GSM5623307	(1.324124e+08,1.324132e+08]	17	IRF1AS intron 1
132413366	132413478	112	Sample-01-0795	Sample-01-079519976	Homo sapiens	Lymph	Cell line	Lymphoblastoid cell line	PRO-Seq	GSM3004716	(1.324132e+08,1.32414e+08]	11	IRF1AS intron 1
132413377	132413520	143	Sample-01-0683	Sample-01-06831880	Homo sapiens	Pancreas	Cell line	HPDE	Bru-Seq	GSM3861537	(1.324132e+08,1.32414e+08]	11	IRF1AS intron 1
132413504	132413665	161	Sample-01-0788	Sample-01-078820782	Homo sapiens	Bone marrow	Primary cell	B cell	PRO-Cap	GSM3004649	(1.324132e+08,1.32414e+08]	11	IRF1AS intron 1
132413506	132413702	196	Sample-01-0791	Sample-01-079122915	Homo sapiens	Bone marrow	Primary cell	B cell	PRO-Cap	GSM3004652	(1.324132e+08,1.32414e+08]	11	IRF1AS intron 1
132413507	132413677	170	Sample-01-0512	Sample-01-051220677	Homo sapiens	Lymph	Cell line	lymphoblastoid cell line	PRO-Cap	GSM3004700	(1.324132e+08,1.32414e+08]	11	IRF1AS intron 1
132413507	132413686	179	Sample-01-0786	Sample-01-078621859	Homo sapiens	Bone marrow	Primary cell	B cell	PRO-Cap	GSM3004647	(1.324132e+08,1.32414e+08]	11	IRF1AS intron 1
132413507	132413788	281	Sample-01-0495	Sample-01-049518472	Homo sapiens	Lymph	Cell line	lymphoblastoid cell line	PRO-Cap	GSM3004682	(1.324132e+08,1.32414e+08]	11	IRF1AS intron 1
132413512	132413567	55	Sample-01-0504	Sample-01-050418205	Homo sapiens	Lymph	Cell line	lymphoblastoid cell line	PRO-Cap	GSM3004691	(1.324132e+08,1.32414e+08]	11	IRF1AS intron 1
132413529	132413804	275	Sample-01-0705	Sample-01-07055971	Homo sapiens	Bladder	Cell line	UMUC9	Bru-Seq	GSM3861582	(1.324132e+08,1.32414e+08]	11	IRF1AS intron 1
132413573	132413848	275	Sample-01-0013	Sample-01-00134506	Homo sapiens	Bone marrow	Cell line	GM12878	CAGE	ENCFF000TXA	(1.324132e+08,1.32414e+08]	11	IRF1AS intron 1
132413672	132413728	56	Sample-01-0095	Sample-01-009516270	Homo sapiens	Colon	Cell line	HCT116	PRO-seq	ENCFF131XEG	(1.324132e+08,1.32414e+08]	11	IRF1AS intron 1
132414257	132414429	172	Sample-01-0012	Sample-01-0012081	Homo sapiens	Bone marrow	Cell line	GM12878	CAGE	ENCFF000TWG	(1.32414e+08,1.324148e+08]	20	IRF1AS intron 1
132414398	132414532	134	Sample-01-0179	Sample-01-017909223	Homo sapiens	Bone marrow	Cell line	GM12878	Bru-seq	ENCFF643NIT	(1.32414e+08,1.324148e+08]	20	IRF1AS intron 1
132414445	132414681	236	Sample-01-0405	Sample-01-040507818	Homo sapiens	AML	Cell line	OCI-AML3 NPM1c degron2	Bru-Seq	GSM5915172	(1.32414e+08,1.324148e+08]	20	IRF1AS intron 1
132414449	132414557	108	Sample-01-0653	Sample-01-0653168072	Homo sapiens	Foreskin	Cell line	HFF	PRO-seq	NA	(1.32414e+08,1.324148e+08]	20	IRF1AS intron 1
132414470	132414549	79	Sample-01-0445	Sample-01-044538687	Homo sapiens	Lymph	Cell line	Raji	mNET-seq	GSM2728735	(1.32414e+08,1.324148e+08]	20	IRF1AS intron 1
132414615	132414781	166	Sample-01-0527	Sample-01-05272125	Homo sapiens	Lymph	Cell line	lymphoblastoid cell line	PRO-Seq	GSM3004719	(1.32414e+08,1.324148e+08]	20	IRF1AS intron 1
132414737	132414932	195	Sample-01-0795	Sample-01-079519977	Homo sapiens	Lymph	Cell line	Lymphoblastoid cell line	PRO-Seq	GSM3004716	(1.32414e+08,1.324148e+08]	20	IRF1AS intron 1
132414741	132414787	46	Sample-01-0237	Sample-01-023750940	Homo sapiens	Colorectum	Cell line	DLD-1	PRO-Seq	GSM4296333	(1.32414e+08,1.324148e+08]	20	IRF1AS intron 1
132414742	132414852	110	Sample-01-0790	Sample-01-079021386	Homo sapiens	Bone marrow	Primary cell	B cell	PRO-Cap	GSM3004651	(1.32414e+08,1.324148e+08]	20	IRF1AS intron 1
132414756	132414857	101	Sample-01-0785	Sample-01-078522526	Homo sapiens	Bone marrow	Primary cell	B cell	PRO-Cap	GSM3004646	(1.32414e+08,1.324148e+08]	20	IRF1AS intron 1
132414764	132414843	79	Sample-01-0499	Sample-01-049918732	Homo sapiens	Lymph	Cell line	lymphoblastoid cell line	PRO-Cap	GSM3004686	(1.32414e+08,1.324148e+08]	20	IRF1AS intron 1
132414786	132414970	184	Sample-01-0787	Sample-01-078729420	Homo sapiens	Bone marrow	Primary cell	B cell	PRO-Cap	GSM3004648	(1.32414e+08,1.324148e+08]	20	IRF1AS intron 1
132414787	132414843	56	Sample-01-0512	Sample-01-051220678	Homo sapiens	Lymph	Cell line	lymphoblastoid cell line	PRO-Cap	GSM3004700	(1.32414e+08,1.324148e+08]	20	IRF1AS intron 1
132414787	132414899	112	Sample-01-0792	Sample-01-079222951	Homo sapiens	Bone marrow	Primary cell	B cell	PRO-Cap	GSM3004653	(1.32414e+08,1.324148e+08]	20	IRF1AS intron 1
132414790	132414852	62	Sample-01-0491	Sample-01-049118470	Homo sapiens	Lymph	Cell line	lymphoblastoid cell line	PRO-Cap	GSM3004678	(1.32414e+08,1.324148e+08]	20	IRF1AS intron 1
132414790	132414922	132	Sample-01-0494	Sample-01-049419747	Homo sapiens	Lymph	Cell line	lymphoblastoid cell line	PRO-Cap	GSM3004681	(1.32414e+08,1.324148e+08]	20	IRF1AS intron 1
132414796	132414956	160	Sample-01-0788	Sample-01-078820783	Homo sapiens	Bone marrow	Primary cell	B cell	PRO-Cap	GSM3004649	(1.32414e+08,1.324148e+08]	20	IRF1AS intron 1
132414797	132414845	48	Sample-01-0471	Sample-01-047115083	Homo sapiens	Lymph	Cell line	lymphoblastoid cell line	PRO-Cap	GSM3004658	(1.32414e+08,1.324148e+08]	20	IRF1AS intron 1
132414798	132414960	162	Sample-01-0476	Sample-01-047612416	Homo sapiens	Lymph	Cell line	lymphoblastoid cell line	PRO-Cap	GSM3004663	(1.32414e+08,1.324148e+08]	20	IRF1AS intron 1
132414799	132414852	53	Sample-01-0786	Sample-01-078621860	Homo sapiens	Bone marrow	Primary cell	B cell	PRO-Cap	GSM3004647	(1.32414e+08,1.324148e+08]	20	IRF1AS intron 1
132414801	132414812	11	Sample-01-0509	Sample-01-050908823	Homo sapiens	Lymph	Cell line	lymphoblastoid cell line	PRO-Cap	GSM3004696	(1.324148e+08,1.324156e+08]	28	IRF1AS intron 1
132414801	132414843	42	Sample-01-0793	Sample-01-079328536	Homo sapiens	Bone marrow	Primary cell	B cell	PRO-Cap	GSM3004654	(1.324148e+08,1.324156e+08]	28	IRF1AS intron 1
132414801	132414847	46	Sample-01-0789	Sample-01-078919466	Homo sapiens	Bone marrow	Primary cell	B cell	PRO-Cap	GSM3004650	(1.324148e+08,1.324156e+08]	28	IRF1AS intron 1
132414801	132414852	51	Sample-01-0487	Sample-01-048716737	Homo sapiens	Lymph	Cell line	lymphoblastoid cell line	PRO-Cap	GSM3004674	(1.324148e+08,1.324156e+08]	28	IRF1AS intron 1
132414801	132414852	51	Sample-01-0516	Sample-01-051612044	Homo sapiens	Lymph	Cell line	lymphoblastoid cell line	PRO-Cap	GSM3004704	(1.324148e+08,1.324156e+08]	28	IRF1AS intron 1
132414801	132414880	79	Sample-01-0492	Sample-01-049218108	Homo sapiens	Lymph	Cell line	lymphoblastoid cell line	PRO-Cap	GSM3004679	(1.324148e+08,1.324156e+08]	28	IRF1AS intron 1
132414801	132415109	308	Sample-01-0498	Sample-01-049818243	Homo sapiens	Lymph	Cell line	lymphoblastoid cell line	PRO-Cap	GSM3004685	(1.324148e+08,1.324156e+08]	28	IRF1AS intron 1
132414801	132415114	313	Sample-01-0500	Sample-01-050019627	Homo sapiens	Lymph	Cell line	lymphoblastoid cell line	PRO-Cap	GSM3004687	(1.324148e+08,1.324156e+08]	28	IRF1AS intron 1
132414841	132414892	51	Sample-01-0791	Sample-01-079122916	Homo sapiens	Bone marrow	Primary cell	B cell	PRO-Cap	GSM3004652	(1.324148e+08,1.324156e+08]	28	IRF1AS intron 1
132414859	132414892	33	Sample-01-0490	Sample-01-049019254	Homo sapiens	Lymph	Cell line	lymphoblastoid cell line	PRO-Cap	GSM3004677	(1.324148e+08,1.324156e+08]	28	IRF1AS intron 1
132414869	132414913	44	Sample-01-0790	Sample-01-079021387	Homo sapiens	Bone marrow	Primary cell	B cell	PRO-Cap	GSM3004651	(1.324148e+08,1.324156e+08]	28	IRF1AS intron 1
132414872	132415193	321	Sample-01-0785	Sample-01-078522527	Homo sapiens	Bone marrow	Primary cell	B cell	PRO-Cap	GSM3004646	(1.324148e+08,1.324156e+08]	28	IRF1AS intron 1
132414877	132414892	15	Sample-01-0480	Sample-01-048019055	Homo sapiens	Lymph	Cell line	lymphoblastoid cell line	PRO-Cap	GSM3004667	(1.324148e+08,1.324156e+08]	28	IRF1AS intron 1
132414877	132414925	48	Sample-01-0503	Sample-01-050315289	Homo sapiens	Lymph	Cell line	lymphoblastoid cell line	PRO-Cap	GSM3004690	(1.324148e+08,1.324156e+08]	28	IRF1AS intron 1
132414877	132414952	75	Sample-01-0472	Sample-01-047210193	Homo sapiens	Lymph	Cell line	lymphoblastoid cell line	PRO-Cap	GSM3004659	(1.324148e+08,1.324156e+08]	28	IRF1AS intron 1
132414877	132414993	116	Sample-01-0489	Sample-01-048922849	Homo sapiens	Lymph	Cell line	lymphoblastoid cell line	PRO-Cap	GSM3004676	(1.324148e+08,1.324156e+08]	28	IRF1AS intron 1
132414962	132415305	343	Sample-01-0446	Sample-01-044627796	Homo sapiens	Lymph	Cell line	Raji	mNET-seq	GSM2728738	(1.324148e+08,1.324156e+08]	28	IRF1AS intron 1
132415111	132415169	58	Sample-01-0250	Sample-01-025056736	Homo sapiens	Bone marrow	Cell line	K562	mNET-seq	GSM4471397	(1.324148e+08,1.324156e+08]	28	IRF1AS intron 1
132415130	132415178	48	Sample-01-0204	Sample-01-020418611	Homo sapiens	Colon	Cell line	HCT116	PRO-seq	ENCFF896TMK	(1.324148e+08,1.324156e+08]	28	IRF1AS intron 1
132415152	132415359	207	Sample-01-0238	Sample-01-023834441	Homo sapiens	Colorectum	Cell line	DLD-1	PRO-Cap	GSM4296337	(1.324148e+08,1.324156e+08]	28	IRF1AS intron 1
132415174	132415344	170	Sample-01-0239	Sample-01-023933200	Homo sapiens	Colorectum	Cell line	DLD-1	PRO-Cap	GSM4296338	(1.324148e+08,1.324156e+08]	28	IRF1AS intron 1
132415180	132415284	104	Sample-01-0410	Sample-01-041017148	Homo sapiens	Prostate	Cell line	LNCaP	PRO-Cap	GSM5942520	(1.324148e+08,1.324156e+08]	28	IRF1AS intron 1
132415180	132415310	130	Sample-01-0210	Sample-01-021011571	Homo sapiens	Colon	Cell line	HCT116	PRO-cap	ENCFF946KXE	(1.324148e+08,1.324156e+08]	28	IRF1AS intron 1
132415180	132415324	144	Sample-01-0121	Sample-01-012114343	Homo sapiens	Colon	Cell line	HCT116	PRO-cap	ENCFF305ZVJ	(1.324148e+08,1.324156e+08]	28	IRF1AS intron 1
132415272	132415581	309	Sample-01-0445	Sample-01-044538688	Homo sapiens	Lymph	Cell line	Raji	mNET-seq	GSM2728735	(1.324148e+08,1.324156e+08]	28	IRF1AS intron 1
132415306	132415349	43	Sample-01-0544	Sample-01-054442712	Homo sapiens	Bone marrow	Primary cell	CD4 T cell	Bru-Seq	GSM3113179	(1.324148e+08,1.324156e+08]	28	IRF1AS intron 1
132415333	132415582	249	Sample-01-0446	Sample-01-044627797	Homo sapiens	Lymph	Cell line	Raji	mNET-seq	GSM2728738	(1.324148e+08,1.324156e+08]	28	IRF1AS intron 1
132415497	132415540	43	Sample-01-0234	Sample-01-023409022	Homo sapiens	Colorectum	Cell line	DLD-1	PRO-Seq	GSM4296330	(1.324148e+08,1.324156e+08]	28	IRF1AS intron 1
132415609	132415733	124	Sample-01-0491	Sample-01-049118471	Homo sapiens	Lymph	Cell line	lymphoblastoid cell line	PRO-Cap	GSM3004678	(1.324156e+08,1.324164e+08]	23	IRF1AS intron 1
132415611	132415733	122	Sample-01-0512	Sample-01-051220679	Homo sapiens	Lymph	Cell line	lymphoblastoid cell line	PRO-Cap	GSM3004700	(1.324156e+08,1.324164e+08]	23	IRF1AS intron 1
132415612	132415663	51	Sample-01-0504	Sample-01-050418206	Homo sapiens	Lymph	Cell line	lymphoblastoid cell line	PRO-Cap	GSM3004691	(1.324156e+08,1.324164e+08]	23	IRF1AS intron 1
132415612	132415763	151	Sample-01-0159	Sample-01-015922265	Homo sapiens	Bone marrow	Cell line	GM12878	BruUV-seq	ENCFF524FEM	(1.324156e+08,1.324164e+08]	23	IRF1AS intron 1
132415635	132415731	96	Sample-01-0792	Sample-01-079222952	Homo sapiens	Bone marrow	Primary cell	B cell	PRO-Cap	GSM3004653	(1.324156e+08,1.324164e+08]	23	IRF1AS intron 1
132415635	132415788	153	Sample-01-0785	Sample-01-078522528	Homo sapiens	Bone marrow	Primary cell	B cell	PRO-Cap	GSM3004646	(1.324156e+08,1.324164e+08]	23	IRF1AS intron 1
132415636	132415673	37	Sample-01-0497	Sample-01-049716385	Homo sapiens	Lymph	Cell line	lymphoblastoid cell line	PRO-Cap	GSM3004684	(1.324156e+08,1.324164e+08]	23	IRF1AS intron 1
132415636	132415840	204	Sample-01-0791	Sample-01-079122917	Homo sapiens	Bone marrow	Primary cell	B cell	PRO-Cap	GSM3004652	(1.324156e+08,1.324164e+08]	23	IRF1AS intron 1
132415639	132415799	160	Sample-01-0519	Sample-01-051914250	Homo sapiens	Lymph	Cell line	lymphoblastoid cell line	PRO-Cap	GSM3004708	(1.324156e+08,1.324164e+08]	23	IRF1AS intron 1
132415644	132415695	51	Sample-01-0492	Sample-01-049218109	Homo sapiens	Lymph	Cell line	lymphoblastoid cell line	PRO-Cap	GSM3004679	(1.324156e+08,1.324164e+08]	23	IRF1AS intron 1
132415644	132415730	86	Sample-01-0471	Sample-01-047115084	Homo sapiens	Lymph	Cell line	lymphoblastoid cell line	PRO-Cap	GSM3004658	(1.324156e+08,1.324164e+08]	23	IRF1AS intron 1
132415644	132415733	89	Sample-01-0495	Sample-01-049518473	Homo sapiens	Lymph	Cell line	lymphoblastoid cell line	PRO-Cap	GSM3004682	(1.324156e+08,1.324164e+08]	23	IRF1AS intron 1
132415644	132415874	230	Sample-01-0489	Sample-01-048922850	Homo sapiens	Lymph	Cell line	lymphoblastoid cell line	PRO-Cap	GSM3004676	(1.324156e+08,1.324164e+08]	23	IRF1AS intron 1
132415644	132415952	308	Sample-01-0786	Sample-01-078621861	Homo sapiens	Bone marrow	Primary cell	B cell	PRO-Cap	GSM3004647	(1.324156e+08,1.324164e+08]	23	IRF1AS intron 1
132415645	132415714	69	Sample-01-0479	Sample-01-047919247	Homo sapiens	Lymph	Cell line	lymphoblastoid cell line	PRO-Cap	GSM3004666	(1.324156e+08,1.324164e+08]	23	IRF1AS intron 1
132415645	132415730	85	Sample-01-0488	Sample-01-048816951	Homo sapiens	Lymph	Cell line	lymphoblastoid cell line	PRO-Cap	GSM3004675	(1.324156e+08,1.324164e+08]	23	IRF1AS intron 1
132415645	132415730	85	Sample-01-0787	Sample-01-078729421	Homo sapiens	Bone marrow	Primary cell	B cell	PRO-Cap	GSM3004648	(1.324156e+08,1.324164e+08]	23	IRF1AS intron 1
132415645	132415948	303	Sample-01-0490	Sample-01-049019255	Homo sapiens	Lymph	Cell line	lymphoblastoid cell line	PRO-Cap	GSM3004677	(1.324156e+08,1.324164e+08]	23	IRF1AS intron 1
132415783	132416001	218	Sample-01-0800	Sample-01-08003255	Homo sapiens	Lymph	Cell line	Lymphoblastoid cell line	PRO-Seq	GSM3004723	(1.324156e+08,1.324164e+08]	23	IRF1AS intron 1
132415928	132415984	56	Sample-01-0362	Sample-01-0362091140	Homo sapiens	Foreskin	Primary cell	HFF	PRO-Seq	GSM5623309	(1.324156e+08,1.324164e+08]	23	IRF1AS intron 1
132416007	132416030	23	Sample-01-0737	Sample-01-0737252184	Homo sapiens	Foreskin	Cell line	HFF	PRO-Seq	GSM5623305	(1.324156e+08,1.324164e+08]	23	IRF1AS intron 1
132416358	132416605	247	Sample-01-0645	Sample-01-064537236	Homo sapiens	Bone marrow	Cell line	K562	mNET-seq	GSM3518119	(1.324156e+08,1.324164e+08]	23	IRF1AS intron 1
132416397	132416651	254	Sample-01-0704	Sample-01-07043056	Homo sapiens	Blood	Cell line	UML49	Bru-Seq	GSM3861581	(1.324156e+08,1.324164e+08]	23	IRF1AS intron 1
132416500	132416597	97	Sample-01-0250	Sample-01-025056737	Homo sapiens	Bone marrow	Cell line	K562	mNET-seq	GSM4471397	(1.324164e+08,1.324172e+08]	12	IRF1AS intron 1
132416506	132416579	73	Sample-01-0360	Sample-01-0360120547	Homo sapiens	Foreskin	Primary cell	HFF	PRO-Seq	GSM5623307	(1.324164e+08,1.324172e+08]	12	IRF1AS intron 1
132416512	132416565	53	Sample-01-0737	Sample-01-0737252185	Homo sapiens	Foreskin	Cell line	HFF	PRO-Seq	GSM5623305	(1.324164e+08,1.324172e+08]	12	IRF1AS intron 1
132416745	132416819	74	Sample-01-0544	Sample-01-054442713	Homo sapiens	Bone marrow	Primary cell	CD4 T cell	Bru-Seq	GSM3113179	(1.324164e+08,1.324172e+08]	12	IRF1AS intron 1
132416822	132417138	316	Sample-01-0819	Sample-01-081955194	Homo sapiens	Bone marrow	Cell line	K562	mNET-seq	GSM4471398	(1.324164e+08,1.324172e+08]	12	IRF1AS intron 1
132416874	132417041	167	Sample-01-0321	Sample-01-032112185	Homo sapiens	Eye	Cell line	RPE1-iCas9	Bru-Seq	GSM5014881	(1.324164e+08,1.324172e+08]	12	IRF1AS intron 1
132416878	132417004	126	Sample-01-0160	Sample-01-016074393	Homo sapiens	Colon	Cell line	HCT116	PRO-seq	ENCFF529CJM	(1.324164e+08,1.324172e+08]	12	IRF1AS intron 1
132416892	132417145	253	Sample-01-0250	Sample-01-025056738	Homo sapiens	Bone marrow	Cell line	K562	mNET-seq	GSM4471397	(1.324164e+08,1.324172e+08]	12	IRF1AS intron 1
132417050	132417138	88	Sample-01-0828	Sample-01-082813467	Homo sapiens	Bone marrow	Cell line	genome edited K562	mNET-seq	GSM4836455	(1.324164e+08,1.324172e+08]	12	IRF1AS intron 1
132417074	132417237	163	Sample-01-0796	Sample-01-079621483	Homo sapiens	Lymph	Cell line	Lymphoblastoid cell line	PRO-Seq	GSM3004717	(1.324164e+08,1.324172e+08]	12	IRF1AS intron 1
132417186	132417453	267	Sample-01-0819	Sample-01-081955195	Homo sapiens	Bone marrow	Cell line	K562	mNET-seq	GSM4471398	(1.324164e+08,1.324172e+08]	12	IRF1AS intron 1
132417195	132417453	258	Sample-01-0250	Sample-01-025056739	Homo sapiens	Bone marrow	Cell line	K562	mNET-seq	GSM4471397	(1.324164e+08,1.324172e+08]	12	IRF1AS intron 1
132417265	132417270	5	Sample-01-0825	Sample-01-082512582	Homo sapiens	Bone marrow	Cell line	genome edited K562	mNET-seq	GSM4836450	(1.324172e+08,1.32418e+08]	7	IRF1AS intron 1
132417571	132417963	392	Sample-01-0645	Sample-01-064537237	Homo sapiens	Bone marrow	Cell line	K562	mNET-seq	GSM3518119	(1.324172e+08,1.32418e+08]	7	IRF1AS intron 1
132417577	132417788	211	Sample-01-0250	Sample-01-025056740	Homo sapiens	Bone marrow	Cell line	K562	mNET-seq	GSM4471397	(1.324172e+08,1.32418e+08]	7	IRF1AS intron 1
132417800	132417963	163	Sample-01-0250	Sample-01-025056741	Homo sapiens	Bone marrow	Cell line	K562	mNET-seq	GSM4471397	(1.324172e+08,1.32418e+08]	7	IRF1AS intron 1
132417923	132417998	75	Sample-01-0819	Sample-01-081955196	Homo sapiens	Bone marrow	Cell line	K562	mNET-seq	GSM4471398	(1.324172e+08,1.32418e+08]	7	IRF1AS intron 1
132417991	132418279	288	Sample-01-0829	Sample-01-082915229	Homo sapiens	Bone marrow	Cell line	genome edited K562	mNET-seq	GSM4836456	(1.324172e+08,1.32418e+08]	7	IRF1AS intron 1
132418000	132418279	279	Sample-01-0826	Sample-01-082612411	Homo sapiens	Bone marrow	Cell line	genome edited K562	mNET-seq	GSM4836452	(1.324172e+08,1.32418e+08]	7	IRF1AS intron 1
132418023	132418279	256	Sample-01-0828	Sample-01-082813468	Homo sapiens	Bone marrow	Cell line	genome edited K562	mNET-seq	GSM4836455	(1.32418e+08,1.324188e+08]	7	IRF1AS intron 1
132418089	132418177	88	Sample-01-0798	Sample-01-07986251	Homo sapiens	Lymph	Cell line	Lymphoblastoid cell line	PRO-Seq	GSM3004721	(1.32418e+08,1.324188e+08]	7	IRF1AS intron 1
132418105	132418331	226	Sample-01-0672	Sample-01-06726361	Homo sapiens	Bone marrow	Cell line	GM12878	Bru-Seq	GSM3861520	(1.32418e+08,1.324188e+08]	7	IRF1AS intron 1
132418382	132418434	52	Sample-01-0250	Sample-01-025056742	Homo sapiens	Bone marrow	Cell line	K562	mNET-seq	GSM4471397	(1.32418e+08,1.324188e+08]	7	IRF1AS intron 1
132418398	132418439	41	Sample-01-0819	Sample-01-081955197	Homo sapiens	Bone marrow	Cell line	K562	mNET-seq	GSM4471398	(1.32418e+08,1.324188e+08]	7	IRF1AS intron 1
132418565	132418621	56	Sample-01-0362	Sample-01-0362091141	Homo sapiens	Foreskin	Primary cell	HFF	PRO-Seq	GSM5623309	(1.32418e+08,1.324188e+08]	7	IRF1AS intron 1
132418633	132418813	180	Sample-01-0653	Sample-01-0653168073	Homo sapiens	Foreskin	Cell line	HFF	PRO-seq	NA	(1.32418e+08,1.324188e+08]	7	IRF1AS intron 1
132418957	132419309	352	Sample-01-0822	Sample-01-082220732	Homo sapiens	Bone marrow	Cell line	genome edited K562	mNET-seq	GSM4836446	(1.324188e+08,1.324196e+08]	5	IRF1AS intron 1
132419008	132419043	35	Sample-01-0819	Sample-01-081955198	Homo sapiens	Bone marrow	Cell line	K562	mNET-seq	GSM4471398	(1.324188e+08,1.324196e+08]	5	IRF1AS intron 1
132419019	132419325	306	Sample-01-0645	Sample-01-064537238	Homo sapiens	Bone marrow	Cell line	K562	mNET-seq	GSM3518119	(1.324188e+08,1.324196e+08]	5	IRF1AS intron 1
132419119	132419322	203	Sample-01-0250	Sample-01-025056743	Homo sapiens	Bone marrow	Cell line	K562	mNET-seq	GSM4471397	(1.324188e+08,1.324196e+08]	5	IRF1AS intron 1
132419148	132419242	94	Sample-01-0179	Sample-01-017909224	Homo sapiens	Bone marrow	Cell line	GM12878	Bru-seq	ENCFF643NIT	(1.324188e+08,1.324196e+08]	5	IRF1AS intron 1
132420363	132420534	171	Sample-01-0321	Sample-01-032112186	Homo sapiens	Eye	Cell line	RPE1-iCas9	Bru-Seq	GSM5014881	(1.324196e+08,1.324204e+08]	2	IRF1AS intron 2
132420377	132420653	276	Sample-01-0794	Sample-01-079410023	Homo sapiens	Lymph	Cell line	Lymphoblastoid cell line	PRO-Seq	GSM3004715	(1.324196e+08,1.324204e+08]	2	IRF1AS intron 2
132420407	132420481	74	Sample-01-0527	Sample-01-05272126	Homo sapiens	Lymph	Cell line	lymphoblastoid cell line	PRO-Seq	GSM3004719	(1.324204e+08,1.324212e+08]	112	IRF1AS intron 2	E3 (FIG5)
132420476	132420589	113	Sample-01-0799	Sample-01-07994426	Homo sapiens	Lymph	Cell line	Lymphoblastoid cell line	PRO-Seq	GSM3004722	(1.324204e+08,1.324212e+08]	112	IRF1AS intron 2	E3 (FIG5)
132420477	132420757	280	Sample-01-0285	Sample-01-028511269	Homo sapiens	Bone marrow	Cell line	K562	mNET-seq	GSM4836445	(1.324204e+08,1.324212e+08]	112	IRF1AS intron 2	E3 (FIG5)
132420478	132420493	15	Sample-01-0525	Sample-01-05254304	Homo sapiens	Lymph	Cell line	lymphoblastoid cell line	PRO-Seq	GSM3004714	(1.324204e+08,1.324212e+08]	112	IRF1AS intron 2	E3 (FIG5)
132420483	132420599	116	Sample-01-0820	Sample-01-082038400	Homo sapiens	Bone marrow	Cell line	K562	mNET-seq	GSM4471399	(1.324204e+08,1.324212e+08]	112	IRF1AS intron 2	E3 (FIG5)
132420665	132421052	387	Sample-01-0785	Sample-01-078522529	Homo sapiens	Bone marrow	Primary cell	B cell	PRO-Cap	GSM3004646	(1.324204e+08,1.324212e+08]	112	IRF1AS intron 2	E3 (FIG5)
132420677	132420828	151	Sample-01-0787	Sample-01-078729422	Homo sapiens	Bone marrow	Primary cell	B cell	PRO-Cap	GSM3004648	(1.324204e+08,1.324212e+08]	112	IRF1AS intron 2	E3 (FIG5)
132420687	132420988	301	Sample-01-0163	Sample-01-016312651	Homo sapiens	Colon	Cell line	HCT116	Bru-seq	ENCFF538GDC	(1.324204e+08,1.324212e+08]	112	IRF1AS intron 2	E3 (FIG5)
132420695	132421260	565	Sample-01-0795	Sample-01-079519978	Homo sapiens	Lymph	Cell line	Lymphoblastoid cell line	PRO-Seq	GSM3004716	(1.324204e+08,1.324212e+08]	112	IRF1AS intron 2	E3 (FIG5)
132420696	132420727	31	Sample-01-0167	Sample-01-016711031	Homo sapiens	Lung	Cell line	PC-9	Bru-seq	ENCFF552WOT	(1.324204e+08,1.324212e+08]	112	IRF1AS intron 2	E3 (FIG5)
132420774	132421047	273	Sample-01-0828	Sample-01-082813469	Homo sapiens	Bone marrow	Cell line	genome edited K562	mNET-seq	GSM4836455	(1.324204e+08,1.324212e+08]	112	IRF1AS intron 2	E3 (FIG5)
132420796	132421019	223	Sample-01-0489	Sample-01-048922851	Homo sapiens	Lymph	Cell line	lymphoblastoid cell line	PRO-Cap	GSM3004676	(1.324204e+08,1.324212e+08]	112	IRF1AS intron 2	E3 (FIG5)
132420798	132421072	274	Sample-01-0823	Sample-01-082308621	Homo sapiens	Bone marrow	Cell line	genome edited K562	mNET-seq	GSM4836447	(1.324204e+08,1.324212e+08]	112	IRF1AS intron 2	E3 (FIG5)
132420803	132420967	164	Sample-01-0645	Sample-01-064537239	Homo sapiens	Bone marrow	Cell line	K562	mNET-seq	GSM3518119	(1.324204e+08,1.324212e+08]	112	IRF1AS intron 2	E3 (FIG5)
132420815	132420882	67	Sample-01-0794	Sample-01-079410024	Homo sapiens	Lymph	Cell line	Lymphoblastoid cell line	PRO-Seq	GSM3004715	(1.324204e+08,1.324212e+08]	112	IRF1AS intron 2	E3 (FIG5)
132420816	132421044	228	Sample-01-0287	Sample-01-02876451	Homo sapiens	Bone marrow	Cell line	K562	mNET-seq	GSM4836451	(1.324204e+08,1.324212e+08]	112	IRF1AS intron 2	E3 (FIG5)
132420826	132421197	371	Sample-01-0481	Sample-01-048118043	Homo sapiens	Lymph	Cell line	lymphoblastoid cell line	PRO-Cap	GSM3004668	(1.324204e+08,1.324212e+08]	112	IRF1AS intron 2	E3 (FIG5)
132420830	132421010	180	Sample-01-0490	Sample-01-049019256	Homo sapiens	Lymph	Cell line	lymphoblastoid cell line	PRO-Cap	GSM3004677	(1.324204e+08,1.324212e+08]	112	IRF1AS intron 2	E3 (FIG5)
132420848	132421053	205	Sample-01-0495	Sample-01-049518474	Homo sapiens	Lymph	Cell line	lymphoblastoid cell line	PRO-Cap	GSM3004682	(1.324204e+08,1.324212e+08]	112	IRF1AS intron 2	E3 (FIG5)
132420853	132421023	170	Sample-01-0504	Sample-01-050418207	Homo sapiens	Lymph	Cell line	lymphoblastoid cell line	PRO-Cap	GSM3004691	(1.324204e+08,1.324212e+08]	112	IRF1AS intron 2	E3 (FIG5)
132420853	132421196	343	Sample-01-0492	Sample-01-049218110	Homo sapiens	Lymph	Cell line	lymphoblastoid cell line	PRO-Cap	GSM3004679	(1.324204e+08,1.324212e+08]	112	IRF1AS intron 2	E3 (FIG5)
132420858	132420950	92	Sample-01-0827	Sample-01-082711241	Homo sapiens	Bone marrow	Cell line	genome edited K562	mNET-seq	GSM4836454	(1.324204e+08,1.324212e+08]	112	IRF1AS intron 2	E3 (FIG5)
132420858	132421048	190	Sample-01-0826	Sample-01-082612412	Homo sapiens	Bone marrow	Cell line	genome edited K562	mNET-seq	GSM4836452	(1.324204e+08,1.324212e+08]	112	IRF1AS intron 2	E3 (FIG5)
132420858	132421049	191	Sample-01-0829	Sample-01-082915230	Homo sapiens	Bone marrow	Cell line	genome edited K562	mNET-seq	GSM4836456	(1.324204e+08,1.324212e+08]	112	IRF1AS intron 2	E3 (FIG5)
132420858	132421159	301	Sample-01-0544	Sample-01-054442714	Homo sapiens	Bone marrow	Primary cell	CD4 T cell	Bru-Seq	GSM3113179	(1.324204e+08,1.324212e+08]	112	IRF1AS intron 2	E3 (FIG5)
132420861	132421041	180	Sample-01-0791	Sample-01-079122918	Homo sapiens	Bone marrow	Primary cell	B cell	PRO-Cap	GSM3004652	(1.324204e+08,1.324212e+08]	112	IRF1AS intron 2	E3 (FIG5)
132420865	132421023	158	Sample-01-0513	Sample-01-051308813	Homo sapiens	Lymph	Cell line	lymphoblastoid cell line	PRO-Cap	GSM3004701	(1.324204e+08,1.324212e+08]	112	IRF1AS intron 2	E3 (FIG5)
132420865	132421041	176	Sample-01-0480	Sample-01-048019056	Homo sapiens	Lymph	Cell line	lymphoblastoid cell line	PRO-Cap	GSM3004667	(1.324204e+08,1.324212e+08]	112	IRF1AS intron 2	E3 (FIG5)
132420865	132421197	332	Sample-01-0502	Sample-01-050218969	Homo sapiens	Lymph	Cell line	lymphoblastoid cell line	PRO-Cap	GSM3004689	(1.324204e+08,1.324212e+08]	112	IRF1AS intron 2	E3 (FIG5)
132420867	132420954	87	Sample-01-0446	Sample-01-044627798	Homo sapiens	Lymph	Cell line	Raji	mNET-seq	GSM2728738	(1.324204e+08,1.324212e+08]	112	IRF1AS intron 2	E3 (FIG5)
132420874	132421014	140	Sample-01-0519	Sample-01-051914251	Homo sapiens	Lymph	Cell line	lymphoblastoid cell line	PRO-Cap	GSM3004708	(1.324204e+08,1.324212e+08]	112	IRF1AS intron 2	E3 (FIG5)
132420874	132421052	178	Sample-01-0494	Sample-01-049419748	Homo sapiens	Lymph	Cell line	lymphoblastoid cell line	PRO-Cap	GSM3004681	(1.324204e+08,1.324212e+08]	112	IRF1AS intron 2	E3 (FIG5)
132420877	132420974	97	Sample-01-0820	Sample-01-082038401	Homo sapiens	Bone marrow	Cell line	K562	mNET-seq	GSM4471399	(1.324204e+08,1.324212e+08]	112	IRF1AS intron 2	E3 (FIG5)
132420877	132421052	175	Sample-01-0486	Sample-01-048618940	Homo sapiens	Lymph	Cell line	lymphoblastoid cell line	PRO-Cap	GSM3004673	(1.324204e+08,1.324212e+08]	112	IRF1AS intron 2	E3 (FIG5)
132420886	132420971	85	Sample-01-0250	Sample-01-025056744	Homo sapiens	Bone marrow	Cell line	K562	mNET-seq	GSM4471397	(1.324204e+08,1.324212e+08]	112	IRF1AS intron 2	E3 (FIG5)
132420890	132420944	54	Sample-01-0822	Sample-01-082220733	Homo sapiens	Bone marrow	Cell line	genome edited K562	mNET-seq	GSM4836446	(1.324204e+08,1.324212e+08]	112	IRF1AS intron 2	E3 (FIG5)
132420890	132421244	354	Sample-01-0159	Sample-01-015922266	Homo sapiens	Bone marrow	Cell line	GM12878	BruUV-seq	ENCFF524FEM	(1.324204e+08,1.324212e+08]	112	IRF1AS intron 2	E3 (FIG5)
132420891	132421019	128	Sample-01-0789	Sample-01-078919467	Homo sapiens	Bone marrow	Primary cell	B cell	PRO-Cap	GSM3004650	(1.324204e+08,1.324212e+08]	112	IRF1AS intron 2	E3 (FIG5)
132420892	132420950	58	Sample-01-0825	Sample-01-082512583	Homo sapiens	Bone marrow	Cell line	genome edited K562	mNET-seq	GSM4836450	(1.324204e+08,1.324212e+08]	112	IRF1AS intron 2	E3 (FIG5)
132420893	132421050	157	Sample-01-0516	Sample-01-051612045	Homo sapiens	Lymph	Cell line	lymphoblastoid cell line	PRO-Cap	GSM3004704	(1.324204e+08,1.324212e+08]	112	IRF1AS intron 2	E3 (FIG5)
132420895	132421053	158	Sample-01-0514	Sample-01-051416280	Homo sapiens	Lymph	Cell line	lymphoblastoid cell line	PRO-Cap	GSM3004702	(1.324204e+08,1.324212e+08]	112	IRF1AS intron 2	E3 (FIG5)
132420896	132421102	206	Sample-01-0653	Sample-01-0653168074	Homo sapiens	Foreskin	Cell line	HFF	PRO-seq	NA	(1.324204e+08,1.324212e+08]	112	IRF1AS intron 2	E3 (FIG5)
132420897	132421022	125	Sample-01-0503	Sample-01-050315290	Homo sapiens	Lymph	Cell line	lymphoblastoid cell line	PRO-Cap	GSM3004690	(1.324204e+08,1.324212e+08]	112	IRF1AS intron 2	E3 (FIG5)
132420897	132421035	138	Sample-01-0515	Sample-01-051515563	Homo sapiens	Lymph	Cell line	lymphoblastoid cell line	PRO-Cap	GSM3004703	(1.324204e+08,1.324212e+08]	112	IRF1AS intron 2	E3 (FIG5)
132420902	132420945	43	Sample-01-0473	Sample-01-047312147	Homo sapiens	Lymph	Cell line	lymphoblastoid cell line	PRO-Cap	GSM3004660	(1.324204e+08,1.324212e+08]	112	IRF1AS intron 2	E3 (FIG5)
132420903	132421041	138	Sample-01-0499	Sample-01-049918733	Homo sapiens	Lymph	Cell line	lymphoblastoid cell line	PRO-Cap	GSM3004686	(1.324204e+08,1.324212e+08]	112	IRF1AS intron 2	E3 (FIG5)
132420909	132421004	95	Sample-01-0487	Sample-01-048716738	Homo sapiens	Lymph	Cell line	lymphoblastoid cell line	PRO-Cap	GSM3004674	(1.324204e+08,1.324212e+08]	112	IRF1AS intron 2	E3 (FIG5)
132420909	132421019	110	Sample-01-0496	Sample-01-049616023	Homo sapiens	Lymph	Cell line	lymphoblastoid cell line	PRO-Cap	GSM3004683	(1.324204e+08,1.324212e+08]	112	IRF1AS intron 2	E3 (FIG5)
132420910	132421019	109	Sample-01-0471	Sample-01-047115085	Homo sapiens	Lymph	Cell line	lymphoblastoid cell line	PRO-Cap	GSM3004658	(1.324204e+08,1.324212e+08]	112	IRF1AS intron 2	E3 (FIG5)
132420912	132421041	129	Sample-01-0788	Sample-01-078820784	Homo sapiens	Bone marrow	Primary cell	B cell	PRO-Cap	GSM3004649	(1.324204e+08,1.324212e+08]	112	IRF1AS intron 2	E3 (FIG5)
132420914	132421187	273	Sample-01-0497	Sample-01-049716386	Homo sapiens	Lymph	Cell line	lymphoblastoid cell line	PRO-Cap	GSM3004684	(1.324204e+08,1.324212e+08]	112	IRF1AS intron 2	E3 (FIG5)
132420915	132421041	126	Sample-01-0484	Sample-01-048419775	Homo sapiens	Lymph	Cell line	lymphoblastoid cell line	PRO-Cap	GSM3004671	(1.324204e+08,1.324212e+08]	112	IRF1AS intron 2	E3 (FIG5)
132420915	132421125	210	Sample-01-0510	Sample-01-05107214	Homo sapiens	Lymph	Cell line	lymphoblastoid cell line	PRO-Cap	GSM3004698	(1.324204e+08,1.324212e+08]	112	IRF1AS intron 2	E3 (FIG5)
132420915	132421167	252	Sample-01-0485	Sample-01-048515419	Homo sapiens	Lymph	Cell line	lymphoblastoid cell line	PRO-Cap	GSM3004672	(1.324204e+08,1.324212e+08]	112	IRF1AS intron 2	E3 (FIG5)
132420916	132421001	85	Sample-01-0512	Sample-01-051220680	Homo sapiens	Lymph	Cell line	lymphoblastoid cell line	PRO-Cap	GSM3004700	(1.324204e+08,1.324212e+08]	112	IRF1AS intron 2	E3 (FIG5)
132420917	132421019	102	Sample-01-0491	Sample-01-049118472	Homo sapiens	Lymph	Cell line	lymphoblastoid cell line	PRO-Cap	GSM3004678	(1.324204e+08,1.324212e+08]	112	IRF1AS intron 2	E3 (FIG5)
132420917	132421019	102	Sample-01-0511	Sample-01-051114575	Homo sapiens	Lymph	Cell line	lymphoblastoid cell line	PRO-Cap	GSM3004699	(1.324204e+08,1.324212e+08]	112	IRF1AS intron 2	E3 (FIG5)
132420917	132421041	124	Sample-01-0475	Sample-01-047511140	Homo sapiens	Lymph	Cell line	lymphoblastoid cell line	PRO-Cap	GSM3004662	(1.324204e+08,1.324212e+08]	112	IRF1AS intron 2	E3 (FIG5)
132420919	132421019	100	Sample-01-0493	Sample-01-049314295	Homo sapiens	Lymph	Cell line	lymphoblastoid cell line	PRO-Cap	GSM3004680	(1.324204e+08,1.324212e+08]	112	IRF1AS intron 2	E3 (FIG5)
132420919	132421042	123	Sample-01-0498	Sample-01-049818244	Homo sapiens	Lymph	Cell line	lymphoblastoid cell line	PRO-Cap	GSM3004685	(1.324204e+08,1.324212e+08]	112	IRF1AS intron 2	E3 (FIG5)
132420919	132421196	277	Sample-01-0517	Sample-01-051711178	Homo sapiens	Lymph	Cell line	lymphoblastoid cell line	PRO-Cap	GSM3004706	(1.324204e+08,1.324212e+08]	112	IRF1AS intron 2	E3 (FIG5)
132420920	132421012	92	Sample-01-0488	Sample-01-048816952	Homo sapiens	Lymph	Cell line	lymphoblastoid cell line	PRO-Cap	GSM3004675	(1.324204e+08,1.324212e+08]	112	IRF1AS intron 2	E3 (FIG5)
132420924	132421058	134	Sample-01-0792	Sample-01-079222953	Homo sapiens	Bone marrow	Primary cell	B cell	PRO-Cap	GSM3004653	(1.324204e+08,1.324212e+08]	112	IRF1AS intron 2	E3 (FIG5)
132420928	132421041	113	Sample-01-0479	Sample-01-047919248	Homo sapiens	Lymph	Cell line	lymphoblastoid cell line	PRO-Cap	GSM3004666	(1.324204e+08,1.324212e+08]	112	IRF1AS intron 2	E3 (FIG5)
132420930	132421041	111	Sample-01-0787	Sample-01-078729423	Homo sapiens	Bone marrow	Primary cell	B cell	PRO-Cap	GSM3004648	(1.324204e+08,1.324212e+08]	112	IRF1AS intron 2	E3 (FIG5)
132420930	132421096	166	Sample-01-0509	Sample-01-050908824	Homo sapiens	Lymph	Cell line	lymphoblastoid cell line	PRO-Cap	GSM3004696	(1.324204e+08,1.324212e+08]	112	IRF1AS intron 2	E3 (FIG5)
132420934	132421001	67	Sample-01-0603	Sample-01-06030977	Homo sapiens	Bone marrow	Cell line	GM12878	NET-CAGE	GSM3318211	(1.324204e+08,1.324212e+08]	112	IRF1AS intron 2	E3 (FIG5)
132420934	132421041	107	Sample-01-0786	Sample-01-078621862	Homo sapiens	Bone marrow	Primary cell	B cell	PRO-Cap	GSM3004647	(1.324204e+08,1.324212e+08]	112	IRF1AS intron 2	E3 (FIG5)
132420934	132421049	115	Sample-01-0506	Sample-01-050615518	Homo sapiens	Lymph	Cell line	lymphoblastoid cell line	PRO-Cap	GSM3004693	(1.324204e+08,1.324212e+08]	112	IRF1AS intron 2	E3 (FIG5)
132420934	132421196	262	Sample-01-0483	Sample-01-048314798	Homo sapiens	Lymph	Cell line	lymphoblastoid cell line	PRO-Cap	GSM3004670	(1.324204e+08,1.324212e+08]	112	IRF1AS intron 2	E3 (FIG5)
132420934	132421197	263	Sample-01-0604	Sample-01-06042507	Homo sapiens	Bone marrow	Cell line	GM12878	NET-CAGE	GSM3318216	(1.324204e+08,1.324212e+08]	112	IRF1AS intron 2	E3 (FIG5)
132420935	132421233	298	Sample-01-0601	Sample-01-06011307	Homo sapiens	Bone marrow	Cell line	GM12878	NET-CAGE	GSM3318209	(1.324204e+08,1.324212e+08]	112	IRF1AS intron 2	E3 (FIG5)
132420939	132421162	223	Sample-01-0478	Sample-01-047812928	Homo sapiens	Lymph	Cell line	lymphoblastoid cell line	PRO-Cap	GSM3004665	(1.324204e+08,1.324212e+08]	112	IRF1AS intron 2	E3 (FIG5)
132420942	132421020	78	Sample-01-0524	Sample-01-052413512	Homo sapiens	Lymph	Cell line	lymphoblastoid cell line	PRO-Cap	GSM3004713	(1.324204e+08,1.324212e+08]	112	IRF1AS intron 2	E3 (FIG5)
132420943	132421025	82	Sample-01-0501	Sample-01-050118434	Homo sapiens	Lymph	Cell line	lymphoblastoid cell line	PRO-Cap	GSM3004688	(1.324204e+08,1.324212e+08]	112	IRF1AS intron 2	E3 (FIG5)
132420944	132421019	75	Sample-01-0500	Sample-01-050019628	Homo sapiens	Lymph	Cell line	lymphoblastoid cell line	PRO-Cap	GSM3004687	(1.324204e+08,1.324212e+08]	112	IRF1AS intron 2	E3 (FIG5)
132420944	132421041	97	Sample-01-0482	Sample-01-048210779	Homo sapiens	Lymph	Cell line	lymphoblastoid cell line	PRO-Cap	GSM3004669	(1.324204e+08,1.324212e+08]	112	IRF1AS intron 2	E3 (FIG5)
132420947	132420994	47	Sample-01-0473	Sample-01-047312148	Homo sapiens	Lymph	Cell line	lymphoblastoid cell line	PRO-Cap	GSM3004660	(1.324204e+08,1.324212e+08]	112	IRF1AS intron 2	E3 (FIG5)
132420947	132421187	240	Sample-01-0470	Sample-01-047013336	Homo sapiens	Lymph	Cell line	lymphoblastoid cell line	PRO-Cap	GSM3004657	(1.324204e+08,1.324212e+08]	112	IRF1AS intron 2	E3 (FIG5)
132420950	132421004	54	Sample-01-0469	Sample-01-046916330	Homo sapiens	Lymph	Cell line	lymphoblastoid cell line	PRO-Cap	GSM3004656	(1.324204e+08,1.324212e+08]	112	IRF1AS intron 2	E3 (FIG5)
132420950	132421019	69	Sample-01-0522	Sample-01-052211094	Homo sapiens	Lymph	Cell line	lymphoblastoid cell line	PRO-Cap	GSM3004711	(1.324204e+08,1.324212e+08]	112	IRF1AS intron 2	E3 (FIG5)
132420950	132421197	247	Sample-01-0793	Sample-01-079328537	Homo sapiens	Bone marrow	Primary cell	B cell	PRO-Cap	GSM3004654	(1.324204e+08,1.324212e+08]	112	IRF1AS intron 2	E3 (FIG5)
132420951	132421052	101	Sample-01-0508	Sample-01-050808582	Homo sapiens	Lymph	Cell line	lymphoblastoid cell line	PRO-Cap	GSM3004695	(1.324204e+08,1.324212e+08]	112	IRF1AS intron 2	E3 (FIG5)
132420952	132421044	92	Sample-01-0790	Sample-01-079021388	Homo sapiens	Bone marrow	Primary cell	B cell	PRO-Cap	GSM3004651	(1.324204e+08,1.324212e+08]	112	IRF1AS intron 2	E3 (FIG5)
132420953	132421042	89	Sample-01-0507	Sample-01-05077603	Homo sapiens	Lymph	Cell line	lymphoblastoid cell line	PRO-Cap	GSM3004694	(1.324204e+08,1.324212e+08]	112	IRF1AS intron 2	E3 (FIG5)
132420953	132421217	264	Sample-01-0143	Sample-01-01436639	Homo sapiens	Lymph	Cell line	OCI-LY7	Bru-seq	ENCFF441WSV	(1.324204e+08,1.324212e+08]	112	IRF1AS intron 2	E3 (FIG5)
132420954	132421196	242	Sample-01-0505	Sample-01-05057605	Homo sapiens	Lymph	Cell line	lymphoblastoid cell line	PRO-Cap	GSM3004692	(1.324204e+08,1.324212e+08]	112	IRF1AS intron 2	E3 (FIG5)
132420955	132421041	86	Sample-01-0474	Sample-01-047413212	Homo sapiens	Lymph	Cell line	lymphoblastoid cell line	PRO-Cap	GSM3004661	(1.324204e+08,1.324212e+08]	112	IRF1AS intron 2	E3 (FIG5)
132420955	132421196	241	Sample-01-0087	Sample-01-008715941	Homo sapiens	Bone marrow	Cell line	GM12878	GRO-cap	ENCFF086APH	(1.324204e+08,1.324212e+08]	112	IRF1AS intron 2	E3 (FIG5)
132420955	132421196	241	Sample-01-0349	Sample-01-034915941	Homo sapiens	Bone marrow	Cell line	GM12878	GRO-Cap	GSM1480323	(1.324204e+08,1.324212e+08]	112	IRF1AS intron 2	E3 (FIG5)
132420956	132421020	64	Sample-01-0602	Sample-01-06021061	Homo sapiens	Bone marrow	Cell line	GM12878	NET-CAGE	GSM3318210	(1.324204e+08,1.324212e+08]	112	IRF1AS intron 2	E3 (FIG5)
132420956	132421041	85	Sample-01-0472	Sample-01-047210194	Homo sapiens	Lymph	Cell line	lymphoblastoid cell line	PRO-Cap	GSM3004659	(1.324204e+08,1.324212e+08]	112	IRF1AS intron 2	E3 (FIG5)
132420956	132421191	235	Sample-01-0520	Sample-01-052007625	Homo sapiens	Lymph	Cell line	lymphoblastoid cell line	PRO-Cap	GSM3004709	(1.324204e+08,1.324212e+08]	112	IRF1AS intron 2	E3 (FIG5)
132420957	132421024	67	Sample-01-0605	Sample-01-06051603	Homo sapiens	Bone marrow	Cell line	GM12878	NET-CAGE	GSM3318217	(1.324204e+08,1.324212e+08]	112	IRF1AS intron 2	E3 (FIG5)
132420957	132421041	84	Sample-01-0476	Sample-01-047612417	Homo sapiens	Lymph	Cell line	lymphoblastoid cell line	PRO-Cap	GSM3004663	(1.324204e+08,1.324212e+08]	112	IRF1AS intron 2	E3 (FIG5)
132420957	132421041	84	Sample-01-0523	Sample-01-05236771	Homo sapiens	Lymph	Cell line	lymphoblastoid cell line	PRO-Cap	GSM3004712	(1.324204e+08,1.324212e+08]	112	IRF1AS intron 2	E3 (FIG5)
132420957	132421099	142	Sample-01-0468	Sample-01-04684570	Homo sapiens	Lymph	Cell line	lymphoblastoid cell line	PRO-Cap	GSM3004655	(1.324204e+08,1.324212e+08]	112	IRF1AS intron 2	E3 (FIG5)
132420957	132421191	234	Sample-01-0600	Sample-01-0600412	Homo sapiens	Bone marrow	Cell line	GM12878	NET-CAGE	GSM3318207	(1.324204e+08,1.324212e+08]	112	IRF1AS intron 2	E3 (FIG5)
132420957	132421193	236	Sample-01-0477	Sample-01-047710501	Homo sapiens	Lymph	Cell line	lymphoblastoid cell line	PRO-Cap	GSM3004664	(1.324204e+08,1.324212e+08]	112	IRF1AS intron 2	E3 (FIG5)
132420957	132421196	239	Sample-01-0518	Sample-01-051809126	Homo sapiens	Lymph	Cell line	lymphoblastoid cell line	PRO-Cap	GSM3004707	(1.324204e+08,1.324212e+08]	112	IRF1AS intron 2	E3 (FIG5)
132420964	132421209	245	Sample-01-0606	Sample-01-06062608	Homo sapiens	Bone marrow	Cell line	GM12878	NET-CAGE	GSM3318218	(1.324204e+08,1.324212e+08]	112	IRF1AS intron 2	E3 (FIG5)
132420985	132421275	290	Sample-01-0092	Sample-01-009221365	Homo sapiens	Colon	Cell line	HCT116	Bru-seq	ENCFF108DYH	(1.324204e+08,1.324212e+08]	112	IRF1AS intron 2	E3 (FIG5)
132421077	132421216	139	Sample-01-0201	Sample-01-020115589	Homo sapiens	Colon	Cell line	HCT116	Bru-seq	ENCFF885QSU	(1.324204e+08,1.324212e+08]	112	IRF1AS intron 2	E3 (FIG5)
132421080	132421410	330	Sample-01-0820	Sample-01-082038402	Homo sapiens	Bone marrow	Cell line	K562	mNET-seq	GSM4471399	(1.324204e+08,1.324212e+08]	112	IRF1AS intron 2	E3 (FIG5)
132421092	132421395	303	Sample-01-0829	Sample-01-082915231	Homo sapiens	Bone marrow	Cell line	genome edited K562	mNET-seq	GSM4836456	(1.324204e+08,1.324212e+08]	112	IRF1AS intron 2	E3 (FIG5)
132421104	132421395	291	Sample-01-0828	Sample-01-082813470	Homo sapiens	Bone marrow	Cell line	genome edited K562	mNET-seq	GSM4836455	(1.324204e+08,1.324212e+08]	112	IRF1AS intron 2	E3 (FIG5)
132421105	132421410	305	Sample-01-0821	Sample-01-082134297	Homo sapiens	Bone marrow	Cell line	K562	mNET-seq	GSM4471400	(1.324204e+08,1.324212e+08]	112	IRF1AS intron 2	E3 (FIG5)
132421105	132421424	319	Sample-01-0250	Sample-01-025056745	Homo sapiens	Bone marrow	Cell line	K562	mNET-seq	GSM4471397	(1.324204e+08,1.324212e+08]	112	IRF1AS intron 2	E3 (FIG5)
132421109	132421421	312	Sample-01-0819	Sample-01-081955199	Homo sapiens	Bone marrow	Cell line	K562	mNET-seq	GSM4471398	(1.324204e+08,1.324212e+08]	112	IRF1AS intron 2	E3 (FIG5)
132421124	132421284	160	Sample-01-0321	Sample-01-032112187	Homo sapiens	Eye	Cell line	RPE1-iCas9	Bru-Seq	GSM5014881	(1.324204e+08,1.324212e+08]	112	IRF1AS intron 2	E3 (FIG5)
132421158	132421395	237	Sample-01-0826	Sample-01-082612413	Homo sapiens	Bone marrow	Cell line	genome edited K562	mNET-seq	GSM4836452	(1.324204e+08,1.324212e+08]	112	IRF1AS intron 2	E3 (FIG5)
132421176	132421212	36	Sample-01-0737	Sample-01-0737252186	Homo sapiens	Foreskin	Cell line	HFF	PRO-Seq	GSM5623305	(1.324204e+08,1.324212e+08]	112	IRF1AS intron 2	E3 (FIG5)
132421225	132421586	361	Sample-01-0645	Sample-01-064537240	Homo sapiens	Bone marrow	Cell line	K562	mNET-seq	GSM3518119	(1.324212e+08,1.32422e+08]	17	IRF1AS intron 2
132421316	132421372	56	Sample-01-0362	Sample-01-0362091142	Homo sapiens	Foreskin	Primary cell	HFF	PRO-Seq	GSM5623309	(1.324212e+08,1.32422e+08]	17	IRF1AS intron 2
132421364	132421522	158	Sample-01-0725	Sample-01-07252363	Homo sapiens	Bone marrow	Cell line	GM12878	Bru-Seq	GSM4847903	(1.324212e+08,1.32422e+08]	17	IRF1AS intron 2
132421419	132421579	160	Sample-01-0825	Sample-01-082512584	Homo sapiens	Bone marrow	Cell line	genome edited K562	mNET-seq	GSM4836450	(1.324212e+08,1.32422e+08]	17	IRF1AS intron 2
132421425	132421580	155	Sample-01-0821	Sample-01-082134298	Homo sapiens	Bone marrow	Cell line	K562	mNET-seq	GSM4471400	(1.324212e+08,1.32422e+08]	17	IRF1AS intron 2
132421448	132421579	131	Sample-01-0285	Sample-01-028511270	Homo sapiens	Bone marrow	Cell line	K562	mNET-seq	GSM4836445	(1.324212e+08,1.32422e+08]	17	IRF1AS intron 2
132421448	132421589	141	Sample-01-0820	Sample-01-082038403	Homo sapiens	Bone marrow	Cell line	K562	mNET-seq	GSM4471399	(1.324212e+08,1.32422e+08]	17	IRF1AS intron 2
132421450	132421634	184	Sample-01-0250	Sample-01-025056746	Homo sapiens	Bone marrow	Cell line	K562	mNET-seq	GSM4471397	(1.324212e+08,1.32422e+08]	17	IRF1AS intron 2
132421459	132421590	131	Sample-01-0819	Sample-01-081955200	Homo sapiens	Bone marrow	Cell line	K562	mNET-seq	GSM4471398	(1.324212e+08,1.32422e+08]	17	IRF1AS intron 2
132421467	132421575	108	Sample-01-0288	Sample-01-028811566	Homo sapiens	Bone marrow	Cell line	K562	mNET-seq	GSM4836453	(1.324212e+08,1.32422e+08]	17	IRF1AS intron 2
132421532	132421623	91	Sample-01-0822	Sample-01-082220734	Homo sapiens	Bone marrow	Cell line	genome edited K562	mNET-seq	GSM4836446	(1.324212e+08,1.32422e+08]	17	IRF1AS intron 2
132421547	132421703	156	Sample-01-0159	Sample-01-015922267	Homo sapiens	Bone marrow	Cell line	GM12878	BruUV-seq	ENCFF524FEM	(1.324212e+08,1.32422e+08]	17	IRF1AS intron 2
132421588	132421648	60	Sample-01-0606	Sample-01-06062609	Homo sapiens	Bone marrow	Cell line	GM12878	NET-CAGE	GSM3318218	(1.324212e+08,1.32422e+08]	17	IRF1AS intron 2
132421637	132421849	212	Sample-01-0351	Sample-01-035122933	Homo sapiens	Bone marrow	Cell line	GM12878	GRO-Seq	GSM1480326	(1.324212e+08,1.32422e+08]	17	IRF1AS intron 2
132421685	132421802	117	Sample-01-0645	Sample-01-064537241	Homo sapiens	Bone marrow	Cell line	K562	mNET-seq	GSM3518119	(1.324212e+08,1.32422e+08]	17	IRF1AS intron 2
132421700	132421745	45	Sample-01-0737	Sample-01-0737252187	Homo sapiens	Foreskin	Cell line	HFF	PRO-Seq	GSM5623305	(1.324212e+08,1.32422e+08]	17	IRF1AS intron 2
132421700	132421796	96	Sample-01-0824	Sample-01-082413740	Homo sapiens	Bone marrow	Cell line	genome edited K562	mNET-seq	GSM4836448	(1.324212e+08,1.32422e+08]	17	IRF1AS intron 2
132422058	132422333	275	Sample-01-0645	Sample-01-064537242	Homo sapiens	Bone marrow	Cell line	K562	mNET-seq	GSM3518119	(1.32422e+08,1.324228e+08]	55	IRF1AS intron 2	E4 (FIG5)
132422183	132422537	354	Sample-01-0828	Sample-01-082813471	Homo sapiens	Bone marrow	Cell line	genome edited K562	mNET-seq	GSM4836455	(1.32422e+08,1.324228e+08]	55	IRF1AS intron 2	E4 (FIG5)
132422204	132422589	385	Sample-01-0829	Sample-01-082915232	Homo sapiens	Bone marrow	Cell line	genome edited K562	mNET-seq	GSM4836456	(1.32422e+08,1.324228e+08]	55	IRF1AS intron 2	E4 (FIG5)
132422205	132422525	320	Sample-01-0822	Sample-01-082220735	Homo sapiens	Bone marrow	Cell line	genome edited K562	mNET-seq	GSM4836446	(1.32422e+08,1.324228e+08]	55	IRF1AS intron 2	E4 (FIG5)
132422208	132422535	327	Sample-01-0820	Sample-01-082038404	Homo sapiens	Bone marrow	Cell line	K562	mNET-seq	GSM4471399	(1.32422e+08,1.324228e+08]	55	IRF1AS intron 2	E4 (FIG5)
132422209	132422534	325	Sample-01-0827	Sample-01-082711242	Homo sapiens	Bone marrow	Cell line	genome edited K562	mNET-seq	GSM4836454	(1.32422e+08,1.324228e+08]	55	IRF1AS intron 2	E4 (FIG5)
132422210	132422623	413	Sample-01-0250	Sample-01-025056747	Homo sapiens	Bone marrow	Cell line	K562	mNET-seq	GSM4471397	(1.32422e+08,1.324228e+08]	55	IRF1AS intron 2	E4 (FIG5)
132422211	132422333	122	Sample-01-0821	Sample-01-082134299	Homo sapiens	Bone marrow	Cell line	K562	mNET-seq	GSM4471400	(1.32422e+08,1.324228e+08]	55	IRF1AS intron 2	E4 (FIG5)
132422211	132422358	147	Sample-01-0819	Sample-01-081955201	Homo sapiens	Bone marrow	Cell line	K562	mNET-seq	GSM4471398	(1.32422e+08,1.324228e+08]	55	IRF1AS intron 2	E4 (FIG5)
132422213	132422543	330	Sample-01-0826	Sample-01-082612414	Homo sapiens	Bone marrow	Cell line	genome edited K562	mNET-seq	GSM4836452	(1.32422e+08,1.324228e+08]	55	IRF1AS intron 2	E4 (FIG5)
132422218	132422529	311	Sample-01-0823	Sample-01-082308622	Homo sapiens	Bone marrow	Cell line	genome edited K562	mNET-seq	GSM4836447	(1.32422e+08,1.324228e+08]	55	IRF1AS intron 2	E4 (FIG5)
132422234	132422529	295	Sample-01-0285	Sample-01-028511271	Homo sapiens	Bone marrow	Cell line	K562	mNET-seq	GSM4836445	(1.32422e+08,1.324228e+08]	55	IRF1AS intron 2	E4 (FIG5)
132422313	132422547	234	Sample-01-0796	Sample-01-079621484	Homo sapiens	Lymph	Cell line	Lymphoblastoid cell line	PRO-Seq	GSM3004717	(1.32422e+08,1.324228e+08]	55	IRF1AS intron 2	E4 (FIG5)
132422429	132422660	231	Sample-01-0229	Sample-01-022935174	Homo sapiens	Colorectum	Cell line	DLD-1	PRO-Seq	GSM4296320	(1.32422e+08,1.324228e+08]	55	IRF1AS intron 2	E4 (FIG5)
132422444	132422525	81	Sample-01-0824	Sample-01-082413741	Homo sapiens	Bone marrow	Cell line	genome edited K562	mNET-seq	GSM4836448	(1.32422e+08,1.324228e+08]	55	IRF1AS intron 2	E4 (FIG5)
132422530	132422800	270	Sample-01-0821	Sample-01-082134300	Homo sapiens	Bone marrow	Cell line	K562	mNET-seq	GSM4471400	(1.32422e+08,1.324228e+08]	55	IRF1AS intron 2	E4 (FIG5)
132422567	132422803	236	Sample-01-0819	Sample-01-081955202	Homo sapiens	Bone marrow	Cell line	K562	mNET-seq	GSM4471398	(1.32422e+08,1.324228e+08]	55	IRF1AS intron 2	E4 (FIG5)
132422582	132422781	199	Sample-01-0823	Sample-01-082308623	Homo sapiens	Bone marrow	Cell line	genome edited K562	mNET-seq	GSM4836447	(1.32422e+08,1.324228e+08]	55	IRF1AS intron 2	E4 (FIG5)
132422584	132422885	301	Sample-01-0826	Sample-01-082612415	Homo sapiens	Bone marrow	Cell line	genome edited K562	mNET-seq	GSM4836452	(1.32422e+08,1.324228e+08]	55	IRF1AS intron 2	E4 (FIG5)
132422584	132423002	418	Sample-01-0351	Sample-01-035122934	Homo sapiens	Bone marrow	Cell line	GM12878	GRO-Seq	GSM1480326	(1.32422e+08,1.324228e+08]	55	IRF1AS intron 2	E4 (FIG5)
132422591	132422599	8	Sample-01-0820	Sample-01-082038405	Homo sapiens	Bone marrow	Cell line	K562	mNET-seq	GSM4471399	(1.32422e+08,1.324228e+08]	55	IRF1AS intron 2	E4 (FIG5)
132422619	132422783	164	Sample-01-0286	Sample-01-028610059	Homo sapiens	Bone marrow	Cell line	K562	mNET-seq	GSM4836449	(1.32422e+08,1.324228e+08]	55	IRF1AS intron 2	E4 (FIG5)
132422633	132423144	511	Sample-01-0159	Sample-01-015922268	Homo sapiens	Bone marrow	Cell line	GM12878	BruUV-seq	ENCFF524FEM	(1.32422e+08,1.324228e+08]	55	IRF1AS intron 2	E4 (FIG5)
132422643	132422922	279	Sample-01-0478	Sample-01-047812929	Homo sapiens	Lymph	Cell line	lymphoblastoid cell line	PRO-Cap	GSM3004665	(1.32422e+08,1.324228e+08]	55	IRF1AS intron 2	E4 (FIG5)
132422645	132422787	142	Sample-01-0827	Sample-01-082711243	Homo sapiens	Bone marrow	Cell line	genome edited K562	mNET-seq	GSM4836454	(1.32422e+08,1.324228e+08]	55	IRF1AS intron 2	E4 (FIG5)
132422646	132422865	219	Sample-01-0829	Sample-01-082915233	Homo sapiens	Bone marrow	Cell line	genome edited K562	mNET-seq	GSM4836456	(1.32422e+08,1.324228e+08]	55	IRF1AS intron 2	E4 (FIG5)
132422647	132422728	81	Sample-01-0828	Sample-01-082813472	Homo sapiens	Bone marrow	Cell line	genome edited K562	mNET-seq	GSM4836455	(1.32422e+08,1.324228e+08]	55	IRF1AS intron 2	E4 (FIG5)
132422647	132422780	133	Sample-01-0287	Sample-01-02876452	Homo sapiens	Bone marrow	Cell line	K562	mNET-seq	GSM4836451	(1.32422e+08,1.324228e+08]	55	IRF1AS intron 2	E4 (FIG5)
132422647	132422799	152	Sample-01-0285	Sample-01-028511272	Homo sapiens	Bone marrow	Cell line	K562	mNET-seq	GSM4836445	(1.32422e+08,1.324228e+08]	55	IRF1AS intron 2	E4 (FIG5)
132422647	132422804	157	Sample-01-0820	Sample-01-082038406	Homo sapiens	Bone marrow	Cell line	K562	mNET-seq	GSM4471399	(1.32422e+08,1.324228e+08]	55	IRF1AS intron 2	E4 (FIG5)
132422668	132422681	13	Sample-01-0549	Sample-01-054913556	Homo sapiens	Bone marrow	Primary cell	CD4 T cell	BruChase-seq	GSM3113184	(1.32422e+08,1.324228e+08]	55	IRF1AS intron 2	E4 (FIG5)
132422673	132423011	338	Sample-01-0503	Sample-01-050315291	Homo sapiens	Lymph	Cell line	lymphoblastoid cell line	PRO-Cap	GSM3004690	(1.32422e+08,1.324228e+08]	55	IRF1AS intron 2	E4 (FIG5)
132422674	132422786	112	Sample-01-0825	Sample-01-082512585	Homo sapiens	Bone marrow	Cell line	genome edited K562	mNET-seq	GSM4836450	(1.32422e+08,1.324228e+08]	55	IRF1AS intron 2	E4 (FIG5)
132422698	132423079	381	Sample-01-0078	Sample-01-007820666	Homo sapiens	Bone marrow	Cell line	K562	GRO-cap	ENCFF028THC	(1.32422e+08,1.324228e+08]	55	IRF1AS intron 2	E4 (FIG5)
132422698	132423079	381	Sample-01-0348	Sample-01-034820633	Homo sapiens	Bone marrow	Cell line	K562	GRO-Cap	GSM1480321	(1.32422e+08,1.324228e+08]	55	IRF1AS intron 2	E4 (FIG5)
132422700	132422911	211	Sample-01-0250	Sample-01-025056748	Homo sapiens	Bone marrow	Cell line	K562	mNET-seq	GSM4471397	(1.32422e+08,1.324228e+08]	55	IRF1AS intron 2	E4 (FIG5)
132422700	132422918	218	Sample-01-0645	Sample-01-064537243	Homo sapiens	Bone marrow	Cell line	K562	mNET-seq	GSM3518119	(1.32422e+08,1.324228e+08]	55	IRF1AS intron 2	E4 (FIG5)
132422704	132422896	192	Sample-01-0824	Sample-01-082413742	Homo sapiens	Bone marrow	Cell line	genome edited K562	mNET-seq	GSM4836448	(1.32422e+08,1.324228e+08]	55	IRF1AS intron 2	E4 (FIG5)
132422706	132422896	190	Sample-01-0822	Sample-01-082220736	Homo sapiens	Bone marrow	Cell line	genome edited K562	mNET-seq	GSM4836446	(1.32422e+08,1.324228e+08]	55	IRF1AS intron 2	E4 (FIG5)
132422740	132422891	151	Sample-01-0828	Sample-01-082813473	Homo sapiens	Bone marrow	Cell line	genome edited K562	mNET-seq	GSM4836455	(1.32422e+08,1.324228e+08]	55	IRF1AS intron 2	E4 (FIG5)
132422745	132422942	197	Sample-01-0350	Sample-01-03506457	Homo sapiens	Bone marrow	Cell line	K562	GRO-Seq	GSM1480325	(1.32422e+08,1.324228e+08]	55	IRF1AS intron 2	E4 (FIG5)
132422779	132422919	140	Sample-01-0786	Sample-01-078621863	Homo sapiens	Bone marrow	Primary cell	B cell	PRO-Cap	GSM3004647	(1.32422e+08,1.324228e+08]	55	IRF1AS intron 2	E4 (FIG5)
132422783	132423023	240	Sample-01-0793	Sample-01-079328538	Homo sapiens	Bone marrow	Primary cell	B cell	PRO-Cap	GSM3004654	(1.32422e+08,1.324228e+08]	55	IRF1AS intron 2	E4 (FIG5)
132422784	132422985	201	Sample-01-0504	Sample-01-050418208	Homo sapiens	Lymph	Cell line	lymphoblastoid cell line	PRO-Cap	GSM3004691	(1.32422e+08,1.324228e+08]	55	IRF1AS intron 2	E4 (FIG5)
132422785	132423048	263	Sample-01-0796	Sample-01-079621485	Homo sapiens	Lymph	Cell line	Lymphoblastoid cell line	PRO-Seq	GSM3004717	(1.32422e+08,1.324228e+08]	55	IRF1AS intron 2	E4 (FIG5)
132422786	132422824	38	Sample-01-0484	Sample-01-048419776	Homo sapiens	Lymph	Cell line	lymphoblastoid cell line	PRO-Cap	GSM3004671	(1.32422e+08,1.324228e+08]	55	IRF1AS intron 2	E4 (FIG5)
132422786	132422936	150	Sample-01-0606	Sample-01-06062610	Homo sapiens	Bone marrow	Cell line	GM12878	NET-CAGE	GSM3318218	(1.32422e+08,1.324228e+08]	55	IRF1AS intron 2	E4 (FIG5)
132422786	132422948	162	Sample-01-0492	Sample-01-049218111	Homo sapiens	Lymph	Cell line	lymphoblastoid cell line	PRO-Cap	GSM3004679	(1.32422e+08,1.324228e+08]	55	IRF1AS intron 2	E4 (FIG5)
132422788	132422920	132	Sample-01-0601	Sample-01-06011308	Homo sapiens	Bone marrow	Cell line	GM12878	NET-CAGE	GSM3318209	(1.32422e+08,1.324228e+08]	55	IRF1AS intron 2	E4 (FIG5)
132422788	132422931	143	Sample-01-0603	Sample-01-06030978	Homo sapiens	Bone marrow	Cell line	GM12878	NET-CAGE	GSM3318211	(1.32422e+08,1.324228e+08]	55	IRF1AS intron 2	E4 (FIG5)
132422788	132422931	143	Sample-01-0604	Sample-01-06042508	Homo sapiens	Bone marrow	Cell line	GM12878	NET-CAGE	GSM3318216	(1.32422e+08,1.324228e+08]	55	IRF1AS intron 2	E4 (FIG5)
132422788	132422985	197	Sample-01-0480	Sample-01-048019057	Homo sapiens	Lymph	Cell line	lymphoblastoid cell line	PRO-Cap	GSM3004667	(1.32422e+08,1.324228e+08]	55	IRF1AS intron 2	E4 (FIG5)
132422788	132422986	198	Sample-01-0536	Sample-01-05362404	Homo sapiens	Macrophages	Cell line	THP-1 monocyte AML cell line	Start-Seq	GSM3112116	(1.32422e+08,1.324228e+08]	55	IRF1AS intron 2	E4 (FIG5)
132422788	132422995	207	Sample-01-0489	Sample-01-048922852	Homo sapiens	Lymph	Cell line	lymphoblastoid cell line	PRO-Cap	GSM3004676	(1.32422e+08,1.324228e+08]	55	IRF1AS intron 2	E4 (FIG5)
132422793	132422969	176	Sample-01-0792	Sample-01-079222954	Homo sapiens	Bone marrow	Primary cell	B cell	PRO-Cap	GSM3004653	(1.32422e+08,1.324228e+08]	55	IRF1AS intron 2	E4 (FIG5)
132422801	132423054	253	Sample-01-0491	Sample-01-049118473	Homo sapiens	Lymph	Cell line	lymphoblastoid cell line	PRO-Cap	GSM3004678	(1.324228e+08,1.324236e+08]	62	IRF1AS intron 2	E4 (FIG5)
132422805	132422919	114	Sample-01-0790	Sample-01-079021389	Homo sapiens	Bone marrow	Primary cell	B cell	PRO-Cap	GSM3004651	(1.324228e+08,1.324236e+08]	62	IRF1AS intron 2	E4 (FIG5)
132422805	132422924	119	Sample-01-0494	Sample-01-049419749	Homo sapiens	Lymph	Cell line	lymphoblastoid cell line	PRO-Cap	GSM3004681	(1.324228e+08,1.324236e+08]	62	IRF1AS intron 2	E4 (FIG5)
132422805	132422927	122	Sample-01-0501	Sample-01-050118435	Homo sapiens	Lymph	Cell line	lymphoblastoid cell line	PRO-Cap	GSM3004688	(1.324228e+08,1.324236e+08]	62	IRF1AS intron 2	E4 (FIG5)
132422805	132422931	126	Sample-01-0495	Sample-01-049518475	Homo sapiens	Lymph	Cell line	lymphoblastoid cell line	PRO-Cap	GSM3004682	(1.324228e+08,1.324236e+08]	62	IRF1AS intron 2	E4 (FIG5)
132422805	132422940	135	Sample-01-0517	Sample-01-051711179	Homo sapiens	Lymph	Cell line	lymphoblastoid cell line	PRO-Cap	GSM3004706	(1.324228e+08,1.324236e+08]	62	IRF1AS intron 2	E4 (FIG5)
132422805	132422969	164	Sample-01-0496	Sample-01-049616024	Homo sapiens	Lymph	Cell line	lymphoblastoid cell line	PRO-Cap	GSM3004683	(1.324228e+08,1.324236e+08]	62	IRF1AS intron 2	E4 (FIG5)
132422805	132422977	172	Sample-01-0498	Sample-01-049818245	Homo sapiens	Lymph	Cell line	lymphoblastoid cell line	PRO-Cap	GSM3004685	(1.324228e+08,1.324236e+08]	62	IRF1AS intron 2	E4 (FIG5)
132422805	132422994	189	Sample-01-0490	Sample-01-049019257	Homo sapiens	Lymph	Cell line	lymphoblastoid cell line	PRO-Cap	GSM3004677	(1.324228e+08,1.324236e+08]	62	IRF1AS intron 2	E4 (FIG5)
132422805	132423049	244	Sample-01-0469	Sample-01-046916331	Homo sapiens	Lymph	Cell line	lymphoblastoid cell line	PRO-Cap	GSM3004656	(1.324228e+08,1.324236e+08]	62	IRF1AS intron 2	E4 (FIG5)
132422805	132423070	265	Sample-01-0500	Sample-01-050019629	Homo sapiens	Lymph	Cell line	lymphoblastoid cell line	PRO-Cap	GSM3004687	(1.324228e+08,1.324236e+08]	62	IRF1AS intron 2	E4 (FIG5)
132422805	132423098	293	Sample-01-0785	Sample-01-078522530	Homo sapiens	Bone marrow	Primary cell	B cell	PRO-Cap	GSM3004646	(1.324228e+08,1.324236e+08]	62	IRF1AS intron 2	E4 (FIG5)
132422812	132422919	107	Sample-01-0524	Sample-01-052413513	Homo sapiens	Lymph	Cell line	lymphoblastoid cell line	PRO-Cap	GSM3004713	(1.324228e+08,1.324236e+08]	62	IRF1AS intron 2	E4 (FIG5)
132422812	132422926	114	Sample-01-0479	Sample-01-047919249	Homo sapiens	Lymph	Cell line	lymphoblastoid cell line	PRO-Cap	GSM3004666	(1.324228e+08,1.324236e+08]	62	IRF1AS intron 2	E4 (FIG5)
132422814	132422920	106	Sample-01-0510	Sample-01-05107215	Homo sapiens	Lymph	Cell line	lymphoblastoid cell line	PRO-Cap	GSM3004698	(1.324228e+08,1.324236e+08]	62	IRF1AS intron 2	E4 (FIG5)
132422814	132423069	255	Sample-01-0087	Sample-01-008715942	Homo sapiens	Bone marrow	Cell line	GM12878	GRO-cap	ENCFF086APH	(1.324228e+08,1.324236e+08]	62	IRF1AS intron 2	E4 (FIG5)
132422814	132423069	255	Sample-01-0349	Sample-01-034915942	Homo sapiens	Bone marrow	Cell line	GM12878	GRO-Cap	GSM1480323	(1.324228e+08,1.324236e+08]	62	IRF1AS intron 2	E4 (FIG5)
132422815	132422920	105	Sample-01-0509	Sample-01-050908825	Homo sapiens	Lymph	Cell line	lymphoblastoid cell line	PRO-Cap	GSM3004696	(1.324228e+08,1.324236e+08]	62	IRF1AS intron 2	E4 (FIG5)
132422815	132422975	160	Sample-01-0497	Sample-01-049716387	Homo sapiens	Lymph	Cell line	lymphoblastoid cell line	PRO-Cap	GSM3004684	(1.324228e+08,1.324236e+08]	62	IRF1AS intron 2	E4 (FIG5)
132422821	132422919	98	Sample-01-0602	Sample-01-06021062	Homo sapiens	Bone marrow	Cell line	GM12878	NET-CAGE	GSM3318210	(1.324228e+08,1.324236e+08]	62	IRF1AS intron 2	E4 (FIG5)
132422821	132422942	121	Sample-01-0013	Sample-01-00134507	Homo sapiens	Bone marrow	Cell line	GM12878	CAGE	ENCFF000TXA	(1.324228e+08,1.324236e+08]	62	IRF1AS intron 2	E4 (FIG5)
132422831	132422888	57	Sample-01-0285	Sample-01-028511273	Homo sapiens	Bone marrow	Cell line	K562	mNET-seq	GSM4836445	(1.324228e+08,1.324236e+08]	62	IRF1AS intron 2	E4 (FIG5)
132422832	132422919	87	Sample-01-0791	Sample-01-079122919	Homo sapiens	Bone marrow	Primary cell	B cell	PRO-Cap	GSM3004652	(1.324228e+08,1.324236e+08]	62	IRF1AS intron 2	E4 (FIG5)
132422833	132422891	58	Sample-01-0286	Sample-01-028610060	Homo sapiens	Bone marrow	Cell line	K562	mNET-seq	GSM4836449	(1.324228e+08,1.324236e+08]	62	IRF1AS intron 2	E4 (FIG5)
132422843	132422977	134	Sample-01-0488	Sample-01-048816953	Homo sapiens	Lymph	Cell line	lymphoblastoid cell line	PRO-Cap	GSM3004675	(1.324228e+08,1.324236e+08]	62	IRF1AS intron 2	E4 (FIG5)
132422873	132423181	308	Sample-01-0288	Sample-01-028811567	Homo sapiens	Bone marrow	Cell line	K562	mNET-seq	GSM4836453	(1.324228e+08,1.324236e+08]	62	IRF1AS intron 2	E4 (FIG5)
132422890	132423204	314	Sample-01-0735	Sample-01-0735093541	Homo sapiens	Bone marrow	Cell line	K562	PRO-Seq	GSM1480327	(1.324228e+08,1.324236e+08]	62	IRF1AS intron 2	E4 (FIG5)
132422937	132423216	279	Sample-01-0829	Sample-01-082915234	Homo sapiens	Bone marrow	Cell line	genome edited K562	mNET-seq	GSM4836456	(1.324228e+08,1.324236e+08]	62	IRF1AS intron 2	E4 (FIG5)
132422943	132423057	114	Sample-01-0550	Sample-01-055023156	Homo sapiens	Bone marrow	Primary cell	CD4 T cell	BruChase-seq	GSM3113185	(1.324228e+08,1.324236e+08]	62	IRF1AS intron 2	E4 (FIG5)
132422945	132423181	236	Sample-01-0250	Sample-01-025056749	Homo sapiens	Bone marrow	Cell line	K562	mNET-seq	GSM4471397	(1.324228e+08,1.324236e+08]	62	IRF1AS intron 2	E4 (FIG5)
132422945	132423427	482	Sample-01-0820	Sample-01-082038407	Homo sapiens	Bone marrow	Cell line	K562	mNET-seq	GSM4471399	(1.324228e+08,1.324236e+08]	62	IRF1AS intron 2	E4 (FIG5)
132422969	132423186	217	Sample-01-0824	Sample-01-082413743	Homo sapiens	Bone marrow	Cell line	genome edited K562	mNET-seq	GSM4836448	(1.324228e+08,1.324236e+08]	62	IRF1AS intron 2	E4 (FIG5)
132422974	132423180	206	Sample-01-0826	Sample-01-082612416	Homo sapiens	Bone marrow	Cell line	genome edited K562	mNET-seq	GSM4836452	(1.324228e+08,1.324236e+08]	62	IRF1AS intron 2	E4 (FIG5)
132422983	132423206	223	Sample-01-0828	Sample-01-082813474	Homo sapiens	Bone marrow	Cell line	genome edited K562	mNET-seq	GSM4836455	(1.324228e+08,1.324236e+08]	62	IRF1AS intron 2	E4 (FIG5)
132423031	132423065	34	Sample-01-0360	Sample-01-0360120548	Homo sapiens	Foreskin	Primary cell	HFF	PRO-Seq	GSM5623307	(1.324228e+08,1.324236e+08]	62	IRF1AS intron 2	E4 (FIG5)
132423049	132423079	30	Sample-01-0535	Sample-01-0535674	Homo sapiens	Macrophages	Cell line	THP-1 monocyte AML cell line	Start-Seq	GSM3112115	(1.324228e+08,1.324236e+08]	62	IRF1AS intron 2	E4 (FIG5)
132423053	132423131	78	Sample-01-0800	Sample-01-08003256	Homo sapiens	Lymph	Cell line	Lymphoblastoid cell line	PRO-Seq	GSM3004723	(1.324228e+08,1.324236e+08]	62	IRF1AS intron 2	E4 (FIG5)
132423059	132423274	215	Sample-01-0822	Sample-01-082220737	Homo sapiens	Bone marrow	Cell line	genome edited K562	mNET-seq	GSM4836446	(1.324228e+08,1.324236e+08]	62	IRF1AS intron 2	E4 (FIG5)
132423073	132423197	124	Sample-01-0823	Sample-01-082308624	Homo sapiens	Bone marrow	Cell line	genome edited K562	mNET-seq	GSM4836447	(1.324228e+08,1.324236e+08]	62	IRF1AS intron 2	E4 (FIG5)
132423076	132423181	105	Sample-01-0827	Sample-01-082711244	Homo sapiens	Bone marrow	Cell line	genome edited K562	mNET-seq	GSM4836454	(1.324228e+08,1.324236e+08]	62	IRF1AS intron 2	E4 (FIG5)
132423078	132423164	86	Sample-01-0286	Sample-01-028610061	Homo sapiens	Bone marrow	Cell line	K562	mNET-seq	GSM4836449	(1.324228e+08,1.324236e+08]	62	IRF1AS intron 2	E4 (FIG5)
132423080	132423496	416	Sample-01-0179	Sample-01-017909225	Homo sapiens	Bone marrow	Cell line	GM12878	Bru-seq	ENCFF643NIT	(1.324228e+08,1.324236e+08]	62	IRF1AS intron 2	E4 (FIG5)
132423085	132423186	101	Sample-01-0285	Sample-01-028511274	Homo sapiens	Bone marrow	Cell line	K562	mNET-seq	GSM4836445	(1.324228e+08,1.324236e+08]	62	IRF1AS intron 2	E4 (FIG5)
132423100	132423346	246	Sample-01-0287	Sample-01-02876453	Homo sapiens	Bone marrow	Cell line	K562	mNET-seq	GSM4836451	(1.324228e+08,1.324236e+08]	62	IRF1AS intron 2	E4 (FIG5)
132423184	132423516	332	Sample-01-0827	Sample-01-082711245	Homo sapiens	Bone marrow	Cell line	genome edited K562	mNET-seq	GSM4836454	(1.324228e+08,1.324236e+08]	62	IRF1AS intron 2	E4 (FIG5)
132423197	132423521	324	Sample-01-0825	Sample-01-082512586	Homo sapiens	Bone marrow	Cell line	genome edited K562	mNET-seq	GSM4836450	(1.324228e+08,1.324236e+08]	62	IRF1AS intron 2	E4 (FIG5)
132423198	132423506	308	Sample-01-0823	Sample-01-082308625	Homo sapiens	Bone marrow	Cell line	genome edited K562	mNET-seq	GSM4836447	(1.324228e+08,1.324236e+08]	62	IRF1AS intron 2	E4 (FIG5)
132423204	132423585	381	Sample-01-0796	Sample-01-079621486	Homo sapiens	Lymph	Cell line	Lymphoblastoid cell line	PRO-Seq	GSM3004717	(1.324228e+08,1.324236e+08]	62	IRF1AS intron 2	E4 (FIG5)
132423221	132423427	206	Sample-01-0819	Sample-01-081955203	Homo sapiens	Bone marrow	Cell line	K562	mNET-seq	GSM4471398	(1.324228e+08,1.324236e+08]	62	IRF1AS intron 2	E4 (FIG5)
132423221	132423533	312	Sample-01-0288	Sample-01-028811568	Homo sapiens	Bone marrow	Cell line	K562	mNET-seq	GSM4836453	(1.324228e+08,1.324236e+08]	62	IRF1AS intron 2	E4 (FIG5)
132423221	132423570	349	Sample-01-0735	Sample-01-0735093542	Homo sapiens	Bone marrow	Cell line	K562	PRO-Seq	GSM1480327	(1.324228e+08,1.324236e+08]	62	IRF1AS intron 2	E4 (FIG5)
132423221	132423906	685	Sample-01-0645	Sample-01-064537244	Homo sapiens	Bone marrow	Cell line	K562	mNET-seq	GSM3518119	(1.324228e+08,1.324236e+08]	62	IRF1AS intron 2	E4 (FIG5)
132423233	132423506	273	Sample-01-0285	Sample-01-028511275	Homo sapiens	Bone marrow	Cell line	K562	mNET-seq	GSM4836445	(1.324228e+08,1.324236e+08]	62	IRF1AS intron 2	E4 (FIG5)
132423272	132423506	234	Sample-01-0286	Sample-01-028610062	Homo sapiens	Bone marrow	Cell line	K562	mNET-seq	GSM4836449	(1.324228e+08,1.324236e+08]	62	IRF1AS intron 2	E4 (FIG5)
132423315	132423505	190	Sample-01-0799	Sample-01-07994427	Homo sapiens	Lymph	Cell line	Lymphoblastoid cell line	PRO-Seq	GSM3004722	(1.324228e+08,1.324236e+08]	62	IRF1AS intron 2	E4 (FIG5)
132423329	132423477	148	Sample-01-0545	Sample-01-054542635	Homo sapiens	Bone marrow	Primary cell	CD4 T cell	BruChase-seq	GSM3113180	(1.324228e+08,1.324236e+08]	62	IRF1AS intron 2	E4 (FIG5)
132423454	132423537	83	Sample-01-0824	Sample-01-082413744	Homo sapiens	Bone marrow	Cell line	genome edited K562	mNET-seq	GSM4836448	(1.324228e+08,1.324236e+08]	62	IRF1AS intron 2	E4 (FIG5)
132423488	132423546	58	Sample-01-0160	Sample-01-016074394	Homo sapiens	Colon	Cell line	HCT116	PRO-seq	ENCFF529CJM	(1.324228e+08,1.324236e+08]	62	IRF1AS intron 2	E4 (FIG5)
132423513	132423891	378	Sample-01-0286	Sample-01-028610063	Homo sapiens	Bone marrow	Cell line	K562	mNET-seq	GSM4836449	(1.324228e+08,1.324236e+08]	62	IRF1AS intron 2	E4 (FIG5)
132423556	132423570	14	Sample-01-0544	Sample-01-054442715	Homo sapiens	Bone marrow	Primary cell	CD4 T cell	Bru-Seq	GSM3113179	(1.324228e+08,1.324236e+08]	62	IRF1AS intron 2	E4 (FIG5)
132423578	132423634	56	Sample-01-0735	Sample-01-0735093543	Homo sapiens	Bone marrow	Cell line	K562	PRO-Seq	GSM1480327	(1.324228e+08,1.324236e+08]	62	IRF1AS intron 2	E4 (FIG5)
132423586	132424132	546	Sample-01-0829	Sample-01-082915235	Homo sapiens	Bone marrow	Cell line	genome edited K562	mNET-seq	GSM4836456	(1.324228e+08,1.324236e+08]	62	IRF1AS intron 2	E4 (FIG5)
132423626	132423802	176	Sample-01-0250	Sample-01-025056750	Homo sapiens	Bone marrow	Cell line	K562	mNET-seq	GSM4471397	(1.324236e+08,1.324244e+08]	34	IRF1AS intron 2
132423635	132423902	267	Sample-01-0288	Sample-01-028811569	Homo sapiens	Bone marrow	Cell line	K562	mNET-seq	GSM4836453	(1.324236e+08,1.324244e+08]	34	IRF1AS intron 2
132423650	132423772	122	Sample-01-0796	Sample-01-079621487	Homo sapiens	Lymph	Cell line	Lymphoblastoid cell line	PRO-Seq	GSM3004717	(1.324236e+08,1.324244e+08]	34	IRF1AS intron 2
132423673	132423982	309	Sample-01-0159	Sample-01-015922269	Homo sapiens	Bone marrow	Cell line	GM12878	BruUV-seq	ENCFF524FEM	(1.324236e+08,1.324244e+08]	34	IRF1AS intron 2
132423741	132423878	137	Sample-01-0168	Sample-01-016809090	Homo sapiens	Colon	Cell line	HCT116	Bru-seq	ENCFF553FWZ	(1.324236e+08,1.324244e+08]	34	IRF1AS intron 2
132423781	132424019	238	Sample-01-0542	Sample-01-054210032	Homo sapiens	Bone marrow	Primary cell	Activated CD4 T cells	BruChase-seq	GSM3113177	(1.324236e+08,1.324244e+08]	34	IRF1AS intron 2
132423782	132424146	364	Sample-01-0828	Sample-01-082813475	Homo sapiens	Bone marrow	Cell line	genome edited K562	mNET-seq	GSM4836455	(1.324236e+08,1.324244e+08]	34	IRF1AS intron 2
132423790	132424139	349	Sample-01-0824	Sample-01-082413745	Homo sapiens	Bone marrow	Cell line	genome edited K562	mNET-seq	GSM4836448	(1.324236e+08,1.324244e+08]	34	IRF1AS intron 2
132423801	132423906	105	Sample-01-0285	Sample-01-028511276	Homo sapiens	Bone marrow	Cell line	K562	mNET-seq	GSM4836445	(1.324236e+08,1.324244e+08]	34	IRF1AS intron 2
132423803	132423906	103	Sample-01-0825	Sample-01-082512587	Homo sapiens	Bone marrow	Cell line	genome edited K562	mNET-seq	GSM4836450	(1.324236e+08,1.324244e+08]	34	IRF1AS intron 2
132423809	132424132	323	Sample-01-0826	Sample-01-082612417	Homo sapiens	Bone marrow	Cell line	genome edited K562	mNET-seq	GSM4836452	(1.324236e+08,1.324244e+08]	34	IRF1AS intron 2
132423815	132423970	155	Sample-01-0798	Sample-01-07986252	Homo sapiens	Lymph	Cell line	Lymphoblastoid cell line	PRO-Seq	GSM3004721	(1.324236e+08,1.324244e+08]	34	IRF1AS intron 2
132423832	132423879	47	Sample-01-0123	Sample-01-012314300	Homo sapiens	Colon	Cell line	HCT116	Bru-seq	ENCFF319PCD	(1.324236e+08,1.324244e+08]	34	IRF1AS intron 2
132423888	132423902	14	Sample-01-0672	Sample-01-06726362	Homo sapiens	Bone marrow	Cell line	GM12878	Bru-Seq	GSM3861520	(1.324236e+08,1.324244e+08]	34	IRF1AS intron 2
132423926	132424174	248	Sample-01-0544	Sample-01-054442716	Homo sapiens	Bone marrow	Primary cell	CD4 T cell	Bru-Seq	GSM3113179	(1.324236e+08,1.324244e+08]	34	IRF1AS intron 2
132423994	132424229	235	Sample-01-0321	Sample-01-032112188	Homo sapiens	Eye	Cell line	RPE1-iCas9	Bru-Seq	GSM5014881	(1.324236e+08,1.324244e+08]	34	IRF1AS intron 2
132424015	132424241	226	Sample-01-0214	Sample-01-021412916	Homo sapiens	Colon	Cell line	HCT116	Bru-seq	ENCFF963GCF	(1.324236e+08,1.324244e+08]	34	IRF1AS intron 2
132424023	132424229	206	Sample-01-0179	Sample-01-017909226	Homo sapiens	Bone marrow	Cell line	GM12878	Bru-seq	ENCFF643NIT	(1.324236e+08,1.324244e+08]	34	IRF1AS intron 2
132424028	132424551	523	Sample-01-0820	Sample-01-082038408	Homo sapiens	Bone marrow	Cell line	K562	mNET-seq	GSM4471399	(1.324236e+08,1.324244e+08]	34	IRF1AS intron 2
132424033	132424305	272	Sample-01-0645	Sample-01-064537245	Homo sapiens	Bone marrow	Cell line	K562	mNET-seq	GSM3518119	(1.324236e+08,1.324244e+08]	34	IRF1AS intron 2
132424043	132424179	136	Sample-01-0796	Sample-01-079621488	Homo sapiens	Lymph	Cell line	Lymphoblastoid cell line	PRO-Seq	GSM3004717	(1.324236e+08,1.324244e+08]	34	IRF1AS intron 2
132424051	132424179	128	Sample-01-0822	Sample-01-082220738	Homo sapiens	Bone marrow	Cell line	genome edited K562	mNET-seq	GSM4836446	(1.324236e+08,1.324244e+08]	34	IRF1AS intron 2
132424054	132424133	79	Sample-01-0285	Sample-01-028511277	Homo sapiens	Bone marrow	Cell line	K562	mNET-seq	GSM4836445	(1.324236e+08,1.324244e+08]	34	IRF1AS intron 2
132424058	132424145	87	Sample-01-0827	Sample-01-082711246	Homo sapiens	Bone marrow	Cell line	genome edited K562	mNET-seq	GSM4836454	(1.324236e+08,1.324244e+08]	34	IRF1AS intron 2
132424058	132424265	207	Sample-01-0823	Sample-01-082308626	Homo sapiens	Bone marrow	Cell line	genome edited K562	mNET-seq	GSM4836447	(1.324236e+08,1.324244e+08]	34	IRF1AS intron 2
132424183	132424285	102	Sample-01-0159	Sample-01-015922270	Homo sapiens	Bone marrow	Cell line	GM12878	BruUV-seq	ENCFF524FEM	(1.324236e+08,1.324244e+08]	34	IRF1AS intron 2
132424184	132424376	192	Sample-01-0250	Sample-01-025056751	Homo sapiens	Bone marrow	Cell line	K562	mNET-seq	GSM4471397	(1.324236e+08,1.324244e+08]	34	IRF1AS intron 2
132424187	132424657	470	Sample-01-0822	Sample-01-082220739	Homo sapiens	Bone marrow	Cell line	genome edited K562	mNET-seq	GSM4836446	(1.324236e+08,1.324244e+08]	34	IRF1AS intron 2
132424217	132424321	104	Sample-01-0195	Sample-01-01954709	Homo sapiens	Bone marrow	Cell line	GM12878	Bru-seq	ENCFF856UZA	(1.324236e+08,1.324244e+08]	34	IRF1AS intron 2
132424238	132424332	94	Sample-01-0735	Sample-01-0735093544	Homo sapiens	Bone marrow	Cell line	K562	PRO-Seq	GSM1480327	(1.324236e+08,1.324244e+08]	34	IRF1AS intron 2
132424266	132424343	77	Sample-01-0828	Sample-01-082813476	Homo sapiens	Bone marrow	Cell line	genome edited K562	mNET-seq	GSM4836455	(1.324236e+08,1.324244e+08]	34	IRF1AS intron 2
132424279	132424495	216	Sample-01-0179	Sample-01-017909227	Homo sapiens	Bone marrow	Cell line	GM12878	Bru-seq	ENCFF643NIT	(1.324236e+08,1.324244e+08]	34	IRF1AS intron 2
132424314	132424657	343	Sample-01-0288	Sample-01-028811570	Homo sapiens	Bone marrow	Cell line	K562	mNET-seq	GSM4836453	(1.324236e+08,1.324244e+08]	34	IRF1AS intron 2
132424321	132424657	336	Sample-01-0645	Sample-01-064537246	Homo sapiens	Bone marrow	Cell line	K562	mNET-seq	GSM3518119	(1.324236e+08,1.324244e+08]	34	IRF1AS intron 2
132424437	132424657	220	Sample-01-0829	Sample-01-082915236	Homo sapiens	Bone marrow	Cell line	genome edited K562	mNET-seq	GSM4836456	(1.324244e+08,1.324252e+08]	42	IRF1AS intron 2
132424438	132424657	219	Sample-01-0826	Sample-01-082612418	Homo sapiens	Bone marrow	Cell line	genome edited K562	mNET-seq	GSM4836452	(1.324244e+08,1.324252e+08]	42	IRF1AS intron 2
132424438	132424660	222	Sample-01-0828	Sample-01-082813477	Homo sapiens	Bone marrow	Cell line	genome edited K562	mNET-seq	GSM4836455	(1.324244e+08,1.324252e+08]	42	IRF1AS intron 2
132424442	132424722	280	Sample-01-0824	Sample-01-082413746	Homo sapiens	Bone marrow	Cell line	genome edited K562	mNET-seq	GSM4836448	(1.324244e+08,1.324252e+08]	42	IRF1AS intron 2
132424494	132424733	239	Sample-01-0184	Sample-01-018415919	Homo sapiens	Colon	Cell line	HCT116	Bru-seq	ENCFF769XBH	(1.324244e+08,1.324252e+08]	42	IRF1AS intron 2
132424511	132424680	169	Sample-01-0795	Sample-01-079519979	Homo sapiens	Lymph	Cell line	Lymphoblastoid cell line	PRO-Seq	GSM3004716	(1.324244e+08,1.324252e+08]	42	IRF1AS intron 2
132424528	132424610	82	Sample-01-0527	Sample-01-05272127	Homo sapiens	Lymph	Cell line	lymphoblastoid cell line	PRO-Seq	GSM3004719	(1.324244e+08,1.324252e+08]	42	IRF1AS intron 2
132424529	132424677	148	Sample-01-0798	Sample-01-07986253	Homo sapiens	Lymph	Cell line	Lymphoblastoid cell line	PRO-Seq	GSM3004721	(1.324244e+08,1.324252e+08]	42	IRF1AS intron 2
132424565	132424811	246	Sample-01-0735	Sample-01-0735093545	Homo sapiens	Bone marrow	Cell line	K562	PRO-Seq	GSM1480327	(1.324244e+08,1.324252e+08]	42	IRF1AS intron 2
132424592	132424972	380	Sample-01-0250	Sample-01-025056752	Homo sapiens	Bone marrow	Cell line	K562	mNET-seq	GSM4471397	(1.324244e+08,1.324252e+08]	42	IRF1AS intron 2
132424604	132424817	213	Sample-01-0820	Sample-01-082038409	Homo sapiens	Bone marrow	Cell line	K562	mNET-seq	GSM4471399	(1.324244e+08,1.324252e+08]	42	IRF1AS intron 2
132424622	132424722	100	Sample-01-0821	Sample-01-082134301	Homo sapiens	Bone marrow	Cell line	K562	mNET-seq	GSM4471400	(1.324244e+08,1.324252e+08]	42	IRF1AS intron 2
132424627	132424780	153	Sample-01-0286	Sample-01-028610064	Homo sapiens	Bone marrow	Cell line	K562	mNET-seq	GSM4836449	(1.324244e+08,1.324252e+08]	42	IRF1AS intron 2
132424690	132425144	454	Sample-01-0829	Sample-01-082915237	Homo sapiens	Bone marrow	Cell line	genome edited K562	mNET-seq	GSM4836456	(1.324244e+08,1.324252e+08]	42	IRF1AS intron 2
132424706	132424722	16	Sample-01-0819	Sample-01-081955204	Homo sapiens	Bone marrow	Cell line	K562	mNET-seq	GSM4471398	(1.324244e+08,1.324252e+08]	42	IRF1AS intron 2
132424753	132424872	119	Sample-01-0645	Sample-01-064537247	Homo sapiens	Bone marrow	Cell line	K562	mNET-seq	GSM3518119	(1.324244e+08,1.324252e+08]	42	IRF1AS intron 2
132424760	132425020	260	Sample-01-0545	Sample-01-054542636	Homo sapiens	Bone marrow	Primary cell	CD4 T cell	BruChase-seq	GSM3113180	(1.324244e+08,1.324252e+08]	42	IRF1AS intron 2
132424760	132425061	301	Sample-01-0406	Sample-01-040609821	Homo sapiens	AML	Cell line	OCI-AML3 NPM1c degron2	Bru-Seq	GSM5915170	(1.324244e+08,1.324252e+08]	42	IRF1AS intron 2
132424765	132424788	23	Sample-01-0821	Sample-01-082134302	Homo sapiens	Bone marrow	Cell line	K562	mNET-seq	GSM4471400	(1.324244e+08,1.324252e+08]	42	IRF1AS intron 2
132424774	132424872	98	Sample-01-0285	Sample-01-028511278	Homo sapiens	Bone marrow	Cell line	K562	mNET-seq	GSM4836445	(1.324244e+08,1.324252e+08]	42	IRF1AS intron 2
132424783	132425017	234	Sample-01-0798	Sample-01-07986254	Homo sapiens	Lymph	Cell line	Lymphoblastoid cell line	PRO-Seq	GSM3004721	(1.324244e+08,1.324252e+08]	42	IRF1AS intron 2
132424791	132424912	121	Sample-01-0385	Sample-01-03855785	Homo sapiens	Cervix	Cell line	HeLa	Bru-Seq	GSM5741845	(1.324244e+08,1.324252e+08]	42	IRF1AS intron 2
132424866	132424973	107	Sample-01-0795	Sample-01-079519980	Homo sapiens	Lymph	Cell line	Lymphoblastoid cell line	PRO-Seq	GSM3004716	(1.324244e+08,1.324252e+08]	42	IRF1AS intron 2
132424892	132424975	83	Sample-01-0828	Sample-01-082813478	Homo sapiens	Bone marrow	Cell line	genome edited K562	mNET-seq	GSM4836455	(1.324244e+08,1.324252e+08]	42	IRF1AS intron 2
132424904	132425035	131	Sample-01-0143	Sample-01-01436640	Homo sapiens	Lymph	Cell line	OCI-LY7	Bru-seq	ENCFF441WSV	(1.324244e+08,1.324252e+08]	42	IRF1AS intron 2
132424926	132425226	300	Sample-01-0227	Sample-01-022722206	Homo sapiens	Colorectum	Cell line	DLD-1	PRO-Seq	GSM4296318	(1.324244e+08,1.324252e+08]	42	IRF1AS intron 2
132425031	132425411	380	Sample-01-0820	Sample-01-082038410	Homo sapiens	Bone marrow	Cell line	K562	mNET-seq	GSM4471399	(1.324244e+08,1.324252e+08]	42	IRF1AS intron 2
132425034	132425332	298	Sample-01-0794	Sample-01-079410025	Homo sapiens	Lymph	Cell line	Lymphoblastoid cell line	PRO-Seq	GSM3004715	(1.324244e+08,1.324252e+08]	42	IRF1AS intron 2
132425050	132425126	76	Sample-01-0286	Sample-01-028610065	Homo sapiens	Bone marrow	Cell line	K562	mNET-seq	GSM4836449	(1.324244e+08,1.324252e+08]	42	IRF1AS intron 2
132425050	132425377	327	Sample-01-0819	Sample-01-081955205	Homo sapiens	Bone marrow	Cell line	K562	mNET-seq	GSM4471398	(1.324244e+08,1.324252e+08]	42	IRF1AS intron 2
132425054	132425154	100	Sample-01-0828	Sample-01-082813479	Homo sapiens	Bone marrow	Cell line	genome edited K562	mNET-seq	GSM4836455	(1.324244e+08,1.324252e+08]	42	IRF1AS intron 2
132425101	132425185	84	Sample-01-0824	Sample-01-082413747	Homo sapiens	Bone marrow	Cell line	genome edited K562	mNET-seq	GSM4836448	(1.324244e+08,1.324252e+08]	42	IRF1AS intron 2
132425112	132425249	137	Sample-01-0822	Sample-01-082220740	Homo sapiens	Bone marrow	Cell line	genome edited K562	mNET-seq	GSM4836446	(1.324244e+08,1.324252e+08]	42	IRF1AS intron 2
132425112	132425387	275	Sample-01-0821	Sample-01-082134303	Homo sapiens	Bone marrow	Cell line	K562	mNET-seq	GSM4471400	(1.324244e+08,1.324252e+08]	42	IRF1AS intron 2
132425118	132425415	297	Sample-01-0446	Sample-01-044627799	Homo sapiens	Lymph	Cell line	Raji	mNET-seq	GSM2728738	(1.324244e+08,1.324252e+08]	42	IRF1AS intron 2
132425118	132425440	322	Sample-01-0445	Sample-01-044538689	Homo sapiens	Lymph	Cell line	Raji	mNET-seq	GSM2728735	(1.324244e+08,1.324252e+08]	42	IRF1AS intron 2
132425192	132425275	83	Sample-01-0825	Sample-01-082512588	Homo sapiens	Bone marrow	Cell line	genome edited K562	mNET-seq	GSM4836450	(1.324244e+08,1.324252e+08]	42	IRF1AS intron 2
132425192	132425434	242	Sample-01-0285	Sample-01-028511279	Homo sapiens	Bone marrow	Cell line	K562	mNET-seq	GSM4836445	(1.324244e+08,1.324252e+08]	42	IRF1AS intron 2
132425192	132425617	425	Sample-01-0645	Sample-01-064537248	Homo sapiens	Bone marrow	Cell line	K562	mNET-seq	GSM3518119	(1.324244e+08,1.324252e+08]	42	IRF1AS intron 2
132425194	132425379	185	Sample-01-0286	Sample-01-028610066	Homo sapiens	Bone marrow	Cell line	K562	mNET-seq	GSM4836449	(1.324244e+08,1.324252e+08]	42	IRF1AS intron 2
132425196	132425363	167	Sample-01-0489	Sample-01-048922853	Homo sapiens	Lymph	Cell line	lymphoblastoid cell line	PRO-Cap	GSM3004676	(1.324244e+08,1.324252e+08]	42	IRF1AS intron 2
132425197	132425481	284	Sample-01-0469	Sample-01-046916332	Homo sapiens	Lymph	Cell line	lymphoblastoid cell line	PRO-Cap	GSM3004656	(1.324244e+08,1.324252e+08]	42	IRF1AS intron 2
132425201	132425223	22	Sample-01-0500	Sample-01-050019630	Homo sapiens	Lymph	Cell line	lymphoblastoid cell line	PRO-Cap	GSM3004687	(1.324252e+08,1.32426e+08]	158	IRF1AS intron 2	E5 (FIG5)
132425208	132425296	88	Sample-01-0520	Sample-01-052007626	Homo sapiens	Lymph	Cell line	lymphoblastoid cell line	PRO-Cap	GSM3004709	(1.324252e+08,1.32426e+08]	158	IRF1AS intron 2	E5 (FIG5)
132425212	132425368	156	Sample-01-0490	Sample-01-049019258	Homo sapiens	Lymph	Cell line	lymphoblastoid cell line	PRO-Cap	GSM3004677	(1.324252e+08,1.32426e+08]	158	IRF1AS intron 2	E5 (FIG5)
132425213	132425420	207	Sample-01-0250	Sample-01-025056753	Homo sapiens	Bone marrow	Cell line	K562	mNET-seq	GSM4471397	(1.324252e+08,1.32426e+08]	158	IRF1AS intron 2	E5 (FIG5)
132425214	132425255	41	Sample-01-0480	Sample-01-048019058	Homo sapiens	Lymph	Cell line	lymphoblastoid cell line	PRO-Cap	GSM3004667	(1.324252e+08,1.32426e+08]	158	IRF1AS intron 2	E5 (FIG5)
132425214	132425369	155	Sample-01-0486	Sample-01-048618941	Homo sapiens	Lymph	Cell line	lymphoblastoid cell line	PRO-Cap	GSM3004673	(1.324252e+08,1.32426e+08]	158	IRF1AS intron 2	E5 (FIG5)
132425214	132425372	158	Sample-01-0495	Sample-01-049518476	Homo sapiens	Lymph	Cell line	lymphoblastoid cell line	PRO-Cap	GSM3004682	(1.324252e+08,1.32426e+08]	158	IRF1AS intron 2	E5 (FIG5)
132425220	132425303	83	Sample-01-0785	Sample-01-078522531	Homo sapiens	Bone marrow	Primary cell	B cell	PRO-Cap	GSM3004646	(1.324252e+08,1.32426e+08]	158	IRF1AS intron 2	E5 (FIG5)
132425220	132425371	151	Sample-01-0790	Sample-01-079021390	Homo sapiens	Bone marrow	Primary cell	B cell	PRO-Cap	GSM3004651	(1.324252e+08,1.32426e+08]	158	IRF1AS intron 2	E5 (FIG5)
132425221	132425282	61	Sample-01-0487	Sample-01-048716739	Homo sapiens	Lymph	Cell line	lymphoblastoid cell line	PRO-Cap	GSM3004674	(1.324252e+08,1.32426e+08]	158	IRF1AS intron 2	E5 (FIG5)
132425221	132425289	68	Sample-01-0506	Sample-01-050615519	Homo sapiens	Lymph	Cell line	lymphoblastoid cell line	PRO-Cap	GSM3004693	(1.324252e+08,1.32426e+08]	158	IRF1AS intron 2	E5 (FIG5)
132425221	132425316	95	Sample-01-0474	Sample-01-047413213	Homo sapiens	Lymph	Cell line	lymphoblastoid cell line	PRO-Cap	GSM3004661	(1.324252e+08,1.32426e+08]	158	IRF1AS intron 2	E5 (FIG5)
132425279	132425420	141	Sample-01-0829	Sample-01-082915238	Homo sapiens	Bone marrow	Cell line	genome edited K562	mNET-seq	GSM4836456	(1.324252e+08,1.32426e+08]	158	IRF1AS intron 2	E5 (FIG5)
132425320	132425408	88	Sample-01-0827	Sample-01-082711247	Homo sapiens	Bone marrow	Cell line	genome edited K562	mNET-seq	GSM4836454	(1.324252e+08,1.32426e+08]	158	IRF1AS intron 2	E5 (FIG5)
132425320	132425411	91	Sample-01-0824	Sample-01-082413748	Homo sapiens	Bone marrow	Cell line	genome edited K562	mNET-seq	GSM4836448	(1.324252e+08,1.32426e+08]	158	IRF1AS intron 2	E5 (FIG5)
132425340	132425440	100	Sample-01-0828	Sample-01-082813480	Homo sapiens	Bone marrow	Cell line	genome edited K562	mNET-seq	GSM4836455	(1.324252e+08,1.32426e+08]	158	IRF1AS intron 2	E5 (FIG5)
132425348	132425435	87	Sample-01-0822	Sample-01-082220741	Homo sapiens	Bone marrow	Cell line	genome edited K562	mNET-seq	GSM4836446	(1.324252e+08,1.32426e+08]	158	IRF1AS intron 2	E5 (FIG5)
132425350	132425616	266	Sample-01-0188	Sample-01-01886064	Homo sapiens	Mammary gland	Primary cell	mammary epithelial cell	BruUV-seq	ENCFF816QTT	(1.324252e+08,1.32426e+08]	158	IRF1AS intron 2	E5 (FIG5)
132425354	132425474	120	Sample-01-0123	Sample-01-012314301	Homo sapiens	Colon	Cell line	HCT116	Bru-seq	ENCFF319PCD	(1.324252e+08,1.32426e+08]	158	IRF1AS intron 2	E5 (FIG5)
132425356	132425572	216	Sample-01-0795	Sample-01-079519981	Homo sapiens	Lymph	Cell line	Lymphoblastoid cell line	PRO-Seq	GSM3004716	(1.324252e+08,1.32426e+08]	158	IRF1AS intron 2	E5 (FIG5)
132425388	132425390	2	Sample-01-0501	Sample-01-050118436	Homo sapiens	Lymph	Cell line	lymphoblastoid cell line	PRO-Cap	GSM3004688	(1.324252e+08,1.32426e+08]	158	IRF1AS intron 2	E5 (FIG5)
132425388	132426183	795	Sample-01-0495	Sample-01-049518477	Homo sapiens	Lymph	Cell line	lymphoblastoid cell line	PRO-Cap	GSM3004682	(1.324252e+08,1.32426e+08]	158	IRF1AS intron 2	E5 (FIG5)
132425389	132425452	63	Sample-01-0525	Sample-01-05254305	Homo sapiens	Lymph	Cell line	lymphoblastoid cell line	PRO-Seq	GSM3004714	(1.324252e+08,1.32426e+08]	158	IRF1AS intron 2	E5 (FIG5)
132425396	132425493	97	Sample-01-0228	Sample-01-022820708	Homo sapiens	Colorectum	Cell line	DLD-1	PRO-Seq	GSM4296319	(1.324252e+08,1.32426e+08]	158	IRF1AS intron 2	E5 (FIG5)
132425412	132425616	204	Sample-01-0191	Sample-01-019108888	Homo sapiens	Mammary gland	Cell line	MCF-10A	BruUV-seq	ENCFF838SQA	(1.324252e+08,1.32426e+08]	158	IRF1AS intron 2	E5 (FIG5)
132425426	132425618	192	Sample-01-0250	Sample-01-025056754	Homo sapiens	Bone marrow	Cell line	K562	mNET-seq	GSM4471397	(1.324252e+08,1.32426e+08]	158	IRF1AS intron 2	E5 (FIG5)
132425446	132425759	313	Sample-01-0286	Sample-01-028610067	Homo sapiens	Bone marrow	Cell line	K562	mNET-seq	GSM4836449	(1.324252e+08,1.32426e+08]	158	IRF1AS intron 2	E5 (FIG5)
132425471	132425548	77	Sample-01-0381	Sample-01-03815450	Homo sapiens	Bone marrow	Cell line	K562	Bru-Seq	GSM5741853	(1.324252e+08,1.32426e+08]	158	IRF1AS intron 2	E5 (FIG5)
132425482	132425770	288	Sample-01-0497	Sample-01-049716388	Homo sapiens	Lymph	Cell line	lymphoblastoid cell line	PRO-Cap	GSM3004684	(1.324252e+08,1.32426e+08]	158	IRF1AS intron 2	E5 (FIG5)
132425482	132425803	321	Sample-01-0476	Sample-01-047612418	Homo sapiens	Lymph	Cell line	lymphoblastoid cell line	PRO-Cap	GSM3004663	(1.324252e+08,1.32426e+08]	158	IRF1AS intron 2	E5 (FIG5)
132425484	132425764	280	Sample-01-0238	Sample-01-023834442	Homo sapiens	Colorectum	Cell line	DLD-1	PRO-Cap	GSM4296337	(1.324252e+08,1.32426e+08]	158	IRF1AS intron 2	E5 (FIG5)
132425484	132425769	285	Sample-01-0504	Sample-01-050418209	Homo sapiens	Lymph	Cell line	lymphoblastoid cell line	PRO-Cap	GSM3004691	(1.324252e+08,1.32426e+08]	158	IRF1AS intron 2	E5 (FIG5)
132425484	132425830	346	Sample-01-0239	Sample-01-023933201	Homo sapiens	Colorectum	Cell line	DLD-1	PRO-Cap	GSM4296338	(1.324252e+08,1.32426e+08]	158	IRF1AS intron 2	E5 (FIG5)
132425485	132425839	354	Sample-01-0792	Sample-01-079222955	Homo sapiens	Bone marrow	Primary cell	B cell	PRO-Cap	GSM3004653	(1.324252e+08,1.32426e+08]	158	IRF1AS intron 2	E5 (FIG5)
132425487	132425822	335	Sample-01-0515	Sample-01-051515564	Homo sapiens	Lymph	Cell line	lymphoblastoid cell line	PRO-Cap	GSM3004703	(1.324252e+08,1.32426e+08]	158	IRF1AS intron 2	E5 (FIG5)
132425488	132425757	269	Sample-01-0253	Sample-01-025309866	Homo sapiens	Bone marrow	Primary cell	Jurkat T cells	CAGE	GSM4503858	(1.324252e+08,1.32426e+08]	158	IRF1AS intron 2	E5 (FIG5)
132425488	132425757	269	Sample-01-0521	Sample-01-052109616	Homo sapiens	Lymph	Cell line	lymphoblastoid cell line	PRO-Cap	GSM3004710	(1.324252e+08,1.32426e+08]	158	IRF1AS intron 2	E5 (FIG5)
132425489	132425794	305	Sample-01-0512	Sample-01-051220681	Homo sapiens	Lymph	Cell line	lymphoblastoid cell line	PRO-Cap	GSM3004700	(1.324252e+08,1.32426e+08]	158	IRF1AS intron 2	E5 (FIG5)
132425489	132426167	678	Sample-01-0501	Sample-01-050118437	Homo sapiens	Lymph	Cell line	lymphoblastoid cell line	PRO-Cap	GSM3004688	(1.324252e+08,1.32426e+08]	158	IRF1AS intron 2	E5 (FIG5)
132425490	132425763	273	Sample-01-0509	Sample-01-050908826	Homo sapiens	Lymph	Cell line	lymphoblastoid cell line	PRO-Cap	GSM3004696	(1.324252e+08,1.32426e+08]	158	IRF1AS intron 2	E5 (FIG5)
132425490	132425775	285	Sample-01-0516	Sample-01-051612046	Homo sapiens	Lymph	Cell line	lymphoblastoid cell line	PRO-Cap	GSM3004704	(1.324252e+08,1.32426e+08]	158	IRF1AS intron 2	E5 (FIG5)
132425490	132425794	304	Sample-01-0503	Sample-01-050315292	Homo sapiens	Lymph	Cell line	lymphoblastoid cell line	PRO-Cap	GSM3004690	(1.324252e+08,1.32426e+08]	158	IRF1AS intron 2	E5 (FIG5)
132425490	132425802	312	Sample-01-0519	Sample-01-051914252	Homo sapiens	Lymph	Cell line	lymphoblastoid cell line	PRO-Cap	GSM3004708	(1.324252e+08,1.32426e+08]	158	IRF1AS intron 2	E5 (FIG5)
132425490	132425834	344	Sample-01-0487	Sample-01-048716740	Homo sapiens	Lymph	Cell line	lymphoblastoid cell line	PRO-Cap	GSM3004674	(1.324252e+08,1.32426e+08]	158	IRF1AS intron 2	E5 (FIG5)
132425490	132425841	351	Sample-01-0489	Sample-01-048922854	Homo sapiens	Lymph	Cell line	lymphoblastoid cell line	PRO-Cap	GSM3004676	(1.324252e+08,1.32426e+08]	158	IRF1AS intron 2	E5 (FIG5)
132425490	132426195	705	Sample-01-0496	Sample-01-049616025	Homo sapiens	Lymph	Cell line	lymphoblastoid cell line	PRO-Cap	GSM3004683	(1.324252e+08,1.32426e+08]	158	IRF1AS intron 2	E5 (FIG5)
132425491	132425800	309	Sample-01-0788	Sample-01-078820785	Homo sapiens	Bone marrow	Primary cell	B cell	PRO-Cap	GSM3004649	(1.324252e+08,1.32426e+08]	158	IRF1AS intron 2	E5 (FIG5)
132425491	132425822	331	Sample-01-0474	Sample-01-047413214	Homo sapiens	Lymph	Cell line	lymphoblastoid cell line	PRO-Cap	GSM3004661	(1.324252e+08,1.32426e+08]	158	IRF1AS intron 2	E5 (FIG5)
132425491	132425826	335	Sample-01-0522	Sample-01-052211095	Homo sapiens	Lymph	Cell line	lymphoblastoid cell line	PRO-Cap	GSM3004711	(1.324252e+08,1.32426e+08]	158	IRF1AS intron 2	E5 (FIG5)
132425491	132426249	758	Sample-01-0492	Sample-01-049218112	Homo sapiens	Lymph	Cell line	lymphoblastoid cell line	PRO-Cap	GSM3004679	(1.324252e+08,1.32426e+08]	158	IRF1AS intron 2	E5 (FIG5)
132425492	132425795	303	Sample-01-0470	Sample-01-047013337	Homo sapiens	Lymph	Cell line	lymphoblastoid cell line	PRO-Cap	GSM3004657	(1.324252e+08,1.32426e+08]	158	IRF1AS intron 2	E5 (FIG5)
132425492	132425801	309	Sample-01-0477	Sample-01-047710502	Homo sapiens	Lymph	Cell line	lymphoblastoid cell line	PRO-Cap	GSM3004664	(1.324252e+08,1.32426e+08]	158	IRF1AS intron 2	E5 (FIG5)
132425492	132425801	309	Sample-01-0480	Sample-01-048019059	Homo sapiens	Lymph	Cell line	lymphoblastoid cell line	PRO-Cap	GSM3004667	(1.324252e+08,1.32426e+08]	158	IRF1AS intron 2	E5 (FIG5)
132425492	132425808	316	Sample-01-0510	Sample-01-05107216	Homo sapiens	Lymph	Cell line	lymphoblastoid cell line	PRO-Cap	GSM3004698	(1.324252e+08,1.32426e+08]	158	IRF1AS intron 2	E5 (FIG5)
132425492	132425814	322	Sample-01-0490	Sample-01-049019259	Homo sapiens	Lymph	Cell line	lymphoblastoid cell line	PRO-Cap	GSM3004677	(1.324252e+08,1.32426e+08]	158	IRF1AS intron 2	E5 (FIG5)
132425492	132425822	330	Sample-01-0485	Sample-01-048515420	Homo sapiens	Lymph	Cell line	lymphoblastoid cell line	PRO-Cap	GSM3004672	(1.324252e+08,1.32426e+08]	158	IRF1AS intron 2	E5 (FIG5)
132425492	132425831	339	Sample-01-0499	Sample-01-049918734	Homo sapiens	Lymph	Cell line	lymphoblastoid cell line	PRO-Cap	GSM3004686	(1.324252e+08,1.32426e+08]	158	IRF1AS intron 2	E5 (FIG5)
132425492	132425833	341	Sample-01-0479	Sample-01-047919250	Homo sapiens	Lymph	Cell line	lymphoblastoid cell line	PRO-Cap	GSM3004666	(1.324252e+08,1.32426e+08]	158	IRF1AS intron 2	E5 (FIG5)
132425492	132425833	341	Sample-01-0493	Sample-01-049314296	Homo sapiens	Lymph	Cell line	lymphoblastoid cell line	PRO-Cap	GSM3004680	(1.324252e+08,1.32426e+08]	158	IRF1AS intron 2	E5 (FIG5)
132425492	132425834	342	Sample-01-0514	Sample-01-051416281	Homo sapiens	Lymph	Cell line	lymphoblastoid cell line	PRO-Cap	GSM3004702	(1.324252e+08,1.32426e+08]	158	IRF1AS intron 2	E5 (FIG5)
132425492	132425838	346	Sample-01-0494	Sample-01-049419750	Homo sapiens	Lymph	Cell line	lymphoblastoid cell line	PRO-Cap	GSM3004681	(1.324252e+08,1.32426e+08]	158	IRF1AS intron 2	E5 (FIG5)
132425492	132426161	669	Sample-01-0478	Sample-01-047812930	Homo sapiens	Lymph	Cell line	lymphoblastoid cell line	PRO-Cap	GSM3004665	(1.324252e+08,1.32426e+08]	158	IRF1AS intron 2	E5 (FIG5)
132425492	132426167	675	Sample-01-0786	Sample-01-078621864	Homo sapiens	Bone marrow	Primary cell	B cell	PRO-Cap	GSM3004647	(1.324252e+08,1.32426e+08]	158	IRF1AS intron 2	E5 (FIG5)
132425492	132426194	702	Sample-01-0791	Sample-01-079122920	Homo sapiens	Bone marrow	Primary cell	B cell	PRO-Cap	GSM3004652	(1.324252e+08,1.32426e+08]	158	IRF1AS intron 2	E5 (FIG5)
132425492	132426213	721	Sample-01-0498	Sample-01-049818246	Homo sapiens	Lymph	Cell line	lymphoblastoid cell line	PRO-Cap	GSM3004685	(1.324252e+08,1.32426e+08]	158	IRF1AS intron 2	E5 (FIG5)
132425492	132426238	746	Sample-01-0789	Sample-01-078919468	Homo sapiens	Bone marrow	Primary cell	B cell	PRO-Cap	GSM3004650	(1.324252e+08,1.32426e+08]	158	IRF1AS intron 2	E5 (FIG5)
132425493	132425560	67	Sample-01-0351	Sample-01-035122935	Homo sapiens	Bone marrow	Cell line	GM12878	GRO-Seq	GSM1480326	(1.324252e+08,1.32426e+08]	158	IRF1AS intron 2	E5 (FIG5)
132425493	132425764	271	Sample-01-0475	Sample-01-047511141	Homo sapiens	Lymph	Cell line	lymphoblastoid cell line	PRO-Cap	GSM3004662	(1.324252e+08,1.32426e+08]	158	IRF1AS intron 2	E5 (FIG5)
132425493	132425769	276	Sample-01-0482	Sample-01-048210780	Homo sapiens	Lymph	Cell line	lymphoblastoid cell line	PRO-Cap	GSM3004669	(1.324252e+08,1.32426e+08]	158	IRF1AS intron 2	E5 (FIG5)
132425493	132425770	277	Sample-01-0322	Sample-01-032211537	Homo sapiens	Bone marrow	Primary cell	Jurkat T cells	csRNA-Seq	GSM5024534	(1.324252e+08,1.32426e+08]	158	IRF1AS intron 2	E5 (FIG5)
132425493	132425770	277	Sample-01-0505	Sample-01-05057606	Homo sapiens	Lymph	Cell line	lymphoblastoid cell line	PRO-Cap	GSM3004692	(1.324252e+08,1.32426e+08]	158	IRF1AS intron 2	E5 (FIG5)
132425493	132425770	277	Sample-01-0513	Sample-01-051308814	Homo sapiens	Lymph	Cell line	lymphoblastoid cell line	PRO-Cap	GSM3004701	(1.324252e+08,1.32426e+08]	158	IRF1AS intron 2	E5 (FIG5)
132425493	132425770	277	Sample-01-0604	Sample-01-06042509	Homo sapiens	Bone marrow	Cell line	GM12878	NET-CAGE	GSM3318216	(1.324252e+08,1.32426e+08]	158	IRF1AS intron 2	E5 (FIG5)
132425493	132425775	282	Sample-01-0507	Sample-01-05077604	Homo sapiens	Lymph	Cell line	lymphoblastoid cell line	PRO-Cap	GSM3004694	(1.324252e+08,1.32426e+08]	158	IRF1AS intron 2	E5 (FIG5)
132425493	132425794	301	Sample-01-0481	Sample-01-048118044	Homo sapiens	Lymph	Cell line	lymphoblastoid cell line	PRO-Cap	GSM3004668	(1.324252e+08,1.32426e+08]	158	IRF1AS intron 2	E5 (FIG5)
132425493	132425794	301	Sample-01-0517	Sample-01-051711180	Homo sapiens	Lymph	Cell line	lymphoblastoid cell line	PRO-Cap	GSM3004706	(1.324252e+08,1.32426e+08]	158	IRF1AS intron 2	E5 (FIG5)
132425493	132425801	308	Sample-01-0511	Sample-01-051114576	Homo sapiens	Lymph	Cell line	lymphoblastoid cell line	PRO-Cap	GSM3004699	(1.324252e+08,1.32426e+08]	158	IRF1AS intron 2	E5 (FIG5)
132425493	132425822	329	Sample-01-0078	Sample-01-007820667	Homo sapiens	Bone marrow	Cell line	K562	GRO-cap	ENCFF028THC	(1.324252e+08,1.32426e+08]	158	IRF1AS intron 2	E5 (FIG5)
132425493	132425822	329	Sample-01-0348	Sample-01-034820634	Homo sapiens	Bone marrow	Cell line	K562	GRO-Cap	GSM1480321	(1.324252e+08,1.32426e+08]	158	IRF1AS intron 2	E5 (FIG5)
132425493	132425822	329	Sample-01-0486	Sample-01-048618942	Homo sapiens	Lymph	Cell line	lymphoblastoid cell line	PRO-Cap	GSM3004673	(1.324252e+08,1.32426e+08]	158	IRF1AS intron 2	E5 (FIG5)
132425493	132425834	341	Sample-01-0087	Sample-01-008715943	Homo sapiens	Bone marrow	Cell line	GM12878	GRO-cap	ENCFF086APH	(1.324252e+08,1.32426e+08]	158	IRF1AS intron 2	E5 (FIG5)
132425493	132425834	341	Sample-01-0349	Sample-01-034915943	Homo sapiens	Bone marrow	Cell line	GM12878	GRO-Cap	GSM1480323	(1.324252e+08,1.32426e+08]	158	IRF1AS intron 2	E5 (FIG5)
132425493	132425834	341	Sample-01-0502	Sample-01-050218970	Homo sapiens	Lymph	Cell line	lymphoblastoid cell line	PRO-Cap	GSM3004689	(1.324252e+08,1.32426e+08]	158	IRF1AS intron 2	E5 (FIG5)
132425493	132425838	345	Sample-01-0491	Sample-01-049118474	Homo sapiens	Lymph	Cell line	lymphoblastoid cell line	PRO-Cap	GSM3004678	(1.324252e+08,1.32426e+08]	158	IRF1AS intron 2	E5 (FIG5)
132425493	132425839	346	Sample-01-0787	Sample-01-078729424	Homo sapiens	Bone marrow	Primary cell	B cell	PRO-Cap	GSM3004648	(1.324252e+08,1.32426e+08]	158	IRF1AS intron 2	E5 (FIG5)
132425493	132426212	719	Sample-01-0500	Sample-01-050019631	Homo sapiens	Lymph	Cell line	lymphoblastoid cell line	PRO-Cap	GSM3004687	(1.324252e+08,1.32426e+08]	158	IRF1AS intron 2	E5 (FIG5)
132425508	132426187	679	Sample-01-0793	Sample-01-079328539	Homo sapiens	Bone marrow	Primary cell	B cell	PRO-Cap	GSM3004654	(1.324252e+08,1.32426e+08]	158	IRF1AS intron 2	E5 (FIG5)
132425509	132426161	652	Sample-01-0469	Sample-01-046916333	Homo sapiens	Lymph	Cell line	lymphoblastoid cell line	PRO-Cap	GSM3004656	(1.324252e+08,1.32426e+08]	158	IRF1AS intron 2	E5 (FIG5)
132425512	132426161	649	Sample-01-0471	Sample-01-047115086	Homo sapiens	Lymph	Cell line	lymphoblastoid cell line	PRO-Cap	GSM3004658	(1.324252e+08,1.32426e+08]	158	IRF1AS intron 2	E5 (FIG5)
132425513	132425911	398	Sample-01-0785	Sample-01-078522532	Homo sapiens	Bone marrow	Primary cell	B cell	PRO-Cap	GSM3004646	(1.324252e+08,1.32426e+08]	158	IRF1AS intron 2	E5 (FIG5)
132425519	132425770	251	Sample-01-0524	Sample-01-052413514	Homo sapiens	Lymph	Cell line	lymphoblastoid cell line	PRO-Cap	GSM3004713	(1.324252e+08,1.32426e+08]	158	IRF1AS intron 2	E5 (FIG5)
132425519	132425775	256	Sample-01-0472	Sample-01-047210195	Homo sapiens	Lymph	Cell line	lymphoblastoid cell line	PRO-Cap	GSM3004659	(1.324252e+08,1.32426e+08]	158	IRF1AS intron 2	E5 (FIG5)
132425519	132425794	275	Sample-01-0506	Sample-01-050615520	Homo sapiens	Lymph	Cell line	lymphoblastoid cell line	PRO-Cap	GSM3004693	(1.324252e+08,1.32426e+08]	158	IRF1AS intron 2	E5 (FIG5)
132425519	132425838	319	Sample-01-0790	Sample-01-079021391	Homo sapiens	Bone marrow	Primary cell	B cell	PRO-Cap	GSM3004651	(1.324252e+08,1.32426e+08]	158	IRF1AS intron 2	E5 (FIG5)
132425519	132426192	673	Sample-01-0488	Sample-01-048816954	Homo sapiens	Lymph	Cell line	lymphoblastoid cell line	PRO-Cap	GSM3004675	(1.324252e+08,1.32426e+08]	158	IRF1AS intron 2	E5 (FIG5)
132425523	132425775	252	Sample-01-0473	Sample-01-047312149	Homo sapiens	Lymph	Cell line	lymphoblastoid cell line	PRO-Cap	GSM3004660	(1.324252e+08,1.32426e+08]	158	IRF1AS intron 2	E5 (FIG5)
132425525	132425757	232	Sample-01-0600	Sample-01-0600413	Homo sapiens	Bone marrow	Cell line	GM12878	NET-CAGE	GSM3318207	(1.324252e+08,1.32426e+08]	158	IRF1AS intron 2	E5 (FIG5)
132425527	132425769	242	Sample-01-0822	Sample-01-082220742	Homo sapiens	Bone marrow	Cell line	genome edited K562	mNET-seq	GSM4836446	(1.324252e+08,1.32426e+08]	158	IRF1AS intron 2	E5 (FIG5)
132425532	132425792	260	Sample-01-0288	Sample-01-028811571	Homo sapiens	Bone marrow	Cell line	K562	mNET-seq	GSM4836453	(1.324252e+08,1.32426e+08]	158	IRF1AS intron 2	E5 (FIG5)
132425536	132425757	221	Sample-01-0829	Sample-01-082915239	Homo sapiens	Bone marrow	Cell line	genome edited K562	mNET-seq	GSM4836456	(1.324252e+08,1.32426e+08]	158	IRF1AS intron 2	E5 (FIG5)
132425546	132425801	255	Sample-01-0518	Sample-01-051809127	Homo sapiens	Lymph	Cell line	lymphoblastoid cell line	PRO-Cap	GSM3004707	(1.324252e+08,1.32426e+08]	158	IRF1AS intron 2	E5 (FIG5)
132425567	132425768	201	Sample-01-0828	Sample-01-082813481	Homo sapiens	Bone marrow	Cell line	genome edited K562	mNET-seq	GSM4836455	(1.324252e+08,1.32426e+08]	158	IRF1AS intron 2	E5 (FIG5)
132425572	132426017	445	Sample-01-0351	Sample-01-035122936	Homo sapiens	Bone marrow	Cell line	GM12878	GRO-Seq	GSM1480326	(1.324252e+08,1.32426e+08]	158	IRF1AS intron 2	E5 (FIG5)
132425601	132425855	254	Sample-01-0735	Sample-01-0735093546	Homo sapiens	Bone marrow	Cell line	K562	PRO-Seq	GSM1480327	(1.324252e+08,1.32426e+08]	158	IRF1AS intron 2	E5 (FIG5)
132425613	132425911	298	Sample-01-0321	Sample-01-032112189	Homo sapiens	Eye	Cell line	RPE1-iCas9	Bru-Seq	GSM5014881	(1.324252e+08,1.32426e+08]	158	IRF1AS intron 2	E5 (FIG5)
132425622	132425817	195	Sample-01-0702	Sample-01-07021698	Homo sapiens	Pancreas	Cell line	UM59	Bru-Seq	GSM3861579	(1.324252e+08,1.32426e+08]	158	IRF1AS intron 2	E5 (FIG5)
132425627	132425758	131	Sample-01-0508	Sample-01-050808583	Homo sapiens	Lymph	Cell line	lymphoblastoid cell line	PRO-Cap	GSM3004695	(1.324252e+08,1.32426e+08]	158	IRF1AS intron 2	E5 (FIG5)
132425670	132426223	553	Sample-01-0250	Sample-01-025056755	Homo sapiens	Bone marrow	Cell line	K562	mNET-seq	GSM4471397	(1.324252e+08,1.32426e+08]	158	IRF1AS intron 2	E5 (FIG5)
132425680	132426206	526	Sample-01-0645	Sample-01-064537249	Homo sapiens	Bone marrow	Cell line	K562	mNET-seq	GSM3518119	(1.324252e+08,1.32426e+08]	158	IRF1AS intron 2	E5 (FIG5)
132425687	132425770	83	Sample-01-0285	Sample-01-028511280	Homo sapiens	Bone marrow	Cell line	K562	mNET-seq	GSM4836445	(1.324252e+08,1.32426e+08]	158	IRF1AS intron 2	E5 (FIG5)
132425695	132425794	99	Sample-01-0821	Sample-01-082134304	Homo sapiens	Bone marrow	Cell line	K562	mNET-seq	GSM4471400	(1.324252e+08,1.32426e+08]	158	IRF1AS intron 2	E5 (FIG5)
132425697	132425768	71	Sample-01-0824	Sample-01-082413749	Homo sapiens	Bone marrow	Cell line	genome edited K562	mNET-seq	GSM4836448	(1.324252e+08,1.32426e+08]	158	IRF1AS intron 2	E5 (FIG5)
132425697	132425792	95	Sample-01-0825	Sample-01-082512589	Homo sapiens	Bone marrow	Cell line	genome edited K562	mNET-seq	GSM4836450	(1.324252e+08,1.32426e+08]	158	IRF1AS intron 2	E5 (FIG5)
132425699	132425731	32	Sample-01-0167	Sample-01-016711032	Homo sapiens	Lung	Cell line	PC-9	Bru-seq	ENCFF552WOT	(1.324252e+08,1.32426e+08]	158	IRF1AS intron 2	E5 (FIG5)
132425700	132426260	560	Sample-01-0820	Sample-01-082038411	Homo sapiens	Bone marrow	Cell line	K562	mNET-seq	GSM4471399	(1.324252e+08,1.32426e+08]	158	IRF1AS intron 2	E5 (FIG5)
132425723	132426188	465	Sample-01-0819	Sample-01-081955206	Homo sapiens	Bone marrow	Cell line	K562	mNET-seq	GSM4471398	(1.324252e+08,1.32426e+08]	158	IRF1AS intron 2	E5 (FIG5)
132425750	132426207	457	Sample-01-0484	Sample-01-048419777	Homo sapiens	Lymph	Cell line	lymphoblastoid cell line	PRO-Cap	GSM3004671	(1.324252e+08,1.32426e+08]	158	IRF1AS intron 2	E5 (FIG5)
132425776	132425902	126	Sample-01-0234	Sample-01-023409023	Homo sapiens	Colorectum	Cell line	DLD-1	PRO-Seq	GSM4296330	(1.324252e+08,1.32426e+08]	158	IRF1AS intron 2	E5 (FIG5)
132425790	132425941	151	Sample-01-0098	Sample-01-009808098	Homo sapiens	Umbilical vein	Primary cell	Endothelial cell of umbilical vein	Bru-seq	ENCFF148LWO	(1.324252e+08,1.32426e+08]	158	IRF1AS intron 2	E5 (FIG5)
132425799	132426202	403	Sample-01-0287	Sample-01-02876454	Homo sapiens	Bone marrow	Cell line	K562	mNET-seq	GSM4836451	(1.324252e+08,1.32426e+08]	158	IRF1AS intron 2	E5 (FIG5)
132425800	132425899	99	Sample-01-0445	Sample-01-044538690	Homo sapiens	Lymph	Cell line	Raji	mNET-seq	GSM2728735	(1.324252e+08,1.32426e+08]	158	IRF1AS intron 2	E5 (FIG5)
132425807	132426205	398	Sample-01-0821	Sample-01-082134305	Homo sapiens	Bone marrow	Cell line	K562	mNET-seq	GSM4471400	(1.324252e+08,1.32426e+08]	158	IRF1AS intron 2	E5 (FIG5)
132425810	132425869	59	Sample-01-0825	Sample-01-082512590	Homo sapiens	Bone marrow	Cell line	genome edited K562	mNET-seq	GSM4836450	(1.324252e+08,1.32426e+08]	158	IRF1AS intron 2	E5 (FIG5)
132425813	132426192	379	Sample-01-0826	Sample-01-082612419	Homo sapiens	Bone marrow	Cell line	genome edited K562	mNET-seq	GSM4836452	(1.324252e+08,1.32426e+08]	158	IRF1AS intron 2	E5 (FIG5)
132425814	132426190	376	Sample-01-0288	Sample-01-028811572	Homo sapiens	Bone marrow	Cell line	K562	mNET-seq	GSM4836453	(1.324252e+08,1.32426e+08]	158	IRF1AS intron 2	E5 (FIG5)
132425814	132426199	385	Sample-01-0828	Sample-01-082813482	Homo sapiens	Bone marrow	Cell line	genome edited K562	mNET-seq	GSM4836455	(1.324252e+08,1.32426e+08]	158	IRF1AS intron 2	E5 (FIG5)
132425816	132426289	473	Sample-01-0822	Sample-01-082220743	Homo sapiens	Bone marrow	Cell line	genome edited K562	mNET-seq	GSM4836446	(1.324252e+08,1.32426e+08]	158	IRF1AS intron 2	E5 (FIG5)
132425817	132426203	386	Sample-01-0788	Sample-01-078820786	Homo sapiens	Bone marrow	Primary cell	B cell	PRO-Cap	GSM3004649	(1.324252e+08,1.32426e+08]	158	IRF1AS intron 2	E5 (FIG5)
132425818	132425895	77	Sample-01-0480	Sample-01-048019060	Homo sapiens	Lymph	Cell line	lymphoblastoid cell line	PRO-Cap	GSM3004667	(1.324252e+08,1.32426e+08]	158	IRF1AS intron 2	E5 (FIG5)
132425822	132425872	50	Sample-01-0135	Sample-01-013516771	Homo sapiens	Colon	Cell line	HCT116	Bru-seq	ENCFF407XNP	(1.324252e+08,1.32426e+08]	158	IRF1AS intron 2	E5 (FIG5)
132425823	132426174	351	Sample-01-0446	Sample-01-044627800	Homo sapiens	Lymph	Cell line	Raji	mNET-seq	GSM2728738	(1.324252e+08,1.32426e+08]	158	IRF1AS intron 2	E5 (FIG5)
132425823	132426185	362	Sample-01-0824	Sample-01-082413750	Homo sapiens	Bone marrow	Cell line	genome edited K562	mNET-seq	GSM4836448	(1.324252e+08,1.32426e+08]	158	IRF1AS intron 2	E5 (FIG5)
132425823	132426207	384	Sample-01-0827	Sample-01-082711248	Homo sapiens	Bone marrow	Cell line	genome edited K562	mNET-seq	GSM4836454	(1.324252e+08,1.32426e+08]	158	IRF1AS intron 2	E5 (FIG5)
132425827	132426197	370	Sample-01-0829	Sample-01-082915240	Homo sapiens	Bone marrow	Cell line	genome edited K562	mNET-seq	GSM4836456	(1.324252e+08,1.32426e+08]	158	IRF1AS intron 2	E5 (FIG5)
132425836	132425859	23	Sample-01-0286	Sample-01-028610068	Homo sapiens	Bone marrow	Cell line	K562	mNET-seq	GSM4836449	(1.324252e+08,1.32426e+08]	158	IRF1AS intron 2	E5 (FIG5)
132425839	132426174	335	Sample-01-0481	Sample-01-048118045	Homo sapiens	Lymph	Cell line	lymphoblastoid cell line	PRO-Cap	GSM3004668	(1.324252e+08,1.32426e+08]	158	IRF1AS intron 2	E5 (FIG5)
132425840	132426189	349	Sample-01-0504	Sample-01-050418210	Homo sapiens	Lymph	Cell line	lymphoblastoid cell line	PRO-Cap	GSM3004691	(1.324252e+08,1.32426e+08]	158	IRF1AS intron 2	E5 (FIG5)
132425840	132426198	358	Sample-01-0512	Sample-01-051220682	Homo sapiens	Lymph	Cell line	lymphoblastoid cell line	PRO-Cap	GSM3004700	(1.324252e+08,1.32426e+08]	158	IRF1AS intron 2	E5 (FIG5)
132425843	132426149	306	Sample-01-0523	Sample-01-05236772	Homo sapiens	Lymph	Cell line	lymphoblastoid cell line	PRO-Cap	GSM3004712	(1.324252e+08,1.32426e+08]	158	IRF1AS intron 2	E5 (FIG5)
132425843	132426161	318	Sample-01-0493	Sample-01-049314297	Homo sapiens	Lymph	Cell line	lymphoblastoid cell line	PRO-Cap	GSM3004680	(1.324252e+08,1.32426e+08]	158	IRF1AS intron 2	E5 (FIG5)
132425843	132426167	324	Sample-01-0479	Sample-01-047919251	Homo sapiens	Lymph	Cell line	lymphoblastoid cell line	PRO-Cap	GSM3004666	(1.324252e+08,1.32426e+08]	158	IRF1AS intron 2	E5 (FIG5)
132425843	132426200	357	Sample-01-0506	Sample-01-050615521	Homo sapiens	Lymph	Cell line	lymphoblastoid cell line	PRO-Cap	GSM3004693	(1.324252e+08,1.32426e+08]	158	IRF1AS intron 2	E5 (FIG5)
132425843	132426234	391	Sample-01-0490	Sample-01-049019260	Homo sapiens	Lymph	Cell line	lymphoblastoid cell line	PRO-Cap	GSM3004677	(1.324252e+08,1.32426e+08]	158	IRF1AS intron 2	E5 (FIG5)
132425847	132426162	315	Sample-01-0511	Sample-01-051114577	Homo sapiens	Lymph	Cell line	lymphoblastoid cell line	PRO-Cap	GSM3004699	(1.324252e+08,1.32426e+08]	158	IRF1AS intron 2	E5 (FIG5)
132425848	132425917	69	Sample-01-0792	Sample-01-079222956	Homo sapiens	Bone marrow	Primary cell	B cell	PRO-Cap	GSM3004653	(1.324252e+08,1.32426e+08]	158	IRF1AS intron 2	E5 (FIG5)
132425848	132426163	315	Sample-01-0482	Sample-01-048210781	Homo sapiens	Lymph	Cell line	lymphoblastoid cell line	PRO-Cap	GSM3004669	(1.324252e+08,1.32426e+08]	158	IRF1AS intron 2	E5 (FIG5)
132425848	132426183	335	Sample-01-0494	Sample-01-049419751	Homo sapiens	Lymph	Cell line	lymphoblastoid cell line	PRO-Cap	GSM3004681	(1.324252e+08,1.32426e+08]	158	IRF1AS intron 2	E5 (FIG5)
132425848	132426213	365	Sample-01-0477	Sample-01-047710503	Homo sapiens	Lymph	Cell line	lymphoblastoid cell line	PRO-Cap	GSM3004664	(1.324252e+08,1.32426e+08]	158	IRF1AS intron 2	E5 (FIG5)
132425848	132426213	365	Sample-01-0499	Sample-01-049918735	Homo sapiens	Lymph	Cell line	lymphoblastoid cell line	PRO-Cap	GSM3004686	(1.324252e+08,1.32426e+08]	158	IRF1AS intron 2	E5 (FIG5)
132425848	132426214	366	Sample-01-0502	Sample-01-050218971	Homo sapiens	Lymph	Cell line	lymphoblastoid cell line	PRO-Cap	GSM3004689	(1.324252e+08,1.32426e+08]	158	IRF1AS intron 2	E5 (FIG5)
132425854	132426167	313	Sample-01-0476	Sample-01-047612419	Homo sapiens	Lymph	Cell line	lymphoblastoid cell line	PRO-Cap	GSM3004663	(1.324252e+08,1.32426e+08]	158	IRF1AS intron 2	E5 (FIG5)
132425878	132426161	283	Sample-01-0515	Sample-01-051515565	Homo sapiens	Lymph	Cell line	lymphoblastoid cell line	PRO-Cap	GSM3004703	(1.324252e+08,1.32426e+08]	158	IRF1AS intron 2	E5 (FIG5)
132425878	132426169	291	Sample-01-0790	Sample-01-079021392	Homo sapiens	Bone marrow	Primary cell	B cell	PRO-Cap	GSM3004651	(1.324252e+08,1.32426e+08]	158	IRF1AS intron 2	E5 (FIG5)
132425923	132426022	99	Sample-01-0795	Sample-01-079519982	Homo sapiens	Lymph	Cell line	Lymphoblastoid cell line	PRO-Seq	GSM3004716	(1.324252e+08,1.32426e+08]	158	IRF1AS intron 2	E5 (FIG5)
132425925	132426213	288	Sample-01-0489	Sample-01-048922855	Homo sapiens	Lymph	Cell line	lymphoblastoid cell line	PRO-Cap	GSM3004676	(1.324252e+08,1.32426e+08]	158	IRF1AS intron 2	E5 (FIG5)
132425926	132426234	308	Sample-01-0503	Sample-01-050315293	Homo sapiens	Lymph	Cell line	lymphoblastoid cell line	PRO-Cap	GSM3004690	(1.324252e+08,1.32426e+08]	158	IRF1AS intron 2	E5 (FIG5)
132425935	132426167	232	Sample-01-0473	Sample-01-047312150	Homo sapiens	Lymph	Cell line	lymphoblastoid cell line	PRO-Cap	GSM3004660	(1.324252e+08,1.32426e+08]	158	IRF1AS intron 2	E5 (FIG5)
132425993	132426007	14	Sample-01-0195	Sample-01-01954710	Homo sapiens	Bone marrow	Cell line	GM12878	Bru-seq	ENCFF856UZA	(1.324252e+08,1.32426e+08]	158	IRF1AS intron 2	E5 (FIG5)
132426005	132426167	162	Sample-01-0521	Sample-01-052109617	Homo sapiens	Lymph	Cell line	lymphoblastoid cell line	PRO-Cap	GSM3004710	(1.32426e+08,1.324268e+08]	159	IRF1AS intron 2	E6 (FIG5)
132426029	132426161	132	Sample-01-0508	Sample-01-050808584	Homo sapiens	Lymph	Cell line	lymphoblastoid cell line	PRO-Cap	GSM3004695	(1.32426e+08,1.324268e+08]	159	IRF1AS intron 2	E6 (FIG5)
132426037	132426087	50	Sample-01-0407	Sample-01-04076718	Homo sapiens	AML	Cell line	OCI-AML3 NPM1c degron2	Bru-Seq	GSM5915168	(1.32426e+08,1.324268e+08]	159	IRF1AS intron 2	E6 (FIG5)
132426055	132426189	134	Sample-01-0491	Sample-01-049118475	Homo sapiens	Lymph	Cell line	lymphoblastoid cell line	PRO-Cap	GSM3004678	(1.32426e+08,1.324268e+08]	159	IRF1AS intron 2	E6 (FIG5)
132426063	132426277	214	Sample-01-0825	Sample-01-082512591	Homo sapiens	Bone marrow	Cell line	genome edited K562	mNET-seq	GSM4836450	(1.32426e+08,1.324268e+08]	159	IRF1AS intron 2	E6 (FIG5)
132426106	132426189	83	Sample-01-0519	Sample-01-051914253	Homo sapiens	Lymph	Cell line	lymphoblastoid cell line	PRO-Cap	GSM3004708	(1.32426e+08,1.324268e+08]	159	IRF1AS intron 2	E6 (FIG5)
132426108	132426194	86	Sample-01-0483	Sample-01-048314799	Homo sapiens	Lymph	Cell line	lymphoblastoid cell line	PRO-Cap	GSM3004670	(1.32426e+08,1.324268e+08]	159	IRF1AS intron 2	E6 (FIG5)
132426108	132426208	100	Sample-01-0474	Sample-01-047413215	Homo sapiens	Lymph	Cell line	lymphoblastoid cell line	PRO-Cap	GSM3004661	(1.32426e+08,1.324268e+08]	159	IRF1AS intron 2	E6 (FIG5)
132426126	132426247	121	Sample-01-0787	Sample-01-078729425	Homo sapiens	Bone marrow	Primary cell	B cell	PRO-Cap	GSM3004648	(1.32426e+08,1.324268e+08]	159	IRF1AS intron 2	E6 (FIG5)
132426140	132426308	168	Sample-01-0351	Sample-01-035122937	Homo sapiens	Bone marrow	Cell line	GM12878	GRO-Seq	GSM1480326	(1.32426e+08,1.324268e+08]	159	IRF1AS intron 2	E6 (FIG5)
132426141	132426173	32	Sample-01-0475	Sample-01-047511142	Homo sapiens	Lymph	Cell line	lymphoblastoid cell line	PRO-Cap	GSM3004662	(1.32426e+08,1.324268e+08]	159	IRF1AS intron 2	E6 (FIG5)
132426158	132426294	136	Sample-01-0725	Sample-01-07252364	Homo sapiens	Bone marrow	Cell line	GM12878	Bru-Seq	GSM4847903	(1.32426e+08,1.324268e+08]	159	IRF1AS intron 2	E6 (FIG5)
132426179	132426216	37	Sample-01-0521	Sample-01-052109618	Homo sapiens	Lymph	Cell line	lymphoblastoid cell line	PRO-Cap	GSM3004710	(1.32426e+08,1.324268e+08]	159	IRF1AS intron 2	E6 (FIG5)
132426197	132426507	310	Sample-01-0495	Sample-01-049518478	Homo sapiens	Lymph	Cell line	lymphoblastoid cell line	PRO-Cap	GSM3004682	(1.32426e+08,1.324268e+08]	159	IRF1AS intron 2	E6 (FIG5)
132426225	132426451	226	Sample-01-0526	Sample-01-05263296	Homo sapiens	Lymph	Cell line	lymphoblastoid cell line	PRO-Seq	GSM3004718	(1.32426e+08,1.324268e+08]	159	IRF1AS intron 2	E6 (FIG5)
132426234	132426432	198	Sample-01-0287	Sample-01-02876455	Homo sapiens	Bone marrow	Cell line	K562	mNET-seq	GSM4836451	(1.32426e+08,1.324268e+08]	159	IRF1AS intron 2	E6 (FIG5)
132426295	132426861	566	Sample-01-0819	Sample-01-081955207	Homo sapiens	Bone marrow	Cell line	K562	mNET-seq	GSM4471398	(1.32426e+08,1.324268e+08]	159	IRF1AS intron 2	E6 (FIG5)
132426296	132426382	86	Sample-01-0545	Sample-01-054542637	Homo sapiens	Bone marrow	Primary cell	CD4 T cell	BruChase-seq	GSM3113180	(1.32426e+08,1.324268e+08]	159	IRF1AS intron 2	E6 (FIG5)
132426300	132426445	145	Sample-01-0445	Sample-01-044538691	Homo sapiens	Lymph	Cell line	Raji	mNET-seq	GSM2728735	(1.32426e+08,1.324268e+08]	159	IRF1AS intron 2	E6 (FIG5)
132426300	132426632	332	Sample-01-0820	Sample-01-082038412	Homo sapiens	Bone marrow	Cell line	K562	mNET-seq	GSM4471399	(1.32426e+08,1.324268e+08]	159	IRF1AS intron 2	E6 (FIG5)
132426302	132426526	224	Sample-01-0250	Sample-01-025056756	Homo sapiens	Bone marrow	Cell line	K562	mNET-seq	GSM4471397	(1.32426e+08,1.324268e+08]	159	IRF1AS intron 2	E6 (FIG5)
132426302	132426526	224	Sample-01-0822	Sample-01-082220744	Homo sapiens	Bone marrow	Cell line	genome edited K562	mNET-seq	GSM4836446	(1.32426e+08,1.324268e+08]	159	IRF1AS intron 2	E6 (FIG5)
132426302	132426626	324	Sample-01-0286	Sample-01-028610069	Homo sapiens	Bone marrow	Cell line	K562	mNET-seq	GSM4836449	(1.32426e+08,1.324268e+08]	159	IRF1AS intron 2	E6 (FIG5)
132426302	132426632	330	Sample-01-0821	Sample-01-082134306	Homo sapiens	Bone marrow	Cell line	K562	mNET-seq	GSM4471400	(1.32426e+08,1.324268e+08]	159	IRF1AS intron 2	E6 (FIG5)
132426306	132426692	386	Sample-01-0645	Sample-01-064537250	Homo sapiens	Bone marrow	Cell line	K562	mNET-seq	GSM3518119	(1.32426e+08,1.324268e+08]	159	IRF1AS intron 2	E6 (FIG5)
132426309	132426624	315	Sample-01-0285	Sample-01-028511281	Homo sapiens	Bone marrow	Cell line	K562	mNET-seq	GSM4836445	(1.32426e+08,1.324268e+08]	159	IRF1AS intron 2	E6 (FIG5)
132426310	132426432	122	Sample-01-0829	Sample-01-082915241	Homo sapiens	Bone marrow	Cell line	genome edited K562	mNET-seq	GSM4836456	(1.32426e+08,1.324268e+08]	159	IRF1AS intron 2	E6 (FIG5)
132426312	132426697	385	Sample-01-0827	Sample-01-082711249	Homo sapiens	Bone marrow	Cell line	genome edited K562	mNET-seq	GSM4836454	(1.32426e+08,1.324268e+08]	159	IRF1AS intron 2	E6 (FIG5)
132426355	132426687	332	Sample-01-0824	Sample-01-082413751	Homo sapiens	Bone marrow	Cell line	genome edited K562	mNET-seq	GSM4836448	(1.32426e+08,1.324268e+08]	159	IRF1AS intron 2	E6 (FIG5)
132426365	132426526	161	Sample-01-0825	Sample-01-082512592	Homo sapiens	Bone marrow	Cell line	genome edited K562	mNET-seq	GSM4836450	(1.32426e+08,1.324268e+08]	159	IRF1AS intron 2	E6 (FIG5)
132426367	132426455	88	Sample-01-0823	Sample-01-082308627	Homo sapiens	Bone marrow	Cell line	genome edited K562	mNET-seq	GSM4836447	(1.32426e+08,1.324268e+08]	159	IRF1AS intron 2	E6 (FIG5)
132426382	132426864	482	Sample-01-0785	Sample-01-078522533	Homo sapiens	Bone marrow	Primary cell	B cell	PRO-Cap	GSM3004646	(1.32426e+08,1.324268e+08]	159	IRF1AS intron 2	E6 (FIG5)
132426384	132426573	189	Sample-01-0795	Sample-01-079519983	Homo sapiens	Lymph	Cell line	Lymphoblastoid cell line	PRO-Seq	GSM3004716	(1.32426e+08,1.324268e+08]	159	IRF1AS intron 2	E6 (FIG5)
132426385	132426573	188	Sample-01-0796	Sample-01-079621489	Homo sapiens	Lymph	Cell line	Lymphoblastoid cell line	PRO-Seq	GSM3004717	(1.32426e+08,1.324268e+08]	159	IRF1AS intron 2	E6 (FIG5)
132426437	132426512	75	Sample-01-0135	Sample-01-013516772	Homo sapiens	Colon	Cell line	HCT116	Bru-seq	ENCFF407XNP	(1.32426e+08,1.324268e+08]	159	IRF1AS intron 2	E6 (FIG5)
132426443	132426512	69	Sample-01-0500	Sample-01-050019632	Homo sapiens	Lymph	Cell line	lymphoblastoid cell line	PRO-Cap	GSM3004687	(1.32426e+08,1.324268e+08]	159	IRF1AS intron 2	E6 (FIG5)
132426450	132426473	23	Sample-01-0159	Sample-01-015922271	Homo sapiens	Bone marrow	Cell line	GM12878	BruUV-seq	ENCFF524FEM	(1.32426e+08,1.324268e+08]	159	IRF1AS intron 2	E6 (FIG5)
132426456	132426844	388	Sample-01-0480	Sample-01-048019061	Homo sapiens	Lymph	Cell line	lymphoblastoid cell line	PRO-Cap	GSM3004667	(1.32426e+08,1.324268e+08]	159	IRF1AS intron 2	E6 (FIG5)
132426457	132426769	312	Sample-01-0490	Sample-01-049019261	Homo sapiens	Lymph	Cell line	lymphoblastoid cell line	PRO-Cap	GSM3004677	(1.32426e+08,1.324268e+08]	159	IRF1AS intron 2	E6 (FIG5)
132426458	132426519	61	Sample-01-0514	Sample-01-051416282	Homo sapiens	Lymph	Cell line	lymphoblastoid cell line	PRO-Cap	GSM3004702	(1.32426e+08,1.324268e+08]	159	IRF1AS intron 2	E6 (FIG5)
132426460	132426526	66	Sample-01-0787	Sample-01-078729426	Homo sapiens	Bone marrow	Primary cell	B cell	PRO-Cap	GSM3004648	(1.32426e+08,1.324268e+08]	159	IRF1AS intron 2	E6 (FIG5)
132426461	132426841	380	Sample-01-0791	Sample-01-079122921	Homo sapiens	Bone marrow	Primary cell	B cell	PRO-Cap	GSM3004652	(1.32426e+08,1.324268e+08]	159	IRF1AS intron 2	E6 (FIG5)
132426462	132426664	202	Sample-01-0406	Sample-01-040609822	Homo sapiens	AML	Cell line	OCI-AML3 NPM1c degron2	Bru-Seq	GSM5915170	(1.32426e+08,1.324268e+08]	159	IRF1AS intron 2	E6 (FIG5)
132426471	132426810	339	Sample-01-0799	Sample-01-07994428	Homo sapiens	Lymph	Cell line	Lymphoblastoid cell line	PRO-Seq	GSM3004722	(1.32426e+08,1.324268e+08]	159	IRF1AS intron 2	E6 (FIG5)
[truncated: 2,015 more rows]
