# Supplementary material for: The miR-302 cluster-IRFs-IRF1AS axis regulates influenza A virus replication in a species-specific manner
Source: mBio. 2025 Jul 8;16(8):e01375-25. doi: 10.1128/mbio.01375-25 (PMC12345190; doi:10.1128/mbio.01375-25)
Supplement: Table S3 — Primers, siRNAs, ligonucleotides, antibodies, gene sequences, and cell line sequencing data. [file mbio.01375-25-s0004.xlsx]

## Sheet: primers for qPCR
Genes		lncRNAs		miRNAs
Primer name	Sequence (5'to3')	Primer name	Sequence (5'to3')	Primer name	Sequence (5'to3')
human-TNFSF10 qF	TACCAACGAGCTGAAGCAGATGC	lnc-TNFSF10-2 qF:	TCCCACATTTGGTAACAGCAAAA	miR-215-5p RT	GTCGTATCCAGTGCAGGGTCCGAGGTATTCGCACTGGATACGACGTCTGT
human-TNFSF10 qR	ACGAGCTGACGGAGTTGCCA	lnc-TNFSF10-2 qR:	TTAGGGTTCCATCTTCCTGGC	miR-215-5p qF	AACACGCATGACCTATGAATT
human-TMEM140 qF	TGAGCATCATAGTCCTCGTGA	LINC02068 qF:	TTCCCTGAATGGACACACACA	miR-7851-3p RT	GTCGTATCCAGTGCAGGGTCCGAGGTATTCGCACTGGATACGACTCCAAC
human-TMEM140 qR	AGAAGCCGATTCTCAGGTTGG	LINC02068 qR:	TGATTGATGAGGGAGCAACC	miR-7851-3p qF	AACACGCTACCTGGGAGACTG
human-DDX58 qF	CTGGACCCTACCTACATCCTG	AC009542.1 qF:	TAGGCAGTTGTGTCGTGTCC	miR-135b-3p RT	GTCGTATCCAGTGCAGGGTCCGAGGTATTCGCACTGGATACGACCCCATG
human-DDX58 qR	GGCATCCAAAAAGCCACGG	AC009542.1 qR:	ATCCCCCTGTGACCCATGTA	miR-135b-3p qF	AACACGCATGTAGGGCTAAAAG
human-RSAD2 qF	TGGGTGCTTACACCTGCTG	ENSG00000257452 qF:	TCCTGGATGAACTCTCCCCG	miR-4470 RT	GTCGTATCCAGTGCAGGGTCCGAGGTATTCGCACTGGATACGACTCTCGG
human-RSAD2 qR	GAAGTGATAGTTGACGCTGGTT	ENSG00000257452 qR:	TGGTTGTCTTCCTCAGTCCTC	miR-4470 qF	AACACGCTGGCAAACGTGGAA
human-SAMD9L qF	GAAACAGGAGCACTCAATCTCA	ENSG00000287207 qF:	TCTCTCGCCGGACATTCCTA	miR-615-3p RT	GTCGTATCCAGTGCAGGGTCCGAGGTATTCGCACTGGATACGACAAGAGG
human-SAMD9L qR	CAGCCTTACTGGTGATTTTCACA	ENSG00000287207 qR:	CAGTCTTTGCCATGGTCTGC	miR-615-3p qF	AACACGCTCCGAGCCTGGGTC
human-IFIT3 qF	TCAGAAGTCTAGTCACTTGGGG	ENSG00000225886 qF:	GAATCCGTTTCCTCTCCGCA	miR-942-3p RT	GTCGTATCCAGTGCAGGGTCCGAGGTATTCGCACTGGATACGACACTTCT
human-IFIT3 qR	ACACCTTCGCCCTTTCATTTC	ENSG00000225886 qR:	GAATCCGCACAGAATCCGCA	miR-942-3p qF	AACACGCCACATGGCCGAAAC
human-PARP9 qF	GGCCTCGGTGGATGGAATG	NRIR qF:	TATGAGAGCACCCACGCTTC	miR-302b-3p RT	GTCGTATCCAGTGCAGGGTCCGAGGTATTCGCACTGGATACGACCTACTA
human-PARP9 qR	GCAAACTAACCCGGATAGTCTCT	NRIR qR:	TTGGGAGAACCAGGTCCAGA	miR-302b-3p qF	AACACGCTAAGTGCTTCCATG
human-SP110 qF	CCTATGCCATACACAAGCCATT	lnc-SAMD9L-1 qF:	GCAAAGGCAGAGGGTGAAAAC	miR-4797-3p RT	GTCGTATCCAGTGCAGGGTCCGAGGTATTCGCACTGGATACGACACAGAG
human-SP110 qR	CCTCTCCAGTTGGGTGAGAAT	lnc-SAMD9L-1 qR:	GTGCTACCCGTTAGGCCAG	miR-4797-3p qF	AACACGCTCTCAGTAAGTGGC
human-MLKL qF	AGGAGGCTAATGGGGAGATAGA	AC009950.1 qF:	TACATGATGGCACTGTTGGCT	miR-548ap-5p RT	GTCGTATCCAGTGCAGGGTCCGAGGTATTCGCACTGGATACGACAAAGAC
human-MLKL qR	TGGCTTGCTGTTAGAAACCTG	AC009950.1 qR:	GCCTTGTGTCCAACCTCTCA	miR-548ap-5p qF	AACACGCAAAAGTAATTGCGG
human-IFITM1 qF	CCAAGGTCCACCGTGATTAAC	USP30-AS1 qF	GAACGTAGACCGCAGGACAG	miR-6827-5p RT	GTCGTATCCAGTGCAGGGTCCGAGGTATTCGCACTGGATACGACGCACAG
human-IFITM1 qR	ACCAGTTCAAGAAGAGGGTGTT	USP30-AS1 qR	TATAGCAGAGGCCTGACCCG	miR-6827-5p qF	AACACGCTGGGAGCCATGAGG
human-IFI6 qF	GGTCTGCGATCCTGAATGGG	LGALS17A qF	AGACATCGCCTTCCATTTCCG	miR-302a-3p RT:	GTCGTATCCAGTGCAGGGTCCGAGGTATTCGCACTGGATACGACTCACCA
human-IFI6 qR	TCACTATCGAGATACTTGTGGGT	LGALS17A qR	TCACCTCATACTGCCAAGCC	miR-302c-3p RT:	GTCGTATCCAGTGCAGGGTCCGAGGTATTCGCACTGGATACGACCCACTG
human-CMPK2 qF	GTACCTCCTTTATTCCTGAAGCC	NAPSB qF	CGTAGGACCCACTGAGGAGA	miR-302d-3p RT:	GTCGTATCCAGTGCAGGGTCCGAGGTATTCGCACTGGATACGACACACTC
human-CMPK2 qR	ATGGCAACAACCTGGAACTTT	NAPSB qR	GCCGAGGATCCACACAGGTA	miR-302e RT:	GTCGTATCCAGTGCAGGGTCCGAGGTATTCGCACTGGATACGACAAGCAT
human-ZNFX1 qF	AAATCAGGCCAATAACCCACC	OR52K3P qF	GGGTGCTAGACTCCACGTTT	miR-302f RT:	GTCGTATCCAGTGCAGGGTCCGAGGTATTCGCACTGGATACGACAAACAT
human-ZNFX1 qR	GGCCCTAAATCTCTCTTCCCT	OR52K3P qR	CAGCACAGTCACCAGGTTCA	miR-302f qF:	AACACGCTAATTGCTTCCATG
human-IFI16 qF	AGACTGAAGACTGAACCTGAAGA	HCP5 qF	TCTGTGTCTTGCTGGTCTGC	miR qR	GTCGTATCCAGTGCAGGGT
human-IFI16 qR	GAACCCATTGCGGCAAACATA	HCP5 qR	GGGCTGTAGCGATCTTTGGA
human-OAS1 qF:	TGTCCAAGGTGGTAAAGGGTG	LINC01914 qF	ATGTGCCCCCGATTAGTGTC
human-OAS1 qR:	CCGGCGATTTAACTGATCCTG	LINC01914 qR	TTCATCTTCTGATGGGCCTGC
human-IFNB qF	AGGACAGGATGAACTTTGAC	IFNL3P1 qF	CCTTCACACCCTCCACAACA
human-IFNB qR	TGATAGACATTAGCCAGGAG	IFNL3P1 qR	TTCAAGACAGTGGAGGCACG
human-IL6 qF	AGAGGCACTGGCAGAAAACAAC	HLA-J qF	GCCTCTCACAGGACGTTTTC
human-IL6 qR	AGGCAAGTCTCCTCATTGAATCC	HLA-J qR	CTCAGTCCCACACAAGGCAG
human-GAPDH qF	GCCAAGGCTGTGGGCAAGG	AL645608.7 qF	CTTCGCAGTCTGGGTTCCTT
human-GAPDH qR	GGAGGAGTGGGTGTCGCTG	AL645608.7 qR	TGTGTTTCCTGAGACCTCGC
human-U6 qF	GCTTCGGCAGCACATATACTAA	AC023509.2 qF	CTGGCCATCTGAGTGAGGAC
human-U6 qR	CGAATTTGCGTGTCATCCTT	AC023509.2 qR	CCCCATTCTGTTTTCTAACCA
human-IRF2 qF	CATGCGGCTAGACATGGGTG	MIR22HG qF	AGCCCCTTGGTGGGATTCTA
human-IRF2 qR	GCTTTCCTGTATGGATTGCCC	MIR22HG qR	ACAACCCACCTCCCCTACTT
human-IRF1 qF:	ATGCCCATCACTCGGATGC	ZNF542P qF	AAAGTCCTTCAGCGCCCATT
human-IRF1 qR:	CCCTGCTTTGTATCGGCCTG	ZNF542P qR	AGGACTTCCCGCATTGACTG
human-IRF9 qF:	GCCCTACAAGGTGTATCAGTTG	IRF1-AS1 qF	GATGCTAGAGTGACCTGGGC
human-IRF9 qR:	TGCTGTCGCTTTGATGGTACT	IRF1-AS1 qR	AGAGACTGGGGTGCAAACAC
human-IRF8 qF:	AGTAGCATGTATCCAGGACTGAT	LINC00472 qF	TCAGGTACTCCACTGGGCAT
human-IRF8 qR:	CACAGCGTAACCTCGTCTTC	LINC00472 qR	AGGACTGCAGAGGTGGTTT
human-IRF4 qF:	GCTGATCGACCAGATCGACAG	LINC00494 qF	TCTTGGGGTGGCTCCAGATA
human-IRF4 qR:	CGGTTGTAGTCCTGCTTGC	LINC00494 qR	TTGGCAAGCTCCACTGTAGG
human-IRF5 qF:	GGGCTTCAATGGGTCAACG	LINC01220 qF	TCCAGCATTCCTGCTTCAACT
human-IRF5 qR:	GCCTTCGGTGTATTTCCCTG	LINC01220 qR	ATATTCAGCCCCAGAACCGC
human-IRF3 qF	AGAGGCTCGTGATGGTCAAG	LINC01351 qF	GGCTGGCAAATGCTGCTAAG
human-IRF3 qR	AGGTCCACAGTATTCTCCAGG	LINC01351 qR	TCCGGGTGGGTCCTCAATAA
human-IRF6 qF	CCCCAGGCACCTATACAGC	LINC02065 qF	TCCGGAGATGCTACCTCCAA
human-IRF6 qR	TCCTTCCCACGGTACTGAAAC	LINC02065 qR	GCAGGGGCCACATCTTTACT
human-IRF7 qF	GCTGGACGTGACCATCATGTA	LOC101928728 qF	ACAAACCGGCTGAAAATGGC
human-IRF7 qR	GGGCCGTATAGGAACGTGC	LOC101928728 qR	AGGGGAAGCAAATTGCGAGA
chicken-IFN-β qF:	CCTCAACCAGATCCAGCATT	PSMB8-AS1 qF	GGAAAGACATCGGACCGTCA
chicken-IFN-β qR:	GGATGAGGCTGTGAGAGGAG	PSMB8-AS1 qR	TGGGAAACGTTGGTGTCCTT
chicken-IL-6 qF:	GACGAGGAGAAATGCCTGAC	TTTY10 qF	GAGTGCTCTGGCTGTAGAGG
chicken-IL-6 qR:	GACTTCAGATTGGCGAGGAG	TTTY10 qR	AGTGCATCCAAAGTGAGGGT
chicken-Mx1 qF:	GTTTCGGACATGGGGAGTAA	MIR181A1HG qF:	CTCCGGCATGAAAACAGGGA
chicken-Mx1 qR:	GCATACGATTTCTTCAACTTTGG	MIR181A1HG qR:	CCACCAACCAAGCTACTCACT
chicken-GAPDH qF:	CGATCTGAACTACATGGTTTAC	LINC00467 qF:	AGGCCGGACATTTCTAGTCG
chicken-GAPDH qR:	TCTGCCCATTTGATGTTGC	LINC00467 qR:	TTGACAACCTCAACCGGACC
chicken-IRF1 qF:	ATGACCACAGCAGCTACACC	SGMS1-AS1 qF:	CATAGGACCCTTGCTCGCTT
chicken-IRF1 qR:	TCGCAGGACGAGAGGTCTAA	SGMS1-AS1 qR:	ATTGGAGAGAGTTGCTTGGTG
chicken-IRF2 qF:	TGATGGCAGCAGTGAGGAGC	LINC00858 qF:	CCCAGCTCCTTACACACGTT
chicken-IRF2 qR:	TTCCGCATTCCCAGATTGCT	LINC00858 qR:	TTCAGAGGCCTGCATCACTG
chicken-IRF4 qF:	CTCCTGGCATCCCGATTGAG	USP2-AS1 qF:	GGAACTCACAACACACGGGA
chicken-IRF4 qR:	GTGGAGCCGACAATCTGACA	USP2-AS1 qR:	TTGCACAAGATGACAGGGCT
chicken-IRF5 qF:	CCTCAACAAGAGCCGTGAGT	PSMA3-AS1 qF:	CCCCATACTGTACCAGGCAA
chicken-IRF5 qR:	ACGTCCTCTTCCTCCTCCTC	PSMA3-AS1 qR:	TCAGGAAACTTCGATTCTGGTC
chicken-IRF6 qF:	AGCTGATTGCCCACCAGAAA	ARHGAP11B qF:	AGAAGGGCGTGTACCAGACT
chicken-IRF6 qR:	CTGCTTCAAGTGAGCCACAA	ARHGAP11B qR:	ACCGATGGTGGTTGTTTCATT
chicken-IRF7 qF:	GCCTGAAGAAGTGCAAGGTC	USP3-AS1 qF:	GGCCCACGAGTTGAGAAGAA
chicken-IRF7 qR:	CTCTGTGCAAAACACCCTGA	USP3-AS1 qR:	TTCCGGGTGAGTACAACAGC
chicken-IRF8 qF:	TACAGGATCGTGCCAGAGGA	SNHG16 qF:	GAAGCGAGCTGAGAGGCTTT
chicken-IRF8 qR:	TCTGGGAGTAGCCCGAATGA	SNHG16 qR:	TGGTCAATTTAGGGCACGGT
chicken-IRF9 qF:	ACCTACAAGCTGCTGGACAC	HAGLR qF:	GCTGCATGACACGTACTCCA
chicken-IRF9 qR:	TCGTGCAAATACCGGCTCC	HAGLR qR:	GGGAAGAGCCAAGTCAGACG
mouse-IRF1 qF:	GGCCGATACAAAGCAGGAGAA	OSER1-AS1 qF:	TTCCTCCTTTGGGCCTCTCA
mouse-IRF1 qR:	GGAGTTCATGGCACAACGGA	OSER1-AS1 qR:	TGAAGGCAGCACGCTTTAGA
mouse-IRF2 qF:	ACTGGGCGATCCATACAGGAA	ZFAS1 qF:	ATTGTCCTGCCCGTTAGAGC
mouse-IRF2 qR:	GTAGACTCTGAAGGCGTTGTTT	ZFAS1 qR:	ACTTCCAACACCCGCATTCA
mouse-IRF3 qF:	GCGGGACTTCGTACATCTGG	SH3BP5-AS1 qF:	ATCAGGCTCAGGTTTGCTCC
mouse-IRF3 qR:	TTCGGTAGGTTTTCCTGGGAG	SH3BP5-AS1 qR:	AGGCTAGCAGGGTAGTCTTCA
mouse-IRF4 qF:	AAAGGCAAGTTCCGAGAAGGG	NOP14-AS1 qF:	CTGGCTTCCTTGCTTTGCTC
mouse-IRF4 qR:	CTCGACCAATTCCTCAAAGTCA	NOP14-AS1 qR:	AGATGGTCCAGCGTTGTCTC
mouse-IRF5 qF:	GCCACCTCAGCCGTACAAG	PART1 qF:	CTTCTCGTACGCTGGGCTAT
mouse-IRF5 qR:	CTCCCAGAACGTAATCATCAGTG	PART1 qR:	TCCAGGTGTAGCTGCGTTTT
mouse-IRF6 qF:	CTCCACCCTCGAAGAGTCC	SCAMP1-AS1 qF	TTGGTGGGTACCGGAGGATT
mouse-IRF6 qR:	AGCTGGGTCAGGATCGTCTAC	SCAMP1-AS1 qR:	TTGCATAGAGCAAGCTCCCC
mouse-IRF7 qF:	GCGTACCCTGGAAGCATTTCG	MSC-AS1 qF:	CTAAAAACCCAGGCCGGGAA
mouse-IRF7 qR:	GCACAGCGGAAGTTGGTCT	MSC-AS1 qR:	TCCAACGACATTGGGCTCTC
mouse-IRF8 qF:	AGACCATGTTCCGTATCCCCT	RFX3-AS1 qF:	TCACTGTTGAAGGCGGTGAA
mouse-IRF8 qR:	CACAGCGTAACCTCGTCTTCC	RFX3-AS1 qR:	TGCATCCTGGGTCCCTAAGT
mouse-IRF9 qF:	TGTCTGGAAGACTCGCCTAC	CDKN2B-AS1 qF	CATCTGATCTCCGTCCTGGC
mouse-IRF9 qR:	GCAACATCCATACGACCTCTCT	CDKN2B-AS1 qR:	GGACCCCTGGTGTAGTGAAG
mouse-IFN-β qF:	CCCTATGGAGATGACGGAGA	TTTY15 qF:	GACGTTTACCTGAGCGCTTG
mouse-IFN-β qR:	CCCAGTGCTGGAGAAATTGT	TTTY15 qR:	ACACGGACTCCAGGTGATGA
mouse-IL-6 qF:	AGCCCACCAAGAACGATAGTC	ChIP IRF1AS P1 qF:	TTTCGCTTTCGCTTTCCTGC
mouse-IL-6 qR:	GTGAAGTAGGGAAGGCCGTG	ChIP IRF1AS P1 qR:	CAGCTGCGCCAGTCCT
mouse-ISG15 qF:	GGTGTCCGTGACTAACTCCA	ChIP IRF1 P1 qF	CCACCGAGCAATCCAAACAC
mouse-ISG15 qR:	CGCTGGGACACCTTCTTCTT	ChIP IRF1 P1 qR	TTCGCCGCTAGCTCTACAAC
mouse-Mx1 qF:	TCTGAGGAGAGCCAGACGAT
mouse-Mx1 qR:	CTCAGGGTGTCGATGAGGTC
mouse-IFIT1 qF:	GCCTATCGCCAAGATTTAGATGA
mouse-IFIT1 qR:	TTCTGGATTTAACCGGACAGC
mouse-GAPDH qF:	AATGTGTCCGTCGTGGATCT
mouse-GAPDH qR:	GGTCCTCAGTGTAGCCCAAG
mouse-TNFSF10 qF:	ATGGTGATTTGCATAGTGCTCC
mouse-TNFSF10 qR:	GCAAGCAGGGTCTGTTCAAGA
mouse- TMEM140 qF:	GCCCTGTGCCTGATGTTCTAC
mouse- TMEM140 qR:	GCCCATGTCCTCCTTCCAC
mouse- DDX58qF:	GAAGAGCCAGAGTGTCAGAATC
mouse- DDX58 qR:	AGCTCCAGTTGGTAATTTCTTGG
mouse- RSAD2qF:	AGCATTAGGGTGGCTAGATCC
mouse- RSAD2 qR:	CTGAGTGCTGTTCCCATCTTC
mouse- OAS1qF:	GGGCCTCTAAAGGGGTCAAG
mouse- OAS1 qR:	TCAAACTTCACTCCACAACGTC
mouse- IFIT3qF:	GTCATGTGCCGTTACAGGGA
mouse- IFIT3 qR:	ACATCGGGGCTCTCCTTACT
mouse- PARP9qF:	AGGACGCCAAAGGGATCTG
mouse- PARP9 qR:	CCGGCTCCATAAACTGGGT
mouse- SP110qF:	ATGAAGGTGAACATCGCCTATG
mouse- SP110 qR:	GGACAGAGGGACCAGATTTTG
mouse- MLKL qF:	TCGATTCTCCCAACATCTTGC
mouse- MLKL qR:	GGTGTAGCCTGTATAAGCCTCTG
mouse- IFITM1 qF:	GACAGCCACCACAATCAACAT
mouse- IFITM1 qR:	CCCAGGCAGCAGAAGTTCAT
mouse- CMPK2qF:	CCGGCACAGGAACCTCATC
mouse- CMPK2qR:	TGGAACACCGCAGAGTTAAGC
mouse- ZNFX1qF:	GGTGCCCAAATGTCTGCTTC
mouse- ZNFX1qR:	CATTGAACAAGGGACCATCTGT
mouse- IFI16qF:	GAGCAAGGCGGCTAAGGAA
mouse- IFI16qR:	GCTGTGGAGTATTGGTGACTG
mouse- SAMD9L qF:	TGAGTGCATTGGAAATCCTCTG
mouse- SAMD9L qR:	GCCTCCTCGATAAAAGTGTTCTT
human-STAT2 qF:	CCAGCTTTACTCGCACAGC
human-STAT2 qR:	AGCCTTGGAATCATCACTCCC
human-STAT1 qF:	CAGCTTGACTCAAAATTCCTGGA
human-STAT1 qR:	TGAAGATTACGCTTGCTTTTCCT
human-STAT3 qF:	CAGCAGCTTGACACACGGTA
human-STAT3 qR:	AAACACCAAAGTGGCATGTGA
pig-IFNB1 qF	AGTGCATCCTCCAAATCGCT
pig-IFNB1 qR	CGGTTTCATTCCAGCCAGTG
pig-IL6 qF	AAGCTGCAGTCACAGAACGA
pig-IL6 qR	TGGACGGCATCAATCTCAGG
pig-GAPDH qF	CGGAGTGAACGGATTTGGC
pig-GAPDH qR	CACCCCATTTGATGTTGGCG

## Sheet: primers for sgRNA
sgRNA name	Sequence (5'to3')	Verified effectiveness (this study)	Corresponding knockout cell lines
A549g1 sgRNA F:	CACCGGCAGCTGCCGTTTCAGGCGA	Effective	A549-g1 (FIG 5A,5B and 5C), A549-gIRF1AS (FIG 6)
A549g1 sgRNA R:	AAACTCGCCTGAAACGGCAGCTGCC	Effective	A549-g1 (FIG 5A,5B and 5C), A549-gIRF1AS (FIG 6)
A549g2 sgRNA F:	CACCGCATCCTCAGGACTTGCGGCG	Effective	A549-g2 (FIG 5A,5B and 5C)
A549g2 sgRNA R:	AAACCGCCGCAAGTCCTGAGGATGC	Effective	A549-g2 (FIG 5A,5B and 5C)
A549g2 sgRNA F:	CACCGAAGCGAAAGCGAAACCCTCC	Effective	A549-gIRF1AS (FIG 6)
A549g2 sgRNA R:	AAACGGAGGGTTTCGCTTTCGCTTC	Effective	A549-gIRF1AS (FIG 6)
E3 sgRNA F1	CACCGAGGCCTCTCTTGAAAGAATG	Uneffective
E3 sgRNA R1	AAACCATTCTTTCAAGAGAGGCCTC	Uneffective
E3 sgRNA F2	CACCGTTCTGAGTGTATTTGGCCAG	Uneffective
E3 sgRNA R2	AAACCTGGCCAAATACACTCAGAAC	Uneffective
E3 sgRNA F3	CACCGCTGCTTCCCCATTGGCCCAC	Effective	E3 A549g1 (FIG 5I and 5J)
E3 sgRNA R3	AAACGTGGGCCAATGGGGAAGCAGC	Effective	E3 A549g1 (FIG 5I and 5J)
E3 sgRNA F4	CACCGCACTCACAAAGCTCTAGCGT	Effective	E3 A549g1 (FIG 5I and 5J)
E3 sgRNA R4	AAACACGCTAGAGCTTTGTGAGTGC	Effective	E3 A549g1 (FIG 5I and 5J)
E3 sgRNA F5	CACCGTTAAACTGAAAACGGTTAAC	Uneffective
E3 sgRNA R5	AAACGTTAACCGTTTTCAGTTTAAC	Uneffective
E4 sgRNA F1	CACCGTATAAAAAGTGACGTAGGGC	Uneffective
E4 sgRNA R1	AAACGCCCTACGTCACTTTTTATAC	Uneffective
E4 sgRNA F2	CACCGTGGTATCTGAGGAGCTGTCC	Effective	E4 A549g2 (FIG 5I and 5J)
E4 sgRNA R2	AAACGGACAGCTCCTCAGATACCAC	Effective	E4 A549g2 (FIG 5I and 5J)
E4 sgRNA F3	CACCGACTCAGAGTCATCCAAGGTC	Effective	E4 A549g2 (FIG 5I and 5J)
E4 sgRNA R3	AAACGACCTTGGATGACTCTGAGTC	Effective	E4 A549g2 (FIG 5I and 5J)
E4 sgRNA F4	CACCGCCTATAAACAGTTCAGCCCA	Uneffective
E4 sgRNA R4	AAACTGGGCTGAACTGTTTATAGGC	Uneffective
E4 sgRNA F5	CACCGGCAGCTCTTGGAACTTATCT	Uneffective
E4 sgRNA R5	AAACAGATAAGTTCCAAGAGCTGCC	Uneffective
E5 sgRNA F1	CACCGCTCTTTCCAAATGGCCCGCT	Uneffective
E5 sgRNA R1	AAACAGCGGGCCATTTGGAAAGAGC	Uneffective
E5 sgRNA F2	CACCGGATACCCTCTGCAGCTGCCC	Effective	E5 A549g3 (FIG 5I and 5J)
E5 sgRNA R2	AAACGGGCAGCTGCAGAGGGTATCC	Effective	E5 A549g3 (FIG 5I and 5J)
E5 sgRNA F3	CACCGCTGGGAGAAATCTACCTGTG	Effective	E5 A549g3 (FIG 5I and 5J)
E5 sgRNA R3	AAACCACAGGTAGATTTCTCCCAGC	Effective	E5 A549g3 (FIG 5I and 5J)
E5 sgRNA F4	CACCGAACACAGGTATGACTGTGTG	Uneffective
E5 sgRNA R4	AAACCACACAGTCATACCTGTGTTC	Uneffective
E5 sgRNA F5	CACCGTGTGTGCACGTGGTAGCCCG	Effective	E5 A549g4 (FIG 5I and 5J)
E5 sgRNA R5	AAACCGGGCTACCACGTGCACACAC	Effective	E5 A549g4 (FIG 5I and 5J)
E5 sgRNA F6	CACCGACTCACACACTCAGTTATCC	Uneffective
E5 sgRNA R6	AAACGGATAACTGAGTGTGTGAGTC	Uneffective
E7 sgRNA F1	CACCGCAGTAAATGCTGTGGCATGA	Uneffective
E7 sgRNA R1	AAACTCATGCCACAGCATTTACTGC	Uneffective
E7 sgRNA F2	CACCGAGAAGATACTGGTCACTTAA	Effective	E7 A549g5 (FIG 5I and 5J)
E7 sgRNA R2	AAACTTAAGTGACCAGTATCTTCTC	Effective	E7 A549g5 (FIG 5I and 5J)
E7 sgRNA F3	CACCGCAGCTCCACACTCCTAGGGC	Effective	E7 A549g5 (FIG 5I and 5J)
E7 sgRNA R3	AAACGCCCTAGGAGTGTGGAGCTGC	Effective	E7 A549g5 (FIG 5I and 5J)
E7 sgRNA F4	CACCGGGGAGCCAGCCCTAGGAGTG	Effective	E7 A549g6 (FIG 5I and 5J)
E7 sgRNA R4	AAACCACTCCTAGGGCTGGCTCCCC	Effective	E7 A549g6 (FIG 5I and 5J)
E7 sgRNA F5	CACCGACAGCCTTTGCTGCCAAAGC	Effective	E7 A549g6 (FIG 5I and 5J)
E7 sgRNA R5	AAACGCTTTGGCAGCAAAGGCTGTC	Effective	E7 A549g6 (FIG 5I and 5J)
E8 sgRNA F1	CACCGTCGAAGCACACATATCTCTA	Uneffective
E8 sgRNA R1	AAACTAGAGATATGTGTGCTTCGAC	Uneffective
E8 sgRNA F2	CACCGGAAGGGGTAGTGTCACTGGC	Effective	E8 A549g7 (FIG 5I and 5J)
E8 sgRNA R2	AAACGCCAGTGACACTACCCCTTCC	Effective	E8 A549g7 (FIG 5I and 5J)
E8 sgRNA F3	CACCGGCTGAGGGTCTACAGGCCAG	Effective	E8 A549g7 (FIG 5I and 5J)
E8 sgRNA R3	AAACCTGGCCTGTAGACCCTCAGCC	Effective	E8 A549g7 (FIG 5I and 5J)
E8 sgRNA F4	CACCGAAGCATGAATAAGACAGGCG	Effective	E8 A549g8 (FIG 5I and 5J)
E8 sgRNA R4	AAACCGCCTGTCTTATTCATGCTTC	Effective	E8 A549g8 (FIG 5I and 5J)
E8 sgRNA F5	CACCGTGCACATCTGCTTTGCAGCG	Uneffective
E8 sgRNA R5	AAACCGCTGCAAAGCAGATGTGCAC	Uneffective
E9 sgRNA F1	CACCGAGCTCCAGGCTGCACCGAAG	Effective	E9 A549g9 (FIG 5I and 5J), A549-gIRF1AS (FIG 6)
E9 sgRNA R1	AAACCTTCGGTGCAGCCTGGAGCTC	Effective	E9 A549g9 (FIG 5I and 5J), A549-gIRF1AS (FIG 6)
E9 sgRNA F2	CACCGCAATGGCTCACTACTGCAAG	Uneffective
E9 sgRNA R2	AAACCTTGCAGTAGTGAGCCATTGC	Uneffective
E9 sgRNA F3	CACCGGACATCCAGCGGAGGGAGGC	Effective	E9 A549g9 (FIG 5I and 5J), A549-gIRF1AS (FIG 6)
E9 sgRNA R3	AAACGCCTCCCTCCGCTGGATGTCC	Effective	E9 A549g9 (FIG 5I and 5J), A549-gIRF1AS (FIG 6)
E9 sgRNA F4:	CACCGCAACAAGCTTTGCTGCCCAT	Effective	E9 A549g10 (FIG 5I and 5J)
E9 sgRNA R4	AAACATGGGCAGCAAAGCTTGTTGC	Effective	E9 A549g10 (FIG 5I and 5J)
E9 sgRNA F5	CACCGCGGCAGCAGTGACAGCCAAT	Uneffective
E9 sgRNA R5	AAACATTGGCTGTCACTGCTGCCGC	Uneffective
E9 sgRNA F6	CACCGTGACAGAGGCAGCTGGACCT	Effective	E9 A549g10 (FIG 5I and 5J)
E9 sgRNA R6	AAACAGGTCCAGCTGCCTCTGTCAC	Effective	E9 A549g10 (FIG 5I and 5J)
scrambled sgRNA F	CACCGCCTGGGTTAGAGCTACCGCA		A549-gNC (FIG 5 and FIG 6)
scrambled sgRNA R	AAACTGCGGTAGCTCTAACCCAGGC		A549-gNC (FIG 5 and FIG 6)

## Sheet: siRNA or oligonucleotides
siRNA or mimics name	Sense (5'to3')	Antisense (5'to3')
IFNL3P1 siRNA	GGCAGGUGCACGAAUUAGUTT	ACUAAUUCGUGCACCUGCCTT
IRF1-AS1 siRNA	UGAGGAUGGCCAGCAGAGATT	UCUCUGCUGGCCAUCCUCATT
PSMB8-AS1 siRNA	GGCUUUCAUUCUGGAGCAUTT	AUGCUCCAGAAUGAAAGCCTT
ZFAS1 siRNA	CAGCGGGUACAGAAUGGAUTT	AUCCAUUCUGUACCCGCUGTT
lnc-SAMD9L-1 siRNA	GCCAUCAGAAGAGGAAUGATT	UCAUUCCUCUUCUGAUGGCTT
LGALS17A siRNA-1	CAGAGGGAGACAACAAUGUTT	ACAUUGUUGUCUCCCUCUGTT
LGALS17A siRNA-2	GAGGUGACAUGCCACAAUATT	UAUUGUGGCAUGUCACCUCTT
NAPSB siRNA-1	ACCACCGCUUCAAUCCCAATT	UUGGGAUUGAAGCGGUGGUTT
NAPSB siRNA-2	UGUGAAGGUGGGCUCACGGTT	CCGUGAGCCCACCUUCACATT
IFNAR1 siRNA	GCCAAGAUUCAGGAAAUUATT	UAAUUUCCUGAAUCUUGGCTT
STAT2 siRNA	GGCUCAUUGUGGUCUCUAATT	UUAGAGACCACAAUGAGCCTT
IRF2 siRNA	ACAUCAUAGUUGUAGGACAtt	UGUCCUACAACUAUGAUGUtt
GSK3B siRNA	GCUCCAGAUCAUGAGAAAGCUTT	AGCUUUCUCAUGAUCUGGAGCTT
DOCK4 siRNA	GGAGAAAAUUGCACGAUUATT	UAAUCGUGCAAUUUUCUCCTT
CTNNB1 siRNA	CAGUUGUGGUUAAGCUCUUTT	AAGAGCUUAACCACAACUGTT
hsa-miR-302a-3p mimics	UAAGUGCUUCCAUGUUUUGGUGA	ACCAAAACAUGGAAGCACUUAUU
hsa-miR-302c-3p mimics	UAAGUGCUUCCAUGUUUCAGUGG	ACUGAAACAUGGAAGCACUUAUU
hsa-miR-302d-3p mimics	UAAGUGCUUCCAUGUUUGAGUGU	ACUCAAACAUGGAAGCACUUAUU
hsa-miR-302e mimics	UAAGUGCUUCCAUGCUU	GCAUGGAAGCACUUAUU
hsa-miR-302f mimics	UAAUUGCUUCCAUGUUU	ACAUGGAAGCAAUUAUU
hsa-miR-302b-3p mimics	UAAGUGCUUCCAUGUUUUAGUAG	ACUAAAACAUGGAAGCACUUAUU
hsa-miR-4470 mimics	UGGCAAACGUGGAAGCCGAGA	UCGGCUUCCACGUUUGCCAUU
hsa-miR-615-3p mimics	UCCGAGCCUGGGUCUCCCUCUU	GAGGGAGACCCAGGCUCGGAUU
hsa-miR-135b-3p mimics	AUGUAGGGCUAAAAGCCAUGGG	CAUGGCUUUUAGCCCUACAUUU
hsa-miR-302b-3p miR-UPTM agomir	UAAGUGCUUCCAUGUUUUAGUAG	ACUAAAACAUGGAAGCACUUAUU
NC siRNA	UUCUCCGAACGUGUCACGUTT	ACGUGACACGUUCGGAGAATT
NC mimics	UUCUCCGAACGUGUCACGUUU	ACGUGACACGUUCGGAGAAUU

## Sheet: antibodies
Antibodies	SOURCE	IDENTIFIER
β-catenin	Proteintech	51067-2-AP
GSK-3β	Proteintech	22104-1-AP
DOCK4	Proteintech	21861-1-AP
IRF1	Proteintech	11335-1-AP
IRF2	Proteintech	12525-1-AP
IRF3	Proteintech	11312-1-AP
IRF5	Proteintech	10547-1-AP
IRF7	Proteintech	22392-1-AP
IRF8	Proteintech	18977-1-AP
IRF9	Proteintech	14167-1-AP
STAT1	Proteintech	10144-2-AP
STAT2	Proteintech	16674-1-AP
STAT3	Proteintech	10253-2-AP
Phospho-STAT1 (Tyr701)	Proteintech	28979-1-AP
Phospho-Stat3 (Tyr705) (D3A7)	Cell Signaling Technology	Cat. #9145
Lamin B1	Proteintech	12987-1-AP
GAPDH	Proteintech	60004-1-Ig
anti-MYC Mab	Proteintech	60003-2-Ig
AGO2	Proteintech	67934-1-Ig

## Sheet: gene sequences
	Gene name	Sequence (5'to3')
Hub lncRNAs	AL645608.7	TCCCAACTGGGGCCGAGTTCACCAGGGCCCACGGGAGGCGAGCGAGCCCTCCCACCAGCACTGGCCCTCCAGGCCCCAGTCTGTGCCTCCATCAGGAGCCCCCCTGGGCCCTCCAGGACACAGCCGTGCACAGCTTGTAGGAGCCTCCCAGGCCCAACAAGCCAGGCCACCCCTGGCCCCTGGCTGCCCTGCCCCCTCCCTGAGCTCCGAGGGCCAGGCCAGTGACCCTGGGCGGGGTAGCATTGGGCTGGGGGTCCCACCCTTGGTCCCCCCAGCAGTCCTACTCTGGGGGTCCTGGTCCCAGGAGAGCCTCAAAGTAGCCCTTCCCCTTGGGAGCCTGAGACCCCATGAGGGAGGCCCCCTTCTCCTTGGGAGCTTGAGACCCCGTGAGGGAGGCCC…
	IFNL3P1	GCATGTTCTTCTGTAGAAGAGGGTCCTCTACTATCCTCCCACCAGTTAACTTCCCTATCCTGTTGTCAGCCATCCTCCAA TCCCATCAGAGTGGTCTAACCTCCACCCCTCCTGCTGGGGCTAACCTGTGCCTTTGCTGTCTAGGAAGTGTCGCTTCTGC TGAAGGACTGCAGGTGCCGCTCCCGCCTCTTCCCCAGGACCTGGGACCTGAGGCAGCTGCAGGTGAGGGAGCGCCCTGTG GCTTTGGAGGCTGAGCTGGCCCTGACACTGAAGGTCCTGGAGGTCACCGCTGATGCTGATCCGGCCCTGGGGGATGTCCT GGACCAGCTCCTTCACACCCTCCACAACATCCTCTCCCAGCTTGGGGCCAGTGTGAGTCCTCGGGGCCCGGGCAC…
	USP30-AS1	ACTTGGTCACAGTGAGTGAAGGAACATGGCTCTGAATCATGCCTGTCTGTCTCCCCAGGTCTGTGCTTAAAACCACGAAGTTCAAGATGGAAACTGAAGGGAAGAGTGTCAAGGGGATGGGAGAGAGGACTTGTCCATGACTTTGGCAGCATAAGGAAAAAATACCCAGGGACAAGTGGCGACTTTGGAAACTCCATTCCTCTGCAAAATGACATCACGAGGAGAGTGGTGGGGCCTGCGGATGAAAAGATCTGGCTTCTCCTCCCAACTCTGCTATGAGGAAGCGCTGGATGGCCCTGTCGGCCGCGGTCATCGCCGCCTCGGCCCGGGAGCTCAGCATTGCAGCCGCACCGGAGGCCTGAAACCGTCTCCTCCGCTACCGCCGCCGCCGCCGCCGGA…
	AC009950.1	CTGCCAAGACTACTAGCCGTGGACTCACGGACTGCCTTATCCACCGTCATGGTAGTCCACACTGCATTGCCTCTGACCAAGGCACTCACTTTATGGCTAAAGAAGGGCGGCAGTGGGCTCATGCTCATGGAATTCACCTGTCTTACCATGTTCCCCATAATCCTGAAGCAGCTGGGTTGATAGAGTGGTGGTATGGCCTTTTGAAGTCACAATTAAAATGCCAACTAGGTGACAATACTTTGCAGGGCTGGGGCAAAGTTCTCCAGAAGGCCGTGTATGCTCTGAATCAGTGTCCAATATATGGTACTCTTTCTCCCGTAGCCAGGATTCATGGGTCCAGGAATCAAGGGGTGGAAGTGGAAGTGGCACCACTCACCATCACCCATAGTGATCCACTAG…
	lnc-TNFSF10-2	TGCAACACACATAAGCAGCAAAGGACAAGTATCTAGACTACCTGAAGAATTTCCACAAATTGGCCAGGCGTGTGCCTATAATCCCAGCTACTCAGGAGGCTGAGGCAGGAGAATTGCTTGAACCTGGGAGGCAGAGGTTCCAGTGAGCTGAGATCACGCCACTGCACTCCAGCCTGGGCAACAGAGCAAGACTCTGTCTCAAAAAAACAAACGACAACAACAAAAAAAGAATTCCCACATTTGGTAACAGCAAAACAATATGATAGAAAAAAGCATTAAAAAAAATTTTTTGAACAGTTACTGCCAGGAAGATGGAACCCTAATTAAATAATTACATATCAAGAAACAATTACATATTAAAAATATAATTAGGTTGAATATTATAAGGAAATGCAAATT…
	PSMB8-AS1	TCCACATCCCCCTGCCTTTTCCGAGAAAAGGACAGTTAGTGCCTGGACCAGGACCATCACACTGGGGACCGGCTTCTCTG CTCTCCCGTTATGGGGGTCGGGGGAATGATGGGTCAAGGGTCTTCCGAAGAAAGCGAGAAAGGAACAGGCGCCTTCAAAA GCCCACTTGGCGATGGGTTACAGTAAGAGCGTTGCTCCCTGCTTGGCTGAGCACTGCGGAGTTTCACGCCTCTAAACCCC GCCTCTTCTTGCAACCTGTGTTGGCCTCATCTACCCAGCAACTGTCGACGTCACACGACCTGGGCCTCCCTGAATGGGAG ATATTTACTAGGCAATCCCGCCTACTGTTCTGAGGTTTCCCCTCCAGGTGCAGCTTCAGAGCCAGGCGAGCCAGG…
	LINC02065	ACATAGGGAGGGAGAAAGGAGGCTCCAGGAAGAATCGGAATGAGAACTGATGAGGACCTGAACTGCAGCAGGAGGAGAGAGAGTGGCGAGGACGTCTCACGTGTGAGGACGTCTCACGTGCTGTCATGTCATTTATTGGCACCACCTTCAACACAACTACTCAAGCCCAGTTGCTGAGCATCATCTGGAATCCTTTCACCTTCCCATGCACAATCCTTGAGATCCGGAGATGCTACCTCCAAAAGGCAACCAAAAAATCTAACGACGACTCACTATCTTCCCATCTACTGTCCAGTTGTGTATATATGCGTCTATGGACCAGGTAGTGTGTCAAAGGTATTTCTTAGCTGTAGGGTTGCAGCAAAAAAGTTTGGAAGCTATTCATTGCCCATTAGGCAA…
	IRF1-AS1	GAAAGCGGTCGTGGCCAGGACTGGCGCAGCTGCCGTTTCAGGCGAGGGGCGCAGAATGCAGCGGCCGCCAGCCTGGAGCG CGGGCCCTGGGGCCGCAACCCGCGCCGGGCGAGGTGGCAGCACACCCTGGGCCCCCCACTCCCCGCCGCAAGTCCTGAGG ATGGCCAGCAGAGAAACAAGAAAATGGACTCCCTGGCTGCTGGAGAGTTGAATGCCAGCCACCAGCCATGGGTGCCAGAG TTTGTAGCCTATTGGAGGAAAACACACCAAGATCACCTCTGCAGCCTGCACAGCCGGGCCTTTGGACTCCTGGATGCTAG AGTGACCTGGGCGCTGAGGAGGGCCCCCGAGCCAGTACCAGGAAAGGATAGACTCCTGCTTGCAGCATTCCCAGC…
	ENSG00000225964	CATTTCTACCTTTCCTCTTGAGATTTGCTGTTAGATATTAGAACTTCTCTTTGTCACATACTTACAGGGAGATTTTGATTATCCATGGGATTCCATTCATAACCTCATAAACCACCCCCACGAAGAAATTATATATCTCGGAGCAATTATATAGTATCTTAAAAGTGTTTGGACACGTGGATCATTTTGGAACATACACCAAGAAAATAATCAGTGGTACACATAAAAAGGTGACATGGTTTTCTGGTGCCTTGGCAACTGCTCACGATGCATGGGAAGACTAAACACTTTGTGTACAGCATTCTGTCTCATCCAGTGAAGACTTCCTCTGGATTATTGCAGCAGACACCTCTAACCTCCTTAATCTGTATGAGAGCACCCACGCTTCCTCCAACTCCT…
	ENSG00000225886	GGAATCCGTTTCCTCTCCGCATCAGTGGCAGAGATGTCCCTGCCCCAACCGGTGGGTGTGCGGATTCTGTGCGGATTCGCACGGTGTTTGGCACGTGGGTCTCACTCTATTGCTCAGGCTGGAGTGCAGTGGCCCCATCTCAGCTCACTGAGACCTTCGCCTCCCAGGCTCAAGTGATCCTCCCACCTCAGCCTCCAGCATAGCTGGGACTACAGACAGGGTCTCACTGTGTCACCAAGGCTGGCTCAATCACGGCTCACTGCAGCCTCGACCTCCTGTGTTCAAGCGATCCTCCTGCCTCAGCCTCCCGAGTAGCTGGGACTATAGGGGTGCACCACCATGCCCAGGTTGACAAACATGGTGTCAGAAGTGGGATCTGAAGCATAATCATTTTCAGAA…
	ENSG00000257452	CTGCAACCTCCGCCTCCTGAGTTCAAGTGATTCTCCTACCTTAACCTCCTGAGTAGCTGGGATTACAGGTGCACGCCACGACGCCCAGCTAATTTTTGTATTTTTAGTAGAGACAGGGTTTCACTATGTTGGCCAGGATGGTCTCGATCTCTTGACCTTGTGATCCGCCTGCCTTGGCCTTCCAAAGTGCTAGGATTACAGGCGTGAGCTGCTGCACCTGGCCTGACCTGATGGTTTTATAAGGGTCTTCCTCCTCTGGTCAGCGCTCATTCTCTCACCTGCCGCCGCCCTGTGAAGAGGTGCCTTCTGCCATGGTTGCAAGTTTCCCGAGACCTCCCCAGCTACGCAGAACTGCTTCCAGCTGTCTCCTAATTTCCTGGATGAACTCTCCCCGGCGAT…
	AC009542.1	AGATGTCATCTTGATCTAATCGGAACAATTTAGTCTAGTTGAGGGGAAGGAGCCAGCACTTACTAAGTGATGACTAAGGCAGGCCGGGGCCTACGCTTGGTGTTATACACATTTACAAGCAACAATATGTTTGGGCAATCTAAAAATTATTTATGCAACAAGCAATCACCTCTGGAGGGAAAAGGAAAAGGAACACAGTACCCTCTCTTGTTTTGGGCCAAGTGTGGACTAAACCAGCTAATATTAACAAATACTGAGGTGTTTGAAAATGATTACTAGGAAACCAGAAATTTTTAACAGAAATTGTTGAAAACCCAAGGAATGTTAAGAAAGATAAATCGGACAGGAAATAAACCGGTATTTTCTGGCTCCTTTTCATAACAACAGTGATAGGGTCAG…
	NAPSB	GCTCCCCAGCAATGTCTCCACCACTGCTGCTGCTACCCTTGCTGCTGCTGCTGCCTCTGCTGAATGTGGAGCCTGCTGGG GCCACACTGATCCGGATCCCTCTTCGTCAAGTCCACCCTGGACGCAGGACCCTGAACCTACTGAGGGGATGGGGAAAACC AGCAGAGCTCCCCAAGTTGGGGGCCCCATCCCCTGGGGACAAGCCTGCCTCGGTACCTCTCTCCAAATTCCTGGATGCCC AGTATTTTGGGGAAATTGGGCTGGGAACGCCTCCACAAAACTTCACTGTTGCCTTTGACACTGGCTCCTCCAATCTCTGG GTCCCGTCCAGGAGATGCCACTTCTTCAGTGTGCCCTGCTGGTTCCACCACCGCTTCAATCCCAATGCCTCCAGC…
	LGALS17A	AGAAGACCAGATACTATTCTGAAGAACTACACAGAGGGAGACAACAATGTCATCACTAAAAGTACCACACACACGGCCTG TGTCCTTGTCTACTGGTTCTTGTGTGATAATCACAGGGACACCGATCATCCCTTTCGTCATGGACCCACAGCTGCAGGTG GATTTCCATACCGAGATGAAGGAAGACTCAGACATCGCCTTCCATTTCCGAGTGTACTTTGGTCATTGGGTGGTCATGAA CAGCCGCGTGAATGGGGCTTGGCAGTATGAGGTGACATGCCACAATATGCCCTTTCAGGATGGTAAACCATTTAACCTGT GCATCTCCGTGCTGGCCGATGAGTACCAGCCGTTCAGAATAATATCCTACGTTTTGCAACACCTGTTTTGTTCCT…
	ZFAS1	CGGGGGCCCAGGGTGGAGAGCACGAGGGCCTGGCCCAGGCACGGCCGGCGCCTCCGCCCTCGAGGAGGGCGTCACCTCAG CTCCCCCCGGCGGCGGAGCCGGCGGGCTCAGGCGGGCGCGGCTGAGGGGAGCGGACCGCGGGGGGCGGGAGATGACTGCG CCCAAGGCCTTTGCGGGCCTCAGCCGGCCCCAGAGGAAGGGGAACCCGTCGAGCGGTTTGGTGCGTGTGAAGCGCGACAT GGCGAGGAAGCGGACAAGCCCGGGTGGCCCGGCGTGTAGAGGGAAGGGGGCGGGGCTAGACGCGGCCTGGACAACTACTA GAGCGCCTCGGGCTGTGCTGCTCGAGACTACATTTCCCAGAGCGACGCGCGCGGAGCGGGCGGGAAAGAGAGCGT…
	lnc-SAMD9L-1	GTCAGAGTACTGGGAGAACAGAAGACTTCACAATTTAATGCCTCAGTTTTTAAAAAAGGATCCTTACACTTCATGTCTCC TAGCCATCAGAAGAGGAATGAGACAGCAAAAGTTCAAATGGCCTGTTTCAAGTTTCTGATATAAAACGATGACATTTTCA GGAAAATCCTGCATTTCCAGAGAGAGACTGGCTGGTTAAATTTCTGAAAGAGGACACCAGCTAAAAGAAGGTATTGCATC TCACCCGAGCAGACTGTGTCTGTGGAAAGTGTAAGCCCCTTGCCAGAAGAGCAGCTTCCCAGCAAAGGCAGAGGGTGAAA ACAGCAAAGGTCTTAAGACACTGGGGACCTAGAGTCAAAAGGGACCTCCTCCAGGGAAAACGCTGTGTGAGAAAT…
Hub genes	RSAD2	ATGTGGGTGCTTACACCTGCTGCTTTTGCTGGGAAGCTCTTGAGTGTGTTCAGGCAACCTCTGAGCTCTCTGTGGAGGAG CCTGGTCCCGCTGTTCTGCTGGCTGAGGGCAACCTTCTGGCTGCTAGCTACCAAGAGGAGAAAGCAGCAGCTGGTCCTGA GAGGGCCAGATGAGACCAAAGAGGAGGAAGAGGACCCTCCTCTGCCCACCACCCCAACCAGCGTCAACTATCACTTCACT CGCCAGTGCAACTACAAATGCGGCTTCTGTTTCCACACAGCCAAAACATCCTTTGTGCTGCCCCTTGAGGAAGCAAAGAG AGGATTGCTTTTGCTTAAGGAAGCTGGTATGGAGAAGATCAACTTTTCAGGTGGAGAGCCATTTCTTCAAGACCG…
	ZNFX1	ATGGAGGAGAGAAGACCTCATCTGGATGCCAGGCCCAGGAATTCCCATACCAACCACAGAGGCCCTGTGGATGGAGAGTT ACCACCAAGAGCTAGAAATCAGGCCAATAACCCACCAGCCAATGCTCTCCGAGGAGGAGCCAGCCACCCTGGAAGGCATC CTAGGGCCAACAACCATCCTGCTGCTTACTGGCAGAGGGAAGAGAGATTTAGGGCCATGGGCAGGAACCCACATCAAGGA AGGAGGAACCAGGAGGGGCATGCCAGCGACGAAGCTAGAGACCAAAGACATGACCAGGAGAATGACACCAGGTGGAGAAA TGGCAACCAGGACTGTAGGAACCGCAGACCACCATGGTCCAATGACAACTTCCAGCAGTGGCGGACTCCCCACCA…
	TMEM140	ATGGCCGGCCCAAGGCCTCGGTGGCGCGACCAGCTGCTGTTCATGAGCATCATAGTCCTCGTGATTGTGGTCATCTGCCT GATGTTTTACGCTCTTCTCTGGGAGGCTGGCAACCTCACTGACCTGCCCAACCTGAGAATCGGCTTCTATAACTTCTGCC TGTGGAATGAGGACACCAGCACCCTACAGTGTCACCAGTTCCCTGAGCTGGAAGCCCTGGGGGTGCCTCGGGTTGGCCTG GGCCTGGCCAGGCTTGGCGTGTACGGGTCCCTGGTCCTCACCCTCTTTGCCCCCCAGCCTCTCCTCCTAGCCCAGTGCAA CAGTGATGAGAGAGCGTGGCGGCTGGCAGTGGGCTTCCTGGCTGTGTCCTCTGTGCTGCTGGCAGGCGGCCTGGG…
	TNFSF10	ATGGCTATGATGGAGGTCCAGGGGGGACCCAGCCTGGGACAGACCTGCGTGCTGATCGTGATCTTCACAGTGCTCCTGCA GTCTCTCTGTGTGGCTGTAACTTACGTGTACTTTACCAACGAGCTGAAGCAGATGCAGGACAAGTACTCCAAAAGTGGCA TTGCTTGTTTCTTAAAAGAAGATGACAGTTATTGGGACCCCAATGACGAAGAGAGTATGAACAGCCCCTGCTGGCAAGTC AAGTGGCAACTCCGTCAGCTCGTTAGAAAGATGATTTTGAGAACCTCTGAGGAAACCATTTCTACAGTTCAAGAAAAGCA ACAAAATATTTCTCCCCTAGTGAGAGAAAGAGGTCCTCAGAGAGTAGCAGCTCACATAACTGGGACCAGAGGAAG…
	OAS1	ATGATGGATCTCAGAAATACCCCAGCCAAATCTCTGGACAAGTTCATTGAAGACTATCTCTTGCCAGACACGTGTTTCCG CATGCAAATCAACCATGCCATTGACATCATCTGTGGGTTCCTGAAGGAAAGGTGCTTCCGAGGTAGCTCCTACCCTGTGT GTGTGTCCAAGGTGGTAAAGGGTGGCTCCTCAGGCAAGGGCACCACCCTCAGAGGCCGATCTGACGCTGACCTGGTTGTC TTCCTCAGTCCTCTCACCACTTTTCAGGATCAGTTAAATCGCCGGGGAGAGTTCATCCAGGAAATTAGGAGACAGCTGGA AGCCTGTCAAAGAGAGAGAGCATTTTCCGTGAAGTTTGAGGTCCAGGCTCCACGCTGGGGCAACCCCCGTGCGCT…
	IFIT3	ATGAGTGAGGTCACCAAGAATTCCCTGGAGAAAATCCTTCCACAGCTGAAATGCCATTTCACCTGGAACTTATTCAAGGA AGACAGTGTCTCAAGGGATCTAGAAGATAGAGTGTGTAACCAGATTGAATTTTTAAACACTGAGTTCAAAGCTACAATGT ACAACTTGTTGGCCTACATAAAACACCTAGATGGTAACAACGAGGCAGCCCTGGAATGCTTACGGCAAGCTGAAGAGTTA ATCCAGCAAGAACATGCTGACCAAGCAGAAATCAGAAGTCTAGTCACTTGGGGAAACTACGCCTGGGTCTACTATCACTT GGGCAGACTCTCAGATGCTCAGATTTATGTAGATAAGGTGAAACAAACCTGCAAGAAATTTTCAAATCCATACAG…
	IFI6	ATGCGGCAGAAGGCGGTATCGCTTTTCTTGTGCTACCTGCTGCTCTTCACTTGCAGTGGGGTGGAGGCAGGTAAGAAAAA GTGCTCGGAGAGCTCGGACAGCGGCTCCGGGTTCTGGAAGGCCCTGACCTTCATGGCCGTCGGAGGAGGACTCGCAGTCG CCGGGCTGCCCGCGCTGGGCTTCACCGGCGCCGGCATCGCGGCCAACTCGGTGGCTGCCTCGCTGATGAGCTGGTCTGCG ATCCTGAATGGGGGCGGCGTGCCCGCCGGGGGGCTAGTGGCCACGCTGCAGAGCCTCGGGGCTGGTGGCAGCAGCGTCGT CATAGGTAATATTGGTGCCCTGATGGGCTACGCCACCCACAAGTATCTCGATAGTGAGGAGGATGAGGAGTAG
	IFI16	ATGGGAAAAAAATACAAGAACATTGTTCTACTAAAAGGATTAGAGGTCATCAATGATTATCATTTTAGAATGGTTAAGTC CTTACTGAGCAACGATTTAAAACTTAATTTAAAAATGAGAGAAGAGTATGACAAAATTCAGATTGCTGACTTGATGGAAG AAAAGTTCCGAGGTGATGCTGGTTTGGGCAAACTAATAAAAATTTTCGAAGATATACCAACGCTTGAAGACCTGGCTGAA ACTCTTAAAAAAGAAAAGTTAAAAGTAAAAGGACCAGCCCTATCAAGAAAGAGGAAGAAGGAAGTGGATGCTACTTCACC TGCACCCTCCACAAGCAGCACTGTCAAAACTGAAGGAGCAGAGGCAACTCCTGGAGCTCAGAACCCGAAAACAGT…
	PARP9	ATGGACTTTTCCATGGTGGCCGGAGCAGCAGCTTACAATGAAAAATCAGGTAGGATTACCTCGCTCTCACTCTTGTTTCA GAAAGTCTTTGCTCAGATCTTTCCTCAGTGGAGAAAGGGGAATACAGAAGAATGTCTCCCCTACAAGTGCTCAGAGACTG GTGCTCTTGGAGAAAACTATAGTTGGCAAATTCCCATTAACCACAATGACTTCAAAATTTTAAAAAATAATGAGCGTCAG CTGTGTGAAGTCCTCCAGAATAAGTTTGGCTGTATCTCTACCCTGGTCTCTCCAGTTCAGGAAGGCAACAGCAAATCTCT GCAAGTGTTCAGAAAAATGCTGACTCCTAGGATAGAGTTATCAGTCTGGAAAGATGACCTCACCACACATGCTGT…
	MLKL	ATGGAAAATTTGAAGCATATTATCACCCTTGGCCAGGTCATCCACAAACGGTGTGAAGAGATGAAATACTGCAAGAAACA GTGCCGGCGCCTGGGCCACCGCGTCCTCGGCCTGATCAAGCCTCTGGAGATGCTCCAGGACCAAGGAAAGAGGAGCGTGC CCTCTGAGAAGTTAACCACAGCCATGAACCGCTTCAAGGCTGCCCTGGAGGAGGCTAATGGGGAGATAGAAAAGTTCAGC AATAGATCCAATATCTGCAGGTTTCTAACAGCAAGCCAGGACAAAATACTCTTCAAGGACGTGAACAGGAAGCTGAGTGA TGTCTGGAAGGAGCTCTCGCTGTTACTTCAGGTTGAGCAACGCATGCCTGTTTCACCCATAAGCCAAGGAGCGTC…
	SP110	ATGTTCACCATGACAAGAGCCATGGAAGAGGCTCTTTTTCAGCACTTCATGCACCAGAAGCTGGGGATCGCCTATGCCAT ACACAAGCCATTTCCCTTCTTTGAAGGCCTCCTAGACAACTCCATCATCACTAAGAGAATGTACATGGAATCTCTGGAAG CCTGTAGAAATTTGATCCCTGTATCCAGAGTGGTGCACAACATTCTCACCCAACTGGAGAGGACTTTTAACCTGTCTCTT CTGGTGACATTGTTCAGTCAAATTAACCTGCGTGAATATCCCAATCTGGTGACGATTTACAGAAGCTTCAAACGTGTTGG TGCTTCCTATGAATGGCAGAGCAGAGACACACCAATCCTACTTGAAGCCCCAACTGGCCTAGCAGAAGGAAGCTC…
	CMPK2	ATGGCCTTCGCCCGCCGGCTCCTGCGCGGGCCACTGTCGGGGCCGCTGCTCGGGCGGCGCGGGGTCTGCGCTGGGGCCAT GGCTCCGCCGCGCCGCTTCGTCCTGGAGCTTCCCGACTGCACCCTGGCTCACTTCGCCCTAGGCGCCGACGCCCCCGGCG ACGCAGACGCCCCCGACCCCCGCCTGGCGGCGCTGCTGGGGCCCCCGGAGCGCAGCTACTCGCTGTGCGTGCCCGTGACC CCGGACGCCGGCTGCGGGGCCCGGGTCCGGGCGGCGCGGCTGCACCAGCGCCTGCTGCACCAGCTGCGCCGCGGCCCCTT CCAGCGGTGCCAGCTGCTCAGGCTGCTCTGCTACTGCCCGGGCGGCCAGGCCGGCGGCGCACAGCAAGGCTTCCT…
	IFITM1	ATGCACAAGGAGGAACATGAGGTGGCTGTGCTGGGGCCACCCCCCAGCACCATCCTTCCAAGGTCCACCGTGATCAACAT CCACAGCGAGACCTCCGTGCCCGACCATGTCGTCTGGTCCCTGTTCAACACCCTCTTCTTGAACTGGTGCTGTCTGGGCT TCATAGCATTCGCCTACTCCGTGAAGTCTAGGGACAGGAAGATGGTTGGCGACGTGACCGGGGCCCAGGCCTATGCCTCC ACCGCCAAGTGCCTGAACATCTGGGCCCTGATTCTGGGCATCCTCATGACCATTGGATTCATCCTGTTACTGGTATTCGG CTCTGTGACAGTCTACCATATTATGTTACAGATAATACAGGAAAAACGGGGTTACTAG
	DDX58	ATGACCACCGAGCAGCGACGCAGCCTGCAAGCCTTCCAGGATTATATCCGGAAGACCCTGGACCCTACCTACATCCTGAG CTACATGGCCCCCTGGTTTAGGGAGGAAGAGGTGCAGTATATTCAGGCTGAGAAAAACAACAAGGGCCCAATGGAGGCTG CCACACTTTTTCTCAAGTTCCTGTTGGAGCTCCAGGAGGAAGGCTGGTTCCGTGGCTTTTTGGATGCCCTAGACCATGCA GGTTATTCTGGACTTTATGAAGCCATTGAAAGTTGGGATTTCAAAAAAATTGAAAAGTTGGAGGAGTATAGATTACTTTT AAAACGTTTACAACCAGAATTTAAAACCAGAATTATCCCAACCGATATCATTTCTGATCTGTCTGAATGTTTAAT…
	SAMD9L	ATGAGTAAACAAGTATCTCTACCTGAAATGATTAAAGACTGGACCAAAGAGCATGTGAAAAAATGGGTAAATGAAGACCT TAAGATTAATGAGCAATACGGGCAAATTCTGCTCAGTGAAGAAGTAACAGGATTAGTCCTGCAGGAATTAACTGAGAAGG ACCTTGTAGAAATGGGGCTACCATGGGGTCCAGCACTTTTGATAAAACGTTCATACAACAAATTGAATAGTAAGTCCCCT GAAAGTGACAATCATGATCCGGGACAATTAGATAATTCAAAACCGTCCAAAACAGAACACCAGAAAAATCCAAAACACAC CAAAAAGGAAGAAGAAAATTCAATGTCATCTAATATTGATTATGATCCCAGAGAGATCAGAGATATCAAACAAGA…

## Sheet: cell line sequencing
Cell line name	enhancer region	Sequence (Dashed lines indicate the knockout regions)
A549-gNC	E3	ACTTCTCCCGCTGACCCTCCCCTCTTCTCACCCCTATTAATTTCACAGCTCTATCTTATTTATCCCAAGATCCTATTTGTGCTGCATTCTGAGCACTTGAATGAGGATTGTTTATTTTCTGTTTTGATCACATTTGTTAGCTTTGTGCTTAGAATAAAATAATTTCAGTTTCATAAATGGGAATAAGCCCTTATGTCAAGGGCCACTACATCACTTCTTGGCATTCCAGTGAGGGGTCTAGTGAAGAGCTTCCCTGAATTTCAGTACCTTTCAAGGCCTCTCTTGAAAGAATGTGGAATTAATTTGGGTGGAGGCTTGTGCATGGACTTTTTTCTGAGTGTATTTGGCCAGTGGGCCAATGGGGAAGCAGAGGCATGGACAGAGAGAGGAATGCGGCAG…
E3-A549g1	E3	TTAGCGCTTCCCTCTTCTC-CCCCTATTAATTTCACAGCTCTATCTTATTTATCCCAAGATCCTATTTGTGCTGCATTCTGAGCACTTGAATGAGGATTGTTTATTTTCTGTTTTGATCACATTTGTTAGCTTTGTGCTTAGAATAAAATAATTTCAGTTTCATAAATGGGAATAAGCCCTTATGTCAAGGGCCACTACATCACTTCTTGGCATTCCAGTGAGGGGTCTAGTGAAGAGCTTCCCTGAATTTCAGTACCTTTCAAGGCCTCTCTTGAAAGAAGGTGGAATTAATTTGGGTGGAGGGTTGGGGAGGGACTTTTTTCTGAAAGGATTTGGCCAGCGGTAAGAGGGGGAAATAGAGGCATGAAAAGAGAGAGGAAAACGGAAAAAGGAAAAG-…
A549-gNC	E4	CCTATTTTTTGTATTTTTAGAGGAGACGGGGTTTCACCATGTTGGCGAGGCTGGTCTTGAACTCCTGACCTCAAGTGAGCTGCCCACCTCGGTCTCCCAAAGTGCTGGGATTACAGGCACGAGCCATTGTACCCAGCCCTACGTCACTTTTTATAAGGAATTTGAGCATCGTGGCTTTTGGTATCTGAGGAGCTGTCCTGGAACCAATTCCTCGAAGATGCTAAGGGACAACTGTAATAGGCTTCTGAATGGGGGACAACTGACTGTTTTAAATAGGAACTTTTATTTCCATTTTACATCTGCTTTTCAAATAATGTCTTTTCAAATAATTCTCCAAGGTCACAGGTTGGTGGGTGGGGCTTAGATCTGCCAGACTCCAGAGTCCATGTACACGCTAAC…
E4-A549g2	E4	TAACCGGGTTTTCACCATGTTGGCGAGGCTGGTCTTGAACTCCTGACCTCAAGTGAGCTGCCCACCTCGGTCTCCCAAAGTGCTGGGATTACAGGCACGAGCCATTGTACCCAGCCCTACGTCACTTTTTATAAGGAATTTGAGCATCGTGGCTTTTGGTATCTGAGGAGCTGGCCTGGAACCAATTCCTCGAAAAAGCTGAGGGACAACTGTAATAGGGTTCTGAATGGGGGACAACTGACTGTTTTAAATATGAACTTTTATTTCCATTTTACATCTGCTTTTCAAATAATGTCTTTTCAAATAATTCTCCAAGGGGACGGGGGGGGGGGTGGGGCTTAGATCTGCCACACTCCACAGGCCATGTACACCCTAACCCCTGCACTGGCTTGCATTATC…
A549-gNC	E5	CTCTGTGGCTCAGGCCTGGGAACTGAGTG-TGGGAGGAGGTATGGT--CTCCCTAAATAGTTGCTCCCAGCGGGCCATTTGGAAAGAGAAACAGACTTTTGCGCTAGGGGGCAGGGGCATAGATACCCTCTGCAGCTGCCCTGGTCACCTTGTTGCCTGAAGACTGTTCCCAGTGGTCTTAGATACAGAGTGGTGGCCCTTGCTCCTGTCAGAGTAGGTTTAAAGACCACACAGGTAGATTTCTCCCAGAAACAACACCACTTAGAATTTTCCTTCAGGGAGCATAGCACAGGGGAGATGTCCACACACAGTCATACCTGTGTTTGAATCCCAGCTCTGCCTTTTTGCTTGTGGGTGGTCGAGTTGGGAGTGTGCTTGAGAAATTATTCAGCCTCTTCA…
E5-A549g3	E5	CCTGAGTGCTGGCAGCAGGTATAGCTCCTCCCTAAATAGTTGCTCCCAGCGGGCC-TTTTGCCCGAGAAACCAACTTTTGCCCCGGGGGGCTTGGGGATAAAAACCCCCGGCAGGTGGCCGACACACCTCCT----T------------CACTGA---------------------------------------------------------GGTAGATTTCTCCCAGAAACAACACCACTTAGAATTTTCCTTCAGGGAGCATAGCACAGGGGAGATGTCCACACACAGTCATACCTGTGTTTGAATCCCAGCTCTGCCTTTTTGCTTGTGGGTGGTCGAGTTGGGAGTGTGCTTGAGAAATTATTCAGCCTCTTCAACTCTCAGTTTCTACCTCTAT…
E5-A549g4	E5	CCTAAATAGTTGCTCCCAGCGGGCCATTTGGAAAGAGAAACAGACTTTTGCGCTAGGGGGCAGGGGCATAGATACCCTCTGCAGCTGCCCTGGTCACCTTGTTGCCTGAAGACTGTTCCCAGTGGTCTTAGATACAGAGTGGTGGCCCTTGCTCCTGTCAGAGTAGGTTTAAAGACCACAC--------------------------------------------------------------------------------------------------------------------------------------------------------------------------------------------------------------------------…
A549-gNC	E7	AGAAATCTGCTTATCTAGGGGCCTTGAAGCCTGAGAACTCAGACACTCCAGGAGGGTCCTTCATGCCACAGCATTTACTGAGCACCTACTGTGTGCCTAGAGAGGTCATGCGAGAGACCTCAGCATGGGAGTGTGTGTTGGGCTGCCTGGAGCCCGGGTGGCTGGTGGCCACCAGGGAGCTCCACTGCCTTAGAAGGATCTGAGGCTGGCAGAGGGGCCAGGTTGGTGTGCTGCTGTTTATCTGAGCAGATTCCATGACAACCAGGAGATAAATGCCTGAGGTCAAGCAAACCCTGAAACAAGATTAGGTGTCTGGGTAGGGTGGGACCTATACTGTGATTTGGAGACCCTTAAGTGACCAGTATCTTCTGGGTGACTATTTAGCATGCTTAATTAATT…
E7-A549g5	E7	GCCGGGTTGGCTTGCAGCCTGAGAACTCAGACACTCCAGGAGGGTCCTTCATGCCACAGCATTTACTGAGCACCTACTGTGTGCCTAGAGAGGTCATGCGAGAGACCTCAGCATGGGAGTGTGTGTTGGGCTGCCTGGAGCCCGGGTGGCTGGTGGCCACCAGGGAGCTCCACTGCCTTAGAAGGATCTGAGGCTGGCAGAGGGGCCAGGTTGGTGTGCTGCTGTTTATCTGAGCAGATTCCATGACAACCAGGAGATAAATGCCTGAGGTCAAGCAAACCCTGAAACAAGATTAGGTGTCTGGGTAGGGTGGGACCTATACTGTGATTTGGAGACCCTTAAGGGTGGCTTGCCTTCTGGGTGACTTTTTGTCGTGCTTAATTAATTTGATAATTCCCT…
E7-A549g6	E7	AGCATTGGAAGGCCTGAGAACTCAGACACTCCAGGAGGGTCCTTCATGCCACAGCATTTACTGAGCACCTACTGTGTGCCTAGAGAGGTCATGCGAGAGACCTCAGCATGGGAGTGTGTGTTGGGCTGCCTGGAGCCCGGGTGGCTGGTGGCCACCAGGGAGCTCCACTGCCTTAGAAGGATCTGAGGCTGGCAGAGGGGCCAGGTTGGTGTGCTGCTGTTTATCTGAGCAGATTCCATGACAACCAGGAGATAAATGCCTGAGGTCAAGCAAACCCTGAAACAAGATTAGGTGTCTGGGTAGGGTGGGACCTATACTGTGATTTGGAGACCCTTAAGTGACCAGTATCTTCTGGGTGACTATTTAGCATGCTTAATTAATTTGTTAATTAACTAATGC…
A549-gNC	E8	CAATAGATTAGTGACTTCTGTACTTACTGGAGTGATTTGAGAAGGAAAATAAGCATGTAAATCAAGGGAAGCCAGGATCACTCACTCTCCTGGTCCCAGTCAGCCCTCGTTTTTGTTTAATTTGTGTATTTCGAAGCACACATATCTCTAGGGAAGAAAATGAAATCAAGAACTCCTCCTGGCCACCGGTTTCCTGAAGCATGAAAAGGAAGCATTTCATAAATGCTTTGTAAAGAAGACAACAGGAAGGGGTAGTGTCACTGGCTGGCAAGAGCTGCTGTTGTGGTATTTCACAGACAAGGGAGGTGACGTGGCACATGGGGGCTGAGGTCCCAGCCAGAGGCCACACAGGCACAGGCCTCAGAGCCCAGGCCTCCCTCTGGCCTGTAGACCCTCAGC…
E8-A549g7	E8	GAGTGATTTGAGAAGGAAAATAAGCATGTAAATCAAGGGAAGCCAGGATCACTCACTCTCCTGGTCCCAGTCAGCCCTCGTTTTTGTTTAATTTGTGTATTTCGAAGCACACATATCTCCCTGGAAAAAATCGGAATCACTAACTCCTCCTGGGCACCGGATTCCTGA-----------------------------------------------------------------------------------------------------------------------------------------------------------------------------------------GCCTGTAGACCCTCAGCCCTACTGGACAGGAGGAAAAGGCCTAGGG…
E8-A549g8	E8	CGGAGTGATTTGAGAAGGAAAATAAGCATGTAAATCAAGGGAAGCCAGGATCACTCACTCTCCTGGTCCCAGTCAGCCCTCGTTTTTGTTTAATTTGTGTATTTCGAAGCACACATATCTCTAGGGAAGAAAATGAAATCAAGAACTCCTCCTGGCCACCGGTTTCCTGAAGCATGAAAAGGAAGCATTTCATAAATGCTTTGTAAAGAAGACAACAGGAAGGGGTAGTGTCACTGGCTGGCAAGAGCTGCTGTTGTGGTATTTCACAGACAAGGGAGGTGACGTGGCACATGGGGGCTGAGGTCCCAGCCAGAGGCCACACAGGCACAGGCCTCAGAGCCCAGGCCTCCCTCTG--------------------------------------------…
A549-gNC	E9	ACAGTTTTACTTATTTAATGATAAGCTGGAAGATGCACCAAAGGGAGGTGAAAAACTGAAACCGCCAACCGTTTGAGCTCCAGGCTGCACCGAAGCGGTGTGGCTGGTGCAGATGGTGAGAGCCCCAGTGCCGGCCCACTTCCTCCATGAGTGCCACACGCCTTTCTCAAGCTAGCCGGCTTCCCAAGGCTGCAGGAAGTGGGGCCAGGAACAGGCCCTCCGGCTGTGTTGGGGGAGGCCTGGGCAGGGGTTGGCAGCTGCTGGGTGTGAACGGAAGTCTTGGAGGTCCTTGAAGGTCCTGGGGCCGCCTGCACAGCAGCCCCTGCCCTCTCCCTGTCCAGGCCTGCCCAGGACTAGCTTGTAGCAGACTCTTCTTGTAGCCTAGGCTCTTGCCTCTTG…
E9-A549g9	E9	ATGCACCAAAGGGAGGTGAAAAACTGAAACCGCCAACCGTTTGAGCTCCAGGCTGCACCGGAG-------------------------------------------------------------------------------------------------------------------------------------------------------GGGGT------------------------------------------------------------------------------------------------------------------------------------------------------------------------------------…
E9-A549g10	E9	AGGATGCACCAAAGGGAGGTGAAAAACTGAAACCGCCAACCGTTTGAGCTCCAGGCTGCACCGAAGCGGTGTGGCTGGTGCAGATGGTGAGAGCCCCAGTGCCGGCCCACTTCCTCCATGAGTGCCACACGCCTTTCTCAAGCTAGCCGGCTTCCCAAGGCTGCAGGAAGTGGGGCCAGGAACAGGCCCTCCGGCTGTGTTGGGGGAGGCCTGGGCAGGGGTTGGCAGCTGCTGGGTGTGAACGGAAGTCTTGGAGGTCCTTGAAGGTCCTGGGGCCGCCTGCACAGCAGCCCCTGCCCTCTCCCTGTCCAGGCCTGCCCAGGACTAGCTTGTAGCAGACTCTTCTTGTAGCCTAGGCTCTTGCCTCTTGCAGTAGTGAGCCATTGTACAAAAGACATC…
A549-g1 (FIG 5A,5B and 5C)		ATTAAAATGAA----AGCGTGGAGCGCGGGCCCTGGGGCCGCAACCCGCGCCGGGCGAGGTAAGCACAGCCCCTTTGCGGCCGCCTCGCGGGCTCCTCCTTGCGGACCCGGCGGGCCCGACGCCAGGCGTT-GACCCGGGCAGG-TCAGGG-TTCTGCGTGCACC
A549-g2 (FIG 5A,5B and 5C)		GGGAAGCG-CTGAGGAATA--GGAGGGGCTTCAGGCGGATGATTGTGGCCGTTGCTTATGTTTTTTCCTTGTTTGGCCTGCAGGTGGCAGCACACCCTGGGCCCCCCACTCCCCGC---AAGTCCTGAGGATGGCCAGCAGAGAAACAAGAAAATGGACTCCCTGGCTGCTGGAGAGTTGAATGCCAGCCACCAGCCATGGGTGAGTGGAGAGCAAACAAC
A549-gNC	E2	GCAGTGAGGTGCAGACATTTCTCTATCGATAGGTACCGAGCTCTTACGCGTGCTAGCATGGAGAGCAACTAGGCCAGGATGTGGCCCCCTTGCCCTGGCCCTGTCCATGTGAAGTCAGGGCCTTACTCTGCTGGGGCCCCCATCCCGGGGCTAGCATAGATGTCAGGGATAGGTGCACTCACAGACCGAGTCCTTCCCAGACCAGGAAATTTCCAGTCCACTGCATCTGCCAGCAGAAGCATGAAAGATGCGTGCCACCTTGTCTTTGCCCTTCGTCAAGTATAGCCAACTCATTCTTGGTATGCAGGAAGGGGGTTCCACCCCAGGGCTGTGGAAACAGCCCCTGCCCTTAGGGCGTTCCCATCCCCTGAAGAGAGAAAATATGTATTCAAGTTACCC…
A549-gNC	E6	GTGGTGAAGCGCAGACTTTCTCTATCGATAGGTACCGAGCTCTTACGCGTGCTAGCCGTCCTTCAAAGAAGACAATAGTTAAGTAGCTAAACTATATTGAGGGCTTAGTATACTAAAAGTGTTACATAAATTAGCCCCTTTCATTCACATAACCAGATTTAGAAACAGAGTTTCAATAATGCCTAAGACTACACTGCTACCGTGCAGCAGACCCAGCAGACCCGGGCTTCACATGTCTCATTCCAGAGCCCACACTGGCCTCTGTACTACCCGCTTTTAAACAGGACAGTGGTTGAATTTGGTGACCTTGAGAGATCAGGTAGTCTGGTCTTTCTTACCTCCTTTCCAGGCTGAGCTGAACATCACAGAGGGGAATATCTGTGATTTTCTTGAGAAACT…
A549-gNC	E10	GAAGAAAAAGGCAGACCTGGGTCTCTTTCAGTGCCCTGGCTTACAGCTGCTTTTCACAGATGCTTTTGCCAGGGAGAACTTTCATCTAGCCACAAACCCCCTGAAGCCACACACTTTCTAAGATCTTGGCTTTTCCCTTTGAGAATTTGCTGAGATGATCGACTCTCTTCTCCAGAAACACAAGTCTGCCACCAGCCCCTCTTCCCAGTAATTCTGCATGTTGTCTCAGGGAGCTCAGGGACCCCAGTGAAGAGCCTCTGTGTTAACGTGAGTGCCTCCTCTTGTCTCTACCCTGGGCTTCCTAGGCCTGAGTCCCAGGCACACACCTGTGTGAATGGCCCAGCTCCGGAACAAACAGGCATCCTTGTTGATGTCCCAGCCATGCTTGGCAGCATGCTT…
A549-gIRF1AS (FIG 6)		GTTCTCATTCCCCTCTGGCTGCGGCGCGCCCGCCGCGCGCCCCGCGTTCACTGCGCGCTCGGCCCCGGTCCCGCCTCCCGGAGGG-------------------------------------------------------------------AGGGTGGAGAGGAGGACAGCCGAATCTTTTCTCAAAGGAAATGCAGTTGTGGTTTTGAGATGTTCATATTTCACATCTGTGGTTGGCGTTTCCCAGGGTTCTCAGAGGTGAATGCAGGGTCAGCCCTGTGTCACCAAATAAGGCTCACAGTGACCTTAACAACAAGCTTTGCTGCCCATTGGCTGTCACTGCTGCCGCCTGCCAATGCGGCCTCCTGAAGGCCAGCACTGATGCTGAGCTGAAACTT…
A549-gNC	IRF1AS Promoter	CCGCTGACCCCAGATGAGATGCCTGGTACCTCATGGTCAAGTCCCCTCCAACGGGGACTCCTCAGAGGCTTGGTCCCAGTTGCTCAGGCTGCCATCTGCCTCCTCAGGCCAGAGCCCGAGGCGCCGCCAGCGGTCAGGTCCCGGGCCGGCTGCCAGCCACAGGCCCAAGTAAACGCTGAATGAAGGGCAGATGGAGGAACCTGTCCCGGTCGGCCGAAGCGCCGCGGGCGCCTTTCCACTTACGGCGGGCCTGCCCAGCCTCCCGCCCAGCCCGGGCCCGGGTCCCGCCGAGGCAGGTGTGCGTGGCGGACTAGCTCTCGGGCACTCGGCTGGCCCAGCTCCACCCCGAACGCCACCGGGCCAGGCCACGCGCAGACCCGAGCCCGGGGCCCCCGCCTC…
A549-gNC	IRF1 Promoter	CCTCCGGGCAAGCCGGAGCAGGGGTGGATTGGGAGCGCTCGGGGCGGGCCCGCGGTGGCCCCGGGGCGGTGGCGCCCGGC CGGAGAGGGTGGGGCGGAGCAGCCGCCCTGTACTTCCCCTTCGCCGCTAGCTCTACAACAGCCTGATTTCCCCGAAATGA CGGCACGCAGCCGGCCAATGGGCGCCCGCGCGGCTGTCCGGGGGCGGGGCCGGCCAGGGCTGGGGAATCCCGCTAAGTGT TTGGATTGCTCGGTGGCGCCGCTGCCCTGGCAGAGCTCGCCACTCCTTAGTCGAGGCAAGACGTGCGCCCGAGCCCCGCC GAACCGAGGCCACCCGGAGCCGTGCCCAGTCCACGCCGGCCGTGCCCGGCGGCCTTAAGAACCCGGCAACCTCTG…
